# Supplementary material for: An Alternative STAT Signaling Pathway Acts in Viral Immunity in Caenorhabditis elegans
Source: mBio. 2017 Sep 5;8(5):e00924-17. doi: 10.1128/mBio.00924-17 (PMC5587905; doi:10.1128/mBio.00924-17)
Supplement: DATA SET S1 [file mbo004173465sd1.txt]

>T23F4.4
TCCATCTCTTAATGCCCCCTAAAGCCCTGAAACTTCCAATTTTCCTCCCCTCTAAAAAAAGCGGCTAACCAAATAAATCTCTCTCTGCCCAATCAACTTCCGGTGTTCATTCAATTCCCAAATGACTAATCCACTTTCCCGCCGGGGCCCCCCTTCCCACCCACTTTTCCCATCAGTTTCTCCCACCTTTTTTTATGTGAATGCGTGTTCTTCATCTGTCTCCTCATCATCATCAAACACTGATTCTTATGTCATTTCCGCCCCCGGCCTGCACCTTTATTTTTTTTCATTGTGTGCGTTTTGTTGCAGACACTTTTTTTTTCGGTGAAATTTTGTACACCCCCTTCTAGTGTAATTTTAGAGGGGGGGGGGGGGGGGGGTATATAAGGAGTTGGGTTCTTGTACTTTGAAGGTGTCTAGGCATTATTTTAAAGCGGATAAGTTTGTCAGTAATAATCATAAACCTTGAGTGTTTTGGAAAAAAAAATCTGAAAAAAATATTGTCTCAATTTTTTAAAAATGTTTTTCTTTTTTTTTGAAATCTCTAATTTTATTTGATAAATGTTTTTTGTACTTTTTGTTGCTTGTTTCTACCAAATTTTTCTGTAGTTTTGGGGTACTGTAACCCCATAAGTACGCAAACACCTCTCGATGCACCATGTCTTATGGCAAAATGCACAGATTTTTCAATTTGACTGTAAGACTACATTTTAAATATCTCTTTTTGAATATTTAAAAAATATTAAATAAAGTCAACCTATCAAATTTGAAACCGCCTTAAAACTAGTTAAATTTAAAATTTGGAAAGAAAAATTTCAAAAAATAATAAAAAAATTTTTTTTTTGAAAACTTAAATTCTGAGTACTTTTTCTTTATTTTATGATTACTTTCACTTATTTGCACTGATTTCGAACATTTTCTTATCATCACCGGTTACTCTAGCCCCAAAAGTACGCAAACACCTATCGATGCACCATGTTTAACGGCAAAATACACACTT
>F14D7.2
CGAAAAATCAGCACCATTTTGGAATTATTCTTTTCGGTTTTGGAGAGAATTGAGAGAAAATAATAAGATATGCCGGTTTCGTAGAAGATATATCTTATCGTGTGACTAGTAATAATACTCTACTACTAGGTACACAGACATTTCAGAATTCAGATTATAGGTTTGTTTTACTAAAAAATTAAATAGGACACGGAAGGATGAAGTTTAAGTCAGAATCTAAAGTTGAAGAAAAATACGGGGGTGTCAAGCTGTCCTATAATGGCTTGATCTACAAAAAATGTGGGAATTTTTACTCCAGAAAGATGTGAAGTCAGCAAACTCAATTATTGGAAATCAAACAAAAATGGGACATTCTGACACCAAGCGGAAAATGAACTTAGCGTCTTCAAGGAATTAAATTTTTTGGGTCCCATTGCGCATTTGTTGTTAAAACAATGTTCATATCTTAAGGAATACTGTAAAAATATACTAAATCAATTTTCTGATTTTTCCTGCATTCATTGTGTTTTTTTAAACTTTGTACTTAAGTTTTAATAAAAAAATAATGTGAAAAATCCATTTGTTTGAAACTTTTCTCACTTCGAGACCTCGCTACGAGAGTGATTGCCGTGCATTTTGATTTTCAAGCTGTCCCGCGAAATCAAAATTCAAATAGTTCCCGCGGACGGCGAACTCAACTTTACAAATCTATGTATGCTCTCGGACATGGTTTTCCCTGCGTCTCCAGCGATATAACAATCTTTTTAACGAGACCCTCTCTGTCTGCGCACTACCTTCCCAGGAGGCGTGCCCCCTGGGAAGATAGTGACTGTAAAACAATTAAAGGGGAAAAAGACAATACCGTGACCGCGAGAACTTGGATTCTTCCGCATTCAAGAGCAATTTCTCTTGTTTTTTCTCATTATTGTTTTTATTATTCTCAATCAAAGTGATCATTTTTTATGAAACGTCGGTTTTTAATGCCGAAATTATATCACCAATTAATATCTAATCATTTTTC
>C05E4.12
TGGACTAGAAAAAAGGCAGCGGATAAGTTTCAAAAAAGAATTGCGAAATTTGCCCACATCAAAAAATCTATAAAGTTTTTTATAATTTGGTCCACGAATAAAACTTACGTTGCGTTATCGGACATTGTCGGAAAATTATGACACTTTTGGAAATTTATTTCTCTGAAAAATTACGAGTAGTATTTCAAAAACTTTGAAGTGGAAAAAATGACCTTTCCCGTTTTGGTTTCCTATTTTAAACGTTCACGTACACAGCACACAAACAAAAAAATATACATCTAAAGATGGAAAGTGAGTAACGCAGACAAGTGCAGAACGGGAAAGAGAGCGCAGGGAAAATGAAAAAGTCTAAAAATAAAATAATGGAAACTAGAAAAAAAGTTCCAAATTCATGTGGTGGAGAATGTTGATTGATAAGACCTTTGAACAATTTTGACAAGACCGCTAGATCAAAAGATTGTTTTTAATTTGGTTTTATTAGTGGAAATGATACGATCTAGATTATAAAACTAATTCTAAACAGTGTTCTAGAAAATTGAAAAAAAAATTGATTAAATTTCTGAAATCGGCTTTCAACGCGTTCATGGTTGCTAATTCCAGATTGCAGAAAATCCCATAAACATTTTAGCTGTTCAATTCTCGTGGTCAATTATTATTTGTCAAATATAAAAAATGCGGAAACAGGAACACATTTCTTATCATGTGTCAAATTTCAAAACTGACATTTTTCAACTTCCTAATAATATTTTTTGTCATTAGGAATTACCTCGTTATAAAACACAATAGTTCTACAGAAATATGACTTTTCAGTTGTGTTATCGTTTTTTTTGTTGCTTATAGTTAAATTTGAATTGGAAATATATTTGAAAATTTTTTAAATTTTTTTCCTGTCTCGAAGTATTTTACAATTAAAAATTTTCACAAAAAATGTTACACATTTTAGTTTATGCCAAAAGATTAAAATTGTCTTTTTTGTGCCGTCATAAAGTGTCATATTTTA
>Y105C5A.1270
GAGTGTCCAAAATTACAAGCAAGTTGATCACGAAAAGCTCGTAACTGTGAAAAAATGCGAAAACTGTGATGAACATGTTCAAATAAGTGAACGGAAGTCCTGGACAGATATCTGAAAATGGAACTTAAGAAACTTTGGAAACTTTGGAAATATGAATTTTCAAACCTCGAAGAGACGGCATTGTAGTGTGGGAGAATACAGTTTTATCAGTAGTACCCGTGCATTTAATACTTGTGTGAAGAGTGAGGAAGGAGAGAGGAACTCTGAGGAAAATTCTTTTTTTTTTGAACTTCTTCGTCATAATGTTTAAAATATTACTGACTAATTTAAATCGAAAATGTGAAACATTATTTTTTTGAAGAAATTATACTCGAAATTTATTTATTTCAAGTGTTATATTTACGCAAATATGAAGTGAAGTATTTTCCAAACAAATGTCTCCACAGTTACAAGTAAATTGATTTAAAAAAAAAAAGGCTCGTAACTGTGAAAAAAGGTGAAGATCGTGAAGAACATGTTGAGAAGTATAAGAGAACTGCCTGAAAGGGAACTGGTAGCTTTGAAAAATGAAAATTTGAACTGTTCGCTTTACGGAGCACAGGTTTATCAAAGTATCAATGCATTTTAAACTTTTTGAAGCGTGAGAAAGAGCAAATTCCTTGCAAAATTTCTATTAAACAGTCACAATGATTTTTGGAAAAAAACGCTGTTTCAAAGAAACGTTATGAAGCAAAATGTTTCTAAAAATGTTCATGTTACTATTTTTGGGGGAATAGTGAAAAACAAGAATTTGCAGCATAAAATGTAACTTAAAGTCGATTTAAAAAAAAACGTGTCATATCCCTTTATGCAAGCAGTTTGTTGGTAAATTCACATTTCCTATTGACAAAAATTCCTCAGACTTCCTCACTCATAAACTTGCTATAAAACGAAATGGCAATTTGATAAAGACTGTTTACCCAGTTCACACATTCACCCACTTGCCTCTTTTTCAAGGTTT
>D1086.1
TTATCTCTTAATTTCTTGCAAGTGATAACATTTAGGTCCCTTTCAATGGTTTCACATCCCTGGACAAACATAAAGTTATCCTCATCTTCTCCTCTCAACATTTCAAACGAGTTTTTTTCGTCCAGCACACTTTGAAGAGCTTCGGAAAACTGAAATTGGAGATGCATTTGATTGGCTTCACAACAGTTGTTGGTTTTGAGTTACCTGTGTAAAACATTTGTTTTTAAACTCTTTCAAAACTCAAAACTCAAACTGAAAAAATAGATTCGGTCAAATATGTGCTGCGATGAAATCTCGAAGGAAAAAAAATAAACATATTTTTCCTGAAAATAAAAATAGACTTCTTCAAACCACCTCACGTTAATCTCAGTTTCTCAAAAAATTACCTTAAAAATATTAAAATCGACTTTTTTCTGTTTTAAAATGATCCAATAAATCTTAAACTAAATGTTTTAGGGATTATTTATCTAGAAAGTTTTTTAATAGGTGGCCGTTAGAAATTTAAAAAAAAAACTTAAAAAAATTCTTCGGCTGTTGGAAACGGCGGTAAAAGAGATTTTCAGATAAATTGAGCTAACATGGTTTGCCAATTGCACAATTTTTGAGACAAAGACATTTTTGTCAGGCTCTAGTCCCTTTTTGTCAGTTGTAACTCACATCAGTCAGATGTCTATCAATAAGATGATCCATTGTTGAACACTCTTCTTGAACATGATATGGGGCTCCAAGAACGCCAAAAAACACGAAAATCTCGAATATCAAGAGCTGAAATATGAGCTGCATAACTGAGTCGAGTGTTTTCAAAAATAGTTTTGAAAATTTGAAAACATTTTGAGAAAAGGTGGGGGAGTTGGGTCATTTCACATGACAAAAGATGACAGCTGACAAAATAATATTAGAACAAAGTTTTGTTGTTTGTTTCTCGGAAAAATATTGAGAGAAGAAATTGAGAACAGTTGTACCTGAAAAAAAAAGAAAAAAGAAATGACAAAAAAAGAGG
>W02A2.3
TGGGTTTCCGAGACGAACAAAATTTTTTTCTATATGAGCGTGCGCTACAGTAACCCGCTCTTTTTTTTGGGGGATTTTTCAAAAACGTTTTTCTACAGAATAATATTTTGAAGAAAAAATGGGCAGTACTTCTTACTGTACTTCTGTACTTCTTAACGGCGCAGATACTTTTTGCGCGACCTCAATTTGAAAATATTAAGTTCGCTTTGAGAGTAGATCCTGTAAAAATTAAGCGTACTGTAGATTTTTTAAACATTTTAAAATCGCTTTTATAATCATCAGAAACAACAATTATCCATTTTTACGAGCGAAAATTGGCAATTTTAGACGATTCAAAAATTTTTGCAATATTTCATTTAAATTCCCAAATAATTTTTATGAATTGTGAAGTGATTTTGTACCGTAACCTTTTGTTTCCAGCTATCAAAAATGATGCAAATCAGAGAGAAAAGCTCAAGTAGAACGACACAAATAAACTTGAGTCAACAAGAACCAAAAGATGAAATATCTAGCGTCTAGAAGCTTCTTTTCCCATAACCTTCGGCCTTGCTTGACGCCGCAAAGCCAAAAAAGAGACTTGTAGTAGTGTAAGAGAACCAACTACTTAAACGGTTTCTGCGAAAGCATGCTCGAGTACACTACTGTCTGTAGTAAGTTGCCAATTTGCACGGACACACGGGTTTTGTTTGTTTACTCTGACAAACACAGTTTTTGATTTTCAAAAAATATGAACATAGAAAGCAAGAGAGAAGAGAGGGGGTATCAATTCCTATTGTAATCTTGTTAATCTATTTACAAGTATTCGCGGTGAGAAGTGGGTCGACGGGTGCGCGTGCGCTCCTCTCTCCGCATGCCATTCCACTGATGAGTTCCGGATTAGGGCGGGCTGAGAGAACCGCCTACTTCGGAGAGGGCGCGGGAGCCCTCCCCAGGTGTGCTCCAGAGCCAAATCGTATAAAAGCGCGACGAGTTTGCCGATTGAGCATCACACTAGCTTCTT
>D1086.3
CATTAATGAAAGACACGATTTAATTTCGCGAAATTTTGCAATTTTGGCTACAATAATACGGTATTTAGTCTAGACACGACAAACTTGTTTTAAGCACAGGTTTAACGGGTGTGCGCCTTTAAAGATTACTGTAGTTCCGAATTTTTTTCTGCCGAATCTTCATCGAGTTTAGTTTTCCGATTTTCAGATAAATTGTTTTTGTTCCAGATAATCCGGCACGTAGAATGTGTGGAAGACCGCCAACAAAACACAGGGACACTGAACAGTCACAGGAAATCACTGGAAGCAAGAAGCAGAAAGTATGTGGAATTTTTTCAACTTTTTTTGCAAATTTTAATATCCTTATACAACGGAAATTAAATCAATAAAGCTTTATGAAAATGTTAATATTTCAGATTTTTCCGACTCCTCACGAAAAACCTGCCTGGTGGTCATTCCGCATTCCAAAAAAACGCGCTCAATAATTCGTGGTTTAATAATAGTAGTTTTTATATCCCCCCAGTATTATCTGTAAAATAAGATCTCATGTTCCATTTTATTTTGTTTATGTTTGTATCAAATATTCAAGTTAATAAAAAAAAAAATTTATTTATTGCGGCTAGGGGACTCGAGTGCCATGTTTGCACGTAAAGCATAGTGACGAGCGGAACCCTCGAGATGTCCGGACACTCGGGCATATAACTGTCCTCTCGTCAGTGGTATTGCCGCTATTTATAAACGCTCTCAGGGCCTTGCAAAAGACCCAGTGAACAATTTTTGGAGAACCCTGTCCTTTCGAGGTCAGGGTAAATGTTAGATTTCCAGAATCCGAGATAACGAGAATTTCGTTGTTTACAAATCGAACAGAAAGTAGAATTAATTGGTCTCGGAACGTCATCCTTATCACAAACACACCTACAATATCCCGATCCCAACCCTTTTTCATATGTTTTTTTTTCATTTGAATTCATATCAATTGACCTCTAAACTTGGTATATAAAAGCAACGTGTCTGATAAAGA
>Y39G10AR.16
ATATAGTTCGAAAAATCGATAAAATTTTCAACAAAAAAACCAATGGAGTTCTAGAAAAATCAATAAACTTTTATTTAAAAAATCGATACATTTTTAAGAAAATTTATAATTTTCTAGAAACTGTATTTCTTTAAAAAATCGATAACTTACTACATTATGCCCCGCCTCGGTCAGTGTGTCCGCAATATTGCCCATAAATTTGCTGTGGCTCCCACCAAAAACAGGTGAATAAACGAGAATGTTCAGGGGCTCGGAGGCCACCAGTAATATTGGAAAAAATATAAAAAACTTCATTTTTCTCCAGAAATACAAATTTTGAACTTTTTGGGTGCATATTTATGTAGGTAGACACATGTACAAGTATTGCACAACATTGCAAAAATGATCAGAGTACGGAGACTGGCGAGATAGTGTTAAAGGATGAGAGATTTAGAGACGGGGAGCGTTGGTTTGTTGGTTTGATGATAATAGGGAGTACAGGTCACTTTTTCGAATGGACTAGAAAATCGGAAAAACTCTTCCACGGATTTTGGAAATAATTTAGACTTCCTCATTTAATTTTTCGCGCTCCATTGACAATCGCCTTGGCAAAGTCGTGTACTCCACACGGAAAAATACATTTAGTTTTAACTAACTAAAATCGAGCCGCGACGCGACACGCAACGCGTCGTAAATCTACTGAGCCAAAATGACCTAGTTCGGCAAAAACTCTTCCATTTTAGTTTATGAGGGAAGCCAGAAATCCGTGAAAATTGAGCCGTTTTCGAGATAAATCGGTTTAGTTTTACAACTAAAATCGAGCCGCGACGCGACACGCAACGCGCCGTAACTCTACCCCGAGCTAAAGTGGCCTAGTTCGGCAAAAACTCTTCCATTTCAATTTATGAGGGAAGCCAGAAATGCCGTGATTTATGTATAATAATTTAAAAAAAAACGTGCTGACCTTTCTTATCTCATTATAAAATCTCCACTCACGGGACCACAAATCTTTTTTTTGGCG
>K08F4.8
AAAAACTCATTGTTTACAACACATTTTCAAATGTTTTCTCATGTTTCTCTAACAACCAACTCTAACTTCAAGGGTTGTCATCATTTTTCTATGTTCTGTGGTTTTTGACCGTTCAATTAGATTGTGACTGGCGGATAAATGTCCAATGACCGTAGAAAAAAGTGTTCAGCGGTTTGATTGAATGGTTGAAATGACACGAAAACAAGGAGTTGTACTAAGTTCGAGAATTCTGTTAAATCAGTTTCTGAAATAGTCGGAGATCGTGGTTGCTCATCAATAATGCTAGACTCATTGAATAATATGGAACTACATCTCCTCCAAATCATGCTTCGGTCTTGCACTGTCTTGCTGACAATTTGACAAGTCTCCTGAAGAATGGATTCTTAGATTTCAACAAAGAAAAGAAGTTGGAAGAGTTCTATAACAAGATTCATTCAATTCCAGAAATTAAGAATTATGTGGCAACAAGAAAGGATAATATTGTTTAAAATGGAATTATTAAAGTCTGAATTAAACAGTGAGTAAAACTCAAGTGAGGCTACATTTAGTTTCAAAGAAAGAACAAGCATGCATAAAAAACTATTTTATTTCACAAGGACTCTATGGGTTGTACTCGATTGGGAGGTTCTTACGACGAACCATACCCCTGGAACCATTCACGACGGAATTGCTTGGCAGCACCATCCGGGGTGTTGGTCCACTCAAGAGTGATACGGTCTTTGTTGGTATCCTCTTGTCCGAAGGCAAAAGCATCGCAGAAAACAGCAAGAAGCACAGCTTTTTAGTGAATTAAGAATCCAGCTGAAATGTGTTTTGTTAAACCACTAATTAATTATTCCGGTGTGAAATGTAACGAGTTTCTAGAATAAATCAAATTCATCATTATTCTAAATAACTATTTTCCATTTTTCTGTGAACTCTACATGACAAATCTAGAACAAAGATCTGGGGCAGTGATGAGAAGCTTGCTATAAATTGGGCAGATTTTGTCATAATCTTC
>H17B01.2
TGTGGAGTCTCCATTGGAAATCAGGTAGAATTTTGAACTCCTGGAACTCCTGAACTTTAAACTGACTTTTTTCATTCTTCCAGTGCTGCCATCAATCTTGCTCCGGAACCTACCAGCGTCAAATCAACTTGAACTACTACATTCTAACACAAATCTTCCGTAACCTCCCATCCAGAATTCAATGCTCCGAGGCTGTTCGTCTGGGATTAGTGAGATCTACCGAGATTCAAGGATTCTGTACATCCAGAGTTGTCCCAGGAGGTCCAGTTCGCCCACCAACTACAGCTTCCACACCAAAACCAAACGGACCAGAAGTCCCAGTGAACCCAGGACGACCAACCCATCCTGCCTACCCAATTGTGCCAACTAGAGGATACCCACCAGCTACTGCAACTCCACCAAACCCATATGGACCAAAGGATGCTTATATCACAGCCGACCCAAAACCCAATTCAGGCTCCACACTTGTTGCATCTTTCTTTGCTATTGTCATGGCCTTTACACTCTGTTTTTAGAGTTTTTCACTAATAATTTGTTTATTTATTTTTTTATTTATTTTCGTTTATTTTCAATAAAATCAAATTCCAATTATGTGTGGCTTATCAAAATCTTAACCTTACAGCAATACGGAAAAATGAATTTTTTTGGCGCCAGCTGGAACAGAAGATCTGTTTTAAACCAGTAATCAATTTTACCAGTTAAGGAAAAGGTCTAAAACTTTAAAAAATATTGAACAGTATATTTTCATTCTTTTATTAGTTTAACTCTCTCAATTATTAATAAGAATAAACCGCTCGCTCAGTGGCTAGGCAGTGGATCTAAAATTACCCTAATTTACAATCAGACAGAAGGGGAGGATAACAGAGCAAGTGGGAAGAACGTAGGTCACAATATACCGATAGACCGACAACATAGAGCATAGATGCAGATAAAACGTCTTGTGTGCATAGGACCACACAAAAGATGAGTATCTGTAACCGGAAAATTGGCTCAAACTAGA
>T16A1.7
ATGGCAAAGATCTTCGCGTCGTGGCGTATCTCTTGTGGCGTAATATAAATTTTCTGTGGTGAATAAATTTTGTAATTGAGATTGTTTATATAATTGTTTTTTGATGAAATGCCAGATGAATCCTTCTACTATGAAATAACAATATTTTCATTGTACAGGAAATAACCACAATCAATTTGACTACATTTGTAGCTTGTCCGCGTCAGGAGATAAAAATCATTTCCGAATTTTTTTGGGCTTTTTTTTAGTGTGAAACGTTGCTTATTATAGTTCCCCGGCTCACAACTTTCGAATTTGAATAACTAAGTTGTAAGTTCAACTTGTAGATGTGTAGAGAAATTTTTTATCTTTCGAACAAGCCTAATTAGACATTTGTAGCTTGTCCGCGTCATGAGATAAAAATAATTTTCGAATTTTTTTGGGCCGAATTTTCAAAACTTCATTACTTTGCAGAAACTTGACCGGGGCAGCTAAATTTTTTGGAGAGATCATAACTAAAACTCTTCTATCGGAATATCAACATGAGAACCCCAAATCTACCGGCTTCTTCAAAGACTTCTCTCGTGAGAAGAAACCGATAACAAACATAAAATTCCAAATTCTATATTACGGGAAAATCGAAGAGAGCCCTTCTTCATAGGATTGTTCAGAATTGATCTACTCAGTCTAATCCTATCAGCTCTCTTGAACAGAATGTTTCATCATTTCTGATTGGAGTTCCTCTCTCATAAACCAAAGCACAAAGTGTTAGAAATTATCGTGCTGATAAGAAAACCGTTTGTTGAAGTTTTTGTCCTTATCAAGTGTGCATTGTTTCACAACACTTTATAAACTTGCTATAGTTAAACATTTGCTGATAATTTCAGAAAATTCCTGCTGCTAATTTCGTAATAGATGTGTGTCTCTGTTGTAGATGCTTCCTGAGGAACTTGCTCACTTTATTAATGCTTAAAAAGAGCACATCAATTTTTTATTTTAGTTGCTTCGATGCTCTGTGGAC
>Y51H4A.9
TTGAAAAATAATAAAAAATACTGTTTCAAAATTATGATTTCTTTTTGAAAAAACTGATGTTTCCATTATTGTTTTCCAATTTTACAACTTTTATGAAACAGACTTTCATATAATTTTTTTTCGAGAAAAAACTAATTTTTTCAAATTATACAAAATCCATTTTTACTGTTACAAATTCTAGATTTAATCAGCATCAAATTTTCTTTTTTTCTTACGAATTATTTAAAAATGGATGACACGCATCAACTCGAAAATATTAATTTCCTAACAATAAAAATAATATTAAAACCAATGGTAAACAGATTTTTTTCAATTGAAAAGTCCTGATAAAATCCATAAACGTTTTTGAAATTTGTAAAACATTATATTTCAGAAATTTAAATTGAGAAAAAAAAGTGTTTTTTTTTTGCAAAAAAAAGCTGTTTCATAGCTTCCATATAGTTAGTCATCTTCCAAATTTTGTACTGTAAAAAGTTTTTTGATGTATTTCATCTGAATTACCTTTACTTTTATATTACCTAATGTATGTTTAACGAGTTTAACAAATAATTCATTTGAAAAATAAAAAAAACCAGTTTCAAAACATAAGTAAAAATAACTTTTTATTTGGTGGCAAAAGAAACCAATAATATGAAGGGATATTGCTTTGGGGTTAGTGGAGGGTTATGGTTGGAGTACTGTAGTAGTACTGTAGTAGTACTGTAGTAGTACTGTAGGATTACTGTAGTTAAGGAAAAATTGACTTTTCGTCTTTTTAAGGGATTTGAAATAATTTGATAAAAATAAAAACGATATTGAAATCAATCTGATACAGTCTTTTTTATTGAAAATTAAATAGGTCCAAAAGTTTTCCAATTTTGAAATTTGATAGACATTAATTAAAAAATAAATAATTCATTTCAAATCGTATGTGAAACAGATTTTTTTTTATTTCCGAAAATGTGATTCGAGTTCTCTAAGCTTCAGGAAGTCAAAATTCATTCGAGAGAAATATTTTCAG
>H38K22.7
GCCTTTGAAAAAGTTTGGATCGCGTCGAGACCTAGTCTTGCAGTTGAAAAGTTTAAAAAGTAAAATAACAGTAAAAACAGCTCAAAAAGTCGCAAAATTCCTCCTTCCCCAAAACTAAAATGTTTCCAGATTTTTCTATTTTCCTTCGCGACTTGTCTTGTCCAGTGTAAAAAGTCCGAAAAAAAGAAGTTCCGAAGTGATAAGAAAGTGAGATTGACTACCAGCTCATTCTCCAAAAAACGTTTTTTTAACCCTAATTTTCAGGCAAAACTAGTCGGTCCAAAAACGGCAACGTCTCAAAAGTCTGTGAAAGATGTTCATTGCCCTGTTTCCCAGTAAGACTTTATAAAGGCGGCGAATTTTGAAATTGTATGAATTTATTTCAGAGCTCCTCCAACATCGATGCCAATTGAAAGCACAACTGGAAAAGCTCCTGATGACACGTTGGCGTAAGTATTGGAGATGTCGAAAAGTTTATTTTATAAAAATCTGAAATTGTGTATAATATTTCAGAAACGTTGTCTCGATTCAACCGGACTTTTCGACTGGAGCTCCACCAATTCCCGCACAGTAATACCTGAATAAATATTTATGAATTTGTATTTATTTTATGTAGTTTTGTTAAGTTGGCTGTTACGTTTTAAAAGTACTCGCAGTTCAGTTCTGTCCTACGCCTGACTCGTGCCTACTGCATCATTTTTCAAAAACTTTCTCAGTTACTCTTTAAAGTAGTTATTTTCAATGAAGAGCTCGCGCTCAGTGTCTACACGCTGGGACGGCCCGCACACCTCAAGATGTACCTACCTACCAAGAAAGACTAACTTGAAAATAAATCACAGATTACGGTTGATTTCCTGATTCTTCTTTTTACAAATGAAACAATTAACGTGACCCTACTTTCCCTAAGAAATAAAACATTCAAAAACAAAATCAATCAATATTAGATCTCATTTTCACTAGAACCATCATCATTATTTTCATCTTGCTCATATGTATAACA
>F41E6.15
GAAAGCTCTCAAATATTTGATTAAAAGCTGTTAAATTAAGTTCATAATTCCCCTATAAGATCGCCGATAATTTAATCAGAAAATCACTTACTTATTGAATGCTGAAATATTTCTTCTCAGAGATTCCTCTTGTTCAGCTCCACTCTCATAGTAGTCTCGTGCCAATTTGACTAGATTTTTTTCGGAAAATTTTCGATAATCATCGAGAGTTAATAAAGCCGGCGGAGTCATTTTACAGTAGAGAGTTTGAATTAAAAAGTATAAAAAACGTGATTTTATACGAGTTTATATGGACAACAGAGAACAGATAGGTAGGTTCTTATCAATCAGAGATTGTTGTTGTATTGAAAAGAGAACAGACCGAGAAGGACATACGCAACTTCATAAAGATAACAACATTGGTTTCAGTGATCTTATAATGAAGCCACGTGGGATTGGTTGAAAACTTTGAAAAAAAGGTTTTCATGCAATTCGACTATTACCATTAAAAACATTTTAATTCTCAAATTGTTCCACTAAAAACAGTTTTTGTAACATACTTCTTATCATTTCAACAAATCCATATGGCACAATGTGTCAAAAAGTCCACTTTTGAAAAGTAAGAGACTAACCAGCCTCTTTGAACTTTTAATTTTCTTGCAAAAACAATTTGTTTCATTAAAAGTCAGTTCTACCCACTTCATTAAAAGACAAGCAAACATAGACACTTAACAAATATCAAAGTGAAAGTACAACTGATCACACAAACATAGCAAATCTAGTGGTTCCCCAAAAAATTGAAAGATTCCGTATATCAGCTCTTTTTCCCCAACATTCTCGGTTTAAAACTGATTTTTGAACGATTGAATTCCTGGAAATGAAAGAAAAAGGAGGGCCGAAGTTTCAAAGAAATGGTTTAAAAGAAAGTTTTGGTAAATAGAAAAGAAAGAAAAATAAAACGGAACGGCCAATTTTTGGAGATTTTCTCAACTTCTCAACTGTTTTCCCCAAACTATGCTTT
>T26F2.3.2
TTTTCAGTCGTATATTGGCAATGTTCCATGCATCATTATTGGCCAAAAGAACTTTGACAACTATGTTCAGAGAGTGAGTTTTTACTGCTGATCTACAAAAAAGATTTAATTCTAGGTCGATACGTACTGGACCAACAAGATTCCTGAAATGGATGTCAAATGGGATCCAAATGTGTGCTTGGAGAAGCTATTCAATGTCCTCTCAACTATCAAGTCGAAGCTCCAGTATGATGATGAAGCTATTTCTGTTAAATTAAACGGTCAACATATTTTTTACGAGAGTACGAACGCAGGAGATTGGAATTTTGTAGATCCTTCTTTTCTGGAATATTTCGAGTAGTACTTTTGTATTGCTATTATTTTTCTCTTGTAGATCTGCCCAGTTTCCTAATAATTTTGCCGGTTGAAAAGTTGAATAAATACCCTCATGCTTCGAACATATTTTATCACAATTGAAATAACATAACAGTAGTACGAGAAAAGATCAAACTGGTCAACTCGCCTTCCCAGAGAATACATAATTTGAAATTATGTATTTTTCTAGATTGTTTTCTTGATATAATTATTGCCAGCTTGACAACTTTACCTTTTTAAAAAGAATTTGCTCCATCTAATCGTTGGTTACTGTAAGAACACATAGACACGGTTGGTTTTATTCTGAAAACTAAAATGTTCGATCAATTTTAGAAATACTATATGTATCATGTAATTGAAAAAGTCAATGTGACTTCATACATATATGAATAAAACAAATTGAATTACAAATGTACATGTTAATATCGTTTCTCGCTACCAGTTCATCCGATTTTTAGTTTTTTCGATTGTGAAGTCTCGTGAGAAAATACCATCCTTACGGTATCCATTTGTCAAATTTCAAAAATGAAACTATCCACCGAAGCAGGAGTTAGATTTGAAAGATTTTTTTCTACTCACTAACCATTTCTGTGTTGACCTCAATGAATTACACACCGATGATTGTTTATTTATGATAAGAGAGCAT
>C53A5.11
TTTGATCGTTTTAGAACTCATGAAAATTATATTTCTAACCGTAAAAAAAAGATGAGCAAGAGGAAACAATTTCAGGTTTACAGTGAGGAATATTTGGTGACGTGTACCTGAACCACATTCAGCAAAAAAAAATTCCAAGCAAAGTTTTTATCAAAAATTGAACGACTTTTTGTGAGTTAACTGAGTGGAAATCAATTCTACGTGTGACGTCATGAAAACGCCTTTTCACTCATTCCACTCTTCATTCCACCTTCAGCTTTAAATCGCTTTTTCAGGATATATTTCTGAGATCTAGGAAGACTTGTGCCTCTGTGAAGTCTTCAGTCAAGATGACATAAAAAATAATTTCCTAATAACTTTCAATATGAAATACCATTTCTAAAACTGGATAGGAATTTCTATGTGTCAATTACAGTATCACATTGATAATACGATTCCTCATTTTTCTTTCGATAAAAATACAGGTTCTTTCAGCAAAGAGTATTCCGATTCTATATTATCGGACCATTATTTGATTTACTCATTTTTTTTCAGTTTTTATTCTCTTTTAAGGTAAAAAACATTTTACCTTAAAAGTGGATTCTCGGGATTTCGTCTAACGTTAATAACTTTTGGCAGTCAAAACAACACGCTCTATTTGTAAAGAGTTTTACGGTTTTAAAATTTTTCAGTCAAAGTTTTGGTAAGTTGACTAGTTTTCAAAAAAAATCGATTTTTTTTGGTTAATTTTGAGCATCTCTGCGGGTTCAAAGAATTACAATGTTTATTATTAATACAAACAATTGAAATGGAATCAAAATAAAATAAAGTCACAGAAGATTAGTTTTTTTTGGCGTCTGTCAGTCAAAATTGATATAGTTTTGGATGCAAATTAGAAATTTCCAAATAGTTCTTGAATACTTTACTACGTTATTTTGAAATTATAGCATCATAAAAGCAAATAACAAACTGTTTTTATTGCTCTTCACTAAACGAGAAGATACATAATCAGACAAACTCG
>Y53C12A.8
ATCGATTTTTTAGCATGAAAATTTTCAAATCAAAGACGCTATAACAGTTCTCTTCTCATTCGACATCCTCTTCACATGCTTTTCGATAATTGATTTTCCCATTTTTTGATCTATAGTTCGGAGGCACTCAATCGCCTGGTCACGGACTTTGGGATGGGGAGAGCAGAATAACATCTTCAAGAAAGTTGACTTAAATACAAAATTTATTTTAAAATTTACCCCAAGCATCACGGGAATCAATAAATCCATCGACTTGCTCAGATCATCATTATTTGAATTTTCCGCAAGAATTTCCTGAATCTGAACGAGTGTTCTTGCTGGATTTTGAACAGAAGTCGGCTGAAAATTGACACATTTGCAAAAATTGAAAAATTCGCTTTTTGAAATCGCGCTCCAATGCCAAATAGAAACGCTCCGCCCTCAGGCGTTGGGTCTCGTTAGGTACGGCGGCAAAACTGAATTCAAACGTTTTGCTTGAAGACGGGTGAAATCAGGAAAAAATAATTGAAAAAGTTTGAATGTACGGATTTGCCGTGAATACCTCACGAGACCCAACATTTGGGGGCGGAGTGTGTCCAACTGGCCGTGGAGCGCGATTCAATAAACGCATTTTTATGCGTCTCTATAATAAGACGAGAACGGTACGGTAGATTGAAAAGTTTGACTCGTGCAAAGACCATCTTTCTGCGAAAAGTAGCAAAACTTACTTTATCAGCTTTTGCAACGATTTGTTCGTTTTTCTCCTTCTTTTTCCCACTTGGTTTCGATTTTTTGTGATTCTTCATTTTTTCACGAAGCATGTCAGCCATCATTTCCGTTTGGATTTCTTCTGGCACTTTCATTTTCGTGGAATTTTTTTCAGGAATGAACAATATTTGAACAATCTAAATACCGTGAACTCTCTAAAAATAATATATAAAAAATATATACCCCCCCCCCCCACCCCCAATCAATCTACGTTTCACCAATAAAAACGAAGAGTAATTGAAAGAATTCGTCA
>K07A1.5
CCTCCGAAGTGATCTCATCTCCTTCTTGTTTTCCAAACATTGTAAAATTATGACTTCCTGGAAGAGCTTCTCCGAATTTCGGTGGAGTGATTATATCATCTTTGTTAAGTCTGAAAACTTTCAAAATTTTAAAGGAAGTGCAACAAAAAACGAAAAAATTGAGCTTACACCCAAAAATCCGATTCAACAAATTGAATTTTATACGAATATCTTCCAATATGATGAAGATGACAGGTCAATGAAACATCAAAAAGGAATCGGTCCACAGATGCGATGCATAAAACAACGTTGGTGAGAAGAAAAATCACAGATCTATGCATTTTTCAAAGAAAAAATTGATTTTTTAAAAAAGTGTTTATAGTGTTTTCTGATATTTTGGAATGTCACGTTTATGACAACTTATGATAGAAAGCAATAGAAAGTACCATCGTTGTTGTAACGTCCAATGGCCGACAATCGGTAATCAAAAACAATTGGAATACAGTAGTCATAAGTTCATTTTCAGAAAAGGGAAAATCGTGACCAGTAGTTCTTGTGATCTGGTAACAAGTTCCTCCATTTAATTTTTCTCTCGGAAAAAAATATATCTTTTGATTTTTTTGAAATTTATATGACCATAAGTTGTTCTGAAATTCCAAAACCTAAAATTTCTTCCGTGGTTACAGTCTAGTGCTGATCACAGCAACAACATGACGACGAATTATATGTATAACGATAAAGGCGGGAGAAGGGCGCCTCCGACACGCCTCGATCGGATGAGATCTCGTTCCATGTCTTTGAGAGGTAGTTTATTTAATTTAATAATTTAAACAAGCACTATTCTTATTATACGTGAAACGCTTCACAAAAAACCTTATCTTTTCAAAAGATCTTTTTGAATATTTTTACCAGTTTTCTTCAAAAAATAATTTATTCCCAACATTGTCCACTTTTCGATTCGTCGTTCAAGTGTGATAATATTCATTTCCTGATTTGAACACTCAATAAAGAGCTTGTCAAC
>Y71G12B.26
ATTTTCGGCAATCTGCAATTTATCCAATTGCCGGTTTTGGAAATTTTTGGCAACTTCGGCAATTGTCGGTTTTGGAAATTTTCGGCAATTTCGGAACTCGCCAGTTTTGGAAATTTTCGGCAATTTCGTCAATTGCCGGCTTTCAAAATTTTTTGCAATTTGGCAATCGCCGGGTTTGGAAATTTCCGCCCATCGGCAATTTCGGCACTTGCCGGTTTTCAACATTTTCGGCAATCTCGGCAATTTCTCCAATTGCCGGTTTTGGAAATTTTCGGCAATTTCGGCAATCGCCGGGTTTGGAAGTTTCCGCCCATCGGCAATTTCGGCACTTGCCGGTTTTCAACATTTTCGGCAATCTCGGCAATTTCTCCAATTGCCGGTTTTGGAAATTTTCGGCAATTTCGGCAATCGCCGGGTTTGGAAGTTTCCGCCCATCGGCAATTTCGGCACTTGCCGGTTTTCAACATTTTCGGCAATCTCGGCAGTTTCGTCAATTGCCGGTTTTCAACATTTTCGGCAATCTCGGCAATTTCGGCACTTGCCGGTTTTCAACATTTTCGGCAATCTCGGCAATTTCGTCAATTGCCGGTTTTGGAAATTTTCGGCAATCGGCAATTTCGGCAATTGCCGGTTTTCAAAATTTCCGGCAATTTCGCCAATTGCCGCTTTTCGAAATTTTCGGCAACCGGTAAGGCGATTGCCGAAATTGCCGAAAATTCGATTGCCGAACGGCAATTTCAGCCATACAATTAAAAATTCAAATTGATTCTCCACTATGCTGTAGTATGTAGTCGATCTCAACGTCAACGTGGTACATGTGCCTTTAAAATCAATTTTTTTGTTTCCTGCACTTTTTGCCCAATTTTTGTGCCAAAAAAGAGCATATATCCTTTGTTGTCTACGTCAGTGGTGCGTGCGTTCCCCTGCTGCGCAAACATATTGCCAATCATCAGTTGTATCAAATCCCACCAACATTTCACATTCACTTCTTTCTCTCATT
>C04H5.2.2
TGCCGAGATTTTAAATTCTGATGGCAGATCGCTAAGAAACTTCTCGAGAAAACGATTCGTCAGATGAATTCCATTGAGAGTGCGAAGAAGTTGAAGGCATCACAGGAATACTCCAAACTTTCCAATGACTCGAAAGCAAAAGTTCTCGATCGTCTCATGGACCTTATTTAATTTACTGAATAGTTTTCAATCTTATTCAAAATAAACCGCAGATGTCAGCAAAAATATTAATTTTGTAAAAATTTAGGCAATTTCACAGCAACATTTGGGTACTTGCACCAACAATTGTGCCACAAAATCCATGTTCTTTCGCAACTCCATATTGCAAAAAAAGACGTCAAGGGTGACATTTTGTCGGTGCAATCGCTTTTACATTGATGGTCATCGCATGAAAATCCAAATCCTGAATGTAAAATTTGTTGCTTGAAAATCGGATATTTATTTAAAAATACCTACCAGTCCAAAGTTTTTCAGAGGACATGACACTAACTCGTCCGGAATTTTCATGACTTTCGTGACTTTCAGCCAACACATTGATGGTTAACAGGAATAATAGGACGAAAATAAAAAGTTTCATGGTTTTTCGCGTAGCTTTCACTATTGTGAGCGTCTTTTCTACCACTTTTCCGAGTGCGCTGTGTCATGTTTTTAATCGTTCTCCGGTAGTGAATCACAGCTCTTGAAATGGAAACATTTTTTTTCAATATTTTTTTCGATTTCAAAAGAAACGCGCAATCCCAGATGGCGAAATTTAAAATTCAACTTTTCCGACAAGCTGAGCTTTTTTTCCCCGGCCACGTACTTTATTTTCTACAAAAATGTTCTAGTTGTTCGATTTTTGATCAAAAAAAATCATCTTATGACCTGTTTTCATTACTTTTTTCGGGTCCCCCGTAATATTTCTGCAGAATTATGTTATTTTGATTTTTTGCCATATTTTTTTGCAATAACTCTTCCGGTATAAATAACGTTTTCAATGCAAGAGTTTTCAATTTTTTCA
>B0507.8
GTGTTAAATTAAGAACAACAGGTTGAAATAGTATAAAAGACTAGCGGTCAACAGCAAGAACTTGTCAAAAATTTTTTATATTCGGCTCTGTAAGAGGTTCTTCATCTAATTCTGTATTTCTTCATTTTGGTATGTCAATCCTGTATTTATAATTTATATTAGTGTTGTAGATATGTTTAAAAATGTTTTTTAAAATATTTACTCAAACTCTTTAACGTTTTTAGCCATAGAAAATAAGGGCTTCAAAACATTAGTTTTGCGTTAAAAATACGGAACTGTTCGTACAGGTATTATGAACTGAGGTACAGGTATTATAAGTAAGTACCCTAAAACAATTCTGGAAACTTTTCTCCGTAGGATTTTGAAACTTTCTGCTGACTTTGCAGTCTCATCAAACTTTTCCTGTAAATATTGACTGAAACCATTTGGTATTTCATTGTTTAGTTGCAACTAAATTCCATATTTAATTTAAATTTCAAACGTACCAAAATTAAATTTAAAACTAAATTCCAAGTATCTAGAGGGAATTGAAAAAAATTGTTAATCACAAAACTATTTTAAGAAACCCCCTTTTGTCTCAATTTTAACAGTTTTTAACCAAAGTTTCTTGAACTTTTTCTGGTTTTTTGCTGATATGAATAAAACAAATAAACTTTAGTTGATAAAAATTACATAGAAAATTCAAATTTCACAATAACACATGTTACATCTTTCATTATCTGTTTTTAATTTGTTTGACAACTAAATTCTGAGTATCAATTTTAGATATGTTTACCACCTGAGATCACTTTTTTAAATTGTACGTGAAAATCGAAAAGTGTAGTGTGAATCGTGTTCTTCCTCAGTTTAAAAATGACCATTGCTAATAATAAAACTGTTTTTCTCCACAATAAAATTTATTGTGATTGAACCTATTGCTAACTTTTATTTTCTTCCTACGTCTAAACTGGAGGCGGAGTTTCTGTCTTTCGATTCTCTTTTTATCACTGTTCTGTTCAAC
>B0547.4
CAGATTACCTTCAGTAGGAAAATTTAATTAAAAACATTCAAATGGTGCCAAAAATGACCAAACTTTTCATAAAACTTTTGAAACAATTTTATTGACATTGACAAATATGACAATTACTGAGTTTTTATGCCACTTTTTGAGAAAACTATAAAGAAACTATAAAACTTGAAGATTTTTTTGATCGACGATTTCTAAAAAAATTAGCAAAAACTGAGCGATTACTCCTATTTGACCCTAAATAAAAGATTTTCATCCAATTTCTGTAAAGTTTTACTATGATATTTAGTCATTTTAGGATCAAAGGAGTGGTTTGTAACAAGTTTCTCATTGGGCTGATTTACACTTAAATTAAATTTGCTGTTTCAAATTTTTATCTTATTCTCAATCTTTGAAATCTAACTTCACTTGACCGATTTCTTCAATTCTGAAAAATGTCGAATTAGTTTACACCTTTTCATTTTCTTTTCACTCACTTCTCACGAAGAGTACTATTTACGACCAGTCCATAGACGAAGTGGAGTTTTATTTGATCTTCTACATTGAATCCACAAGCGTCGGGTGTAGAAAAGTGCTGGGACGAATACCTGAAAAAAAAGATCTTGAAAATTACCATGAAACTAAGTTTTTGAACATTCGATGACCTTCTGAGCTTTGTGAAAAATATATAAATTCTAAAATTATTTGAATTGTTGTTAAAAGAAAACTGCGTCTCAATAATAAGTCGTGTATACACTGTTTCTTACAGAATATTTTCAAATGTAATTTCTGAACTTCTAATTTTCATAAAAACATTTTCTGTAAGTTCTTTTATCGAACTAAAATCTTTTAATTTATATTATTGTTCTGAAATCATTGGGTTGTAAAGTTCCGCCTCTGTCACACCCAAATCTTAATATTTTTCATTATGCGCGTTTTCGGGTGAAAAAAAAGAAGAAAAGTTCAAATCTTAGTCTGTGCTCCTCATCTAACTTTTTTCTATTTCATTTCTTCTCTTTTTAAA
>B0507.10
GAAAAATGGGCCGATGGCAGATTTTGATGGATTCTTCGGTAGAGCAGCTGTTGTGGTGAGTTAAATAAATGTTACACTTTGACTTCGTTAATGAAGATGTTAAAAGAGTTGGCAGCCAACAAACCTAGGAGAAATATGGATATATATATATATATATATATATTTGGATATATATATTAAACAACTCATTTTTCCTTATTTTTTCAAGGCTATTAATAAAGTTCATAATCTTAATTTTCAGCTTGGAGCAACTGAAGACCATTTCGCAAGGTTAAGCGAAAGACAAATAAGGTCAACCAAACAATATGTCACTCGCCTTTCCGAATGCCTTCGTGCCATTAACGACAAAGTTGGGGCAATTGAACAAAACTTAGCATTTTTGGAGTTGGAAGATGTTTCAATGAGTGTGAGTAGAAAATATGTTATCAAAATGAGACAACTAAATGGAACATCTTTCAGGATGAGCTCCGGAAGATCAAATCTAAGGTTTCGGATTTTCAACCAGTCATTGCTGGCTTGAGACGTAATCTTGAGCTCAAGATTGCAATTGAAGAAGAGAACAACAAACGTTTTAGTGACTTGAAAGATGATCTCTTTAATATCGTAAGTTCACAAAACCCGTCCGATGTGGTGGCCATATCGGCAATTTCCTAAAATTTCAACTCTTCAAAAGGGTTATGAGTAAAAAGTTTCACTTTTAGATTAATAATCTTCAACCAATTGCCGAAAACCGTCGTGTAATTACTGAGAGTATCCAACAAAGACATAACGTGTCGATGCCAATCGAAGCGATTTCCGATGTTAGCCAGAAACTGGAAATCAAAAATTAATTTTATTAATCTAATGTTTTTTTTAAAGCCATGTCATTATTCTTTAAAAATATTTTCCTTTAATGTTTGCCTTTCATTTTCATTATTTTACAGTTGGTTTTAAGCCAATACTTTATCTGCCTCCTATTTTGTTTATTTATATATTTTGTATCTTATTAATACTTTAATTC
>C43D7.4
ATTTAAAAAAATATTAAAAACTGTTTTGAAGACCCACCTTTCGATCGTCGACATCGTTACTGTTAAAGGAGTTTGAAACACTGTGACGAACTGTATAGCCATTGAGCTCCATTTTAAGATATTAGACAAAACGTGGTTCAAACTGGTAATGCATACGGTTTTATAGCTGTTTAAAATGCTCACTGTTAGTGTCGCGCTTTTCCCCTCACAAGTCTAAGGAATTTTTCAAAGAAAAATGCCTATCATACATGTGTCAATCATTAGTAGAAGTTTTAATCCAGATCTCAAATTCTTCCTCATTTTAAACTGCTTATCTTTTATTTTTTTTATCTTGATGTAAAACTCTTATTCATATAACATTCTAATCTGGGTAATTCAACTTTAGTGACACACGATGATACATTTGGAAAACAGTCGGAAATGGTGTTATGAATAGTTTTGAGGAATTGTAGAACACCTCATATGTTGAATATATTTCATACTTATTTCAACAAGGCGACCTTTATAAGATTGTTGAAATAGACGTTTTGGGTAGAAATGGAGATCTTACAACACAATTTTTCCTACACTACAGTAATTCTACAATACTACTACAGTCATGCATTTTAATGTATATTAATTGTAAAGTATGAAGTAAGTATGAGGAAGTAAAGTGAAATTTTCCCAATCATAAGTCTAAGGAATATTTCTGTATTTTTTTGAAAAATAATCACCAATTCCTTTTCCTTTTTCTTTCCTTTGAGTTTTTCAAGCTTGGGCTCACTTTTTTCGAATTTCTTTGCTCACTGTTAGCGGAAAAATGCTTATCAACGTTTGACATTTTTTCAATGACGATTAATAGCCTTGTCACTTTAATTTTTGTTTCCTCAAACTTTTTATCTTTCTTCAACTTGGTTATGTTTCTCCGCCTTTCTTTTCTCTATAAAATGTGCCCCACATTTCGATTTTTTCATTATTTTTCAAACTTATTTCCTTACTTATTGTATTTATTTCAGAAGCA
>F42C5.3
AAAGGAACCTGGCGTCGTGGATGCAATCATATTCTAACTCGAATTCTGCGGTCAAAGTGCAAATGTTATGATGCAAATGCAGATGAATGCGAATACAATTCTATAACTTTGAAGTCCATAAGGAATTACGAGTTTGCCATGAAAGTTGCAACAATGGGTTTGATTTTCCGTATTCTGAAGTCAGGAATTGAAGAAAATATAACATGTAAAATAAAGAGAGGAGAAATGCTAAACACTTACGGACTTCTGAAATCAAAATGCCGTTACTTTTTTATCAATTCCATGAAAGAGGAGATAAACGAAGAAATGAATCGACTTTCAAATGAAATCAATAAAGAATTAGACAATTTGAAGATTCAATGGAAAAACTACAATGGAATCACAATATAACTGTTTCTAATGAAGTTAATAAATGTGTTATGTCTCCTCAAATCTGTTTTTAAAAATTCATGAATTTCATGTGCTCCTGAAAATGTCCAGAAATTTAAGTTTTAATAAATTTTTATTATTGTCAACTTCTGAGTTTAAAACGTGTATAGTTGCATAATTATCGGGAACATACCCCCATTTCAGCTTTAAAGTCGTTTTCTTCTTTTTCAAGATCCAAAATTCCTTTTGATTTAATAGTTTTAATAGAAGACAATTCTTCCTCAAAATTCTTTCTGACCTCATTAATATCCATTGTAAAAGTCGAACCATTTTTTGAATAGGAATATTTGTTGAATATTTAGGAAAACGAAATGAGTTTGAAACCGCTTGATCATTTTCATTCGGGAAGTTATCTAACTATTAGGAACAGAGAAGTGTGAAATGAAACTTATTTTTAATTAGACTTTATCAAAAATATTTCATAACATGTTTTCCAATCATTTATTGCTATGCTCTAATGTTCTGCGTCTCCAAAAAAGTTCCGTTTCACACTTCCTCTCTTGCTAATAGTTAGATAACTTCCCAAATAAAAATGATCAAGCGGATTCAAAATCATTTCATTTTTCTAAAT
>C17H1.6
TTCCTCCTGAAACTGTATAAGTCGTTGCCACATGTCATAAGGAAGAGAAATAATTTTTCATCACCTTGCTAACACTAAAATTTGTTGAAATACTGCAACGAATGAAAGAAGTGTGTATAACTTTAAATTGCCTCAGCTATCTGAGGAACTACTTCCTAGAATTTTTGGTGCTTCTAGCTAGAAAATCTAAATAACTCATAAGTCTCTGCCCGCTCAACACGCTTAAAATCACAGCTTATTCTCTTGTATAAAATTATAACAAGCGCTGTACATTTCCCAGATTCAAAAAGATTCATTTTGCATGTCAGATCTCAACGTCGGCCGATGCTCCTTTCTCTAGTCAATCCAAAGTCCAAAGGTTTCTTTTCTAATGTCGTTCCCCTTTGGAACAGTATAGTTCACAACGTATCAACATTCCTTTCCCCCTCCCAGTTTATGTACCTAATAAACCAACAAATCTCATTCTTTTAAATTTCTCGTTGTTTTATCCTCTTATGTCAAATAGTATTTACTTCTCACACTTAAGATGGACTCTGACGGGTCTTTCTTATTTTATGTGTTATTCGATTTTCCCCGTTGATCTTCTATTTATTACATTTTGTTACTATTTTATCAAATTTCGAATAAACAAACAAACTTCAAGTCTAGATTTCTCAAATTCTTATGTTTGATTTTTGAATTTTTTTATTTTTGCATTTTTTATTTACTCTCAAAAAGTTGCAATTACTCATAATTTTGGAAATGGACCAAAAAATTGTTTTCTACATTTTTTATTCTGTAATTTTTTTTATTATTGTAGAGGGTCGGAATATGCGACATTGCTTTGGATTTTCTCAACAGCTCATTTTATTTCAATTTTTTTTGGCAATAGTTTTATTGTGATATTTAGTCATTTTATAGTTAGATCATTATAACTGTGTTTAGGCTAAATCTCCACTGGCGTTTAAATTGCAAAATAAAAAAAAAATATGAAGGTAAATCCTCAATTTTTCAAATTCAG
>C54G7.3a.1
TTGTAGGGTGAATTCCTATGGAACATCCCGGATGTATTTTGGAATCATGTCTTCTCTATTGTTCCCAATTCACACCTCGTTTCACAAAAACCAACACCTGTAGGTTTCTAAGCCGTTAGTTCAACACTTGTTGTCGACTGCTTCCAAATAAAAAAAAAACTCCCGAAACTGAGCTTTCATTCCCATTCTCGTATGATCTAAACTCCATCTCCTTGTCATAACATCACGCACCCTCTTTTCTCCTCACCATCTCTCTCTCATCCCAACTTTTGTCGCCGGTATATGGTCACCACATTCGGGAGACCCCTCTTTCTCCCACTTATTGAGTCAATATCGAGTTGACCAACCCCAAACGACGAGGGTGTTAAAATCCGAGAAGAATAGAGAATAACTGTGGGCTGTGGACTGCGGTGACTCCTCGCGCAAAAACTAAGAACACCTCTCGCTAGTGCGCTCTCACCGCGTTCATCTTATCCGCCAGCCGTCTCGACTATCTCTATTGATACCTCTCGGTGGGGTCTGCGCCAGACTGTAAACAAGTAATGACACCCGTTCGTATGCAAACCAAATTTACCCTTGTCTCTGAAAAAAATTGTCAAGTTTTAAGATTTGAGCTTCTTGACATATTATTATTTTGGAATAATGCATAGTTTTTCTCAATACACTTGGCGAAAACCTTAAAGACTCCCCATTCAAACTATCTGACTTATCGGTTACCACTCATTTGACCGGTGCTCTTTTTAATGTGATCCGCCCTATTGCACAAGTACAAGTCATCTTGAGGCACAGCCGAGATTTGTAAACATGTTGAGTATGCGCACCGTAAAATGACTTCAATAGTACTTGATACTCATGCACTTGCTTCCCTTTTTCAATTCGTTGTGACTTGACCACAACATCTCACTTCCGTATTTGAAATTGTGCTCAGAAGTAGAATTACTCCTTATTATTATTTTTATAGATTTATTGTAAACTGCAATACCCTATTAAAAAATTTCAG
>Y106G6A.4
GAATCAAATAATGAAGGAGACGTTGTATATGCAAAAGATACTCCACACGGACGAATGGTCACAATTTCAACAGAACTACCAATGCCTGTTGAAGATGTAATGAAAGAGACTTGGAATGGAATGGAAGCTCTTCCCGAGTGGAATCAGAATATTAATTTTGCTGCCAGAATCGCCGCACCAACTTCAAATTTCGATATTGTTACGGTATGAGAAAACATGCAAATCGTGGGAAAGTAAATATTAAAAATGTTTGCAGTACGGGAACAATGATGTCTTAGTGGTCAGTGGACGTGAATTTGTGTCAGCGAGAATTTGGAGAAAAGTTGGAGATGGATTCATTCTGGCTTCCCGAAGTGTCACAGTTCCATCATTCAAATCTAAACATAAGGGAAAAGTTCGGTTGGTTTTTAACCTCAATAAATAAAAGATAAACCCAGAAAATTCTGTTTTACAAAAATAGTTTTTTTATATTTTCAAAAAAGCTTTAGACGAATTGTTTGAAAATATGCCCAAAGTATGTAAAAAATTTAATGAAATTCACGATTTTGGAGCATTAGCAATTAAAAAGTGGTTTGTTGCTATTAAAAGTTAAAATTTCAATTTCAGCGCTCATCTTCACTTGGCAGGAGCCCGTTTCCGTCCAAATCCTGAGAATCCCGAAACCACTTTAACCGACGTTGTGATGCTTGCTGATTTGAAAGGATACCTCCCAAAAATGATTGTTAATCAGGTCATCGGACGTATTATGATCATGGATACGGTCACGAATCGTCGTCATTTCCAGAATTTGAAAGCAAAACGGACTAATAATTGATTCATATACAACCGGTTTTCTATATGTGCCTTATTTCAATACTTGTATTGCACTGCTATAATATGAGAAAATTATAATAAAACTATTGCATTATTTTCAATAATTTAAATTAAAGCTTCACGCTAAACAAAAAAAACATAAAAAGGTGGAAAAACTTTTATCACAGTTTTGATCGATCTTCAATTT
>T21C12.4a
ATCGCCGATGGAAATTTTTTTTCGGCGATCGGCGATCACAAATTGCCAAAAAAAAATCGGCGATCGCCGATTGCCGATTGCCGATCAGTGTGCGTCTAATTTTTTTCAATTTTAAAATCCTAATTTTAAGAGCTCTTTCAAATAATTTTTTATAAAAACAGGAATATTAGGCAACGAAAAGCATTCCTTGATACCTTAAAATTCGAAAAGTAGTGAAAAATAGTCCGAAAATATACCTTTTTCCTTCTTCAGAGGGGTCTATCTTGGACTATAAAATTTCATCGGCGATCGCCGACCCGTTTTTCCCTTTCGGCGTTCGGCGATCGCCGATCGCCGAGTTCTATTTTTCTTATCGGCAATCGGCGATCGCCGATCGCCGAAAAATCACGAAATTCGCCGATCGCCGATCGCCGATTGCCGCTCACCCCTGGTCGGCATCGCCCTTTACCTTTTGTGCAAGTTATTTTGCTGAAACCAGTTGACAGATGTCAAGGTGCTATTACGTATTAGGGGTGGCGATAGGCGGCAACAGTCCTATCGCCTCCCCTATCGCGTACTCACAGAGTTGTAAACAGCATTGAATAGAAACAGAGATGGCTAGATTGAATATGTGCCAAGTATGATGATGTACCAAGTTTCAACCAACCATCCTAGTCGATACATAGTTATTTTCGTCATCTCCAATCCTTATTACGTTTTGGTCGGAAGAAGTCCTTTTTACCACAATTGGACATGTGATTGTGTTTCTTGTGAAATACTTGTTTTAAATTTTAACCCAAATTCGGCACTTTCCTGACTACTTGATTATGTTGTCTATTCTATTCTCCCTGAATTTTTTTTCCTTTTTTTTTTGGGGATGAAAAAATTCGCACGTATCGATTTTTTCTAGAATTTTCAAAGAGGTTTTAGAAAAAATCGACAACTTTTTACTATTCTTTCACGTTTTTCACGTGAAATTATAATGTTAGAATTTTTTAAGGCGCTATTTTGGTTTTAAAAA
>C49F5.3
CAAAAACAAGCGGTTTTGTAGGTAAGTAGTAAAACTATTGTCAATTAATCATCCGGATTCTGCTTTCAGCTTCAAGACCCATTGAAAGAATACTGTTAGCAAACATATTGACTATGGAGTCAGTAAATTTCTATCGTTTGGTAACGTTAATTGACATTCAACGTTTATAAGCTTATCCACTACACTCGAGTAAAAGCGAGGAGGTTGACTTTGAACACCTTCCTCTAATTATCAGATCAAAATATAGGAGTAATTATAAATGCATTTGAATATATCATGCGAAATTATTTGTATTTTTTGCAATCTGAAAACGAACCAATATATGAATGAGGAAAGATTGATGGAAATGGACTATAATTTCATTAAATTTGGCATATCAAATAACCAATAAACATTTTCGCAGAGACACTACAAGAATTGAGCGGTCCTGGTCAGAAAATGATTACAACATGCTTCCATAGGCCTGAAACTTTTTGGGCTCACGTTATTCCAAGAATTTTGGTGTAAAATCCGATGTCAGGCGTTTCCATGCTAAATACTGTAGCGGAGGTTGTAGCTTAAAATATATTTTCAGGTCATTTGTTAAGCTTTTCTTGTACAATTTCAATAATGCAAAGTTTGATTTAACTCGAAAAAAAGGAACCCGGTTTCTTTTTTTTTCTGAAAATTAGCTTGAAGTTGTTTTTTTAAGTCATAAGTGAACGTTCTTTTAAGAACTTATTCTGTGTGAAAAACTTTTTAGAATCACAACAAAATTGTTAGTGCTTCTCATGTTTTTTTATAGTTTGTATAGATATCTTATCGGAAAACTGAAAGTAATTCATGTAAAAAAATGCCGGCACAGTATATACTCAAGTCAGCGTTCACATCTTTCCAAATACCGATAGGCCAGAGAGGGCTCATGAGCTGCCCAAATTAGATTACATTTTCAAAGTTGTTTAGTGAAAAATCGATATTCCTTTAATGTTTCAAATCTTCAATACGTAAACGAACGCTAACG
>F57G4.11
TACATGTCTAAAAATTGAAGGCTTCATAGTTTCCGAGACGCTTGAAAACTTCCTTCATTTGACAAATGCCAAAGTTACAAAGCATTCAATTACTATTCAGGATCTTCAAATTTTGAAAAAGGTTTGCCGAATCGTAAATCTAAAACCATTATTTAAATTGCAGAACTTCCTAGGTTCTCAATCTGAAAAGAAGTTTGTTCTCGTGTACAAGTTAGACACTGGTGAGATCGCTGAAAATGTACAAGTTGTGTTTGGAGAATTGTCGAGTTCGAAGAAAACAATTGACTACGGAATCACAAAGCAATGGAAATATCGAACCGACGGCAGATTCGAATTGTCTATCGAATACCGACAATGTGTTCGTTTTGAAGATCACTCGTTTACTTTTGTGGTAACATGTGCAGGATCATCATCATCTTTATTAACATTGTAATATGTGTTTCGTTTTCAATGATTGTCAATACAATTAATATCATACATTCGTTGCCACAGCTCGATGTAAAAGTTTTGCGATACTAGTTTTCATTTTTTAAGTAGCAGTACCCCTACCACGAGTAATAAAAATTTCATTGTAATATGTGTTCCGTTATCGATGATTGTGAATAAAAACTTTAAATAACATATTTATTCGTTGATACTGTTCCATTCAAGACGATTTGAAATACTGGCGTTCGTTATTCAAGAGCAACACTATTAACACTAGTGACACATTGAGAAATGCCCTATAGAGGGTTTTTAATAGTAAAAGCCGCTTGTATTTTGTCATGTTTGGGAATGAACTATTTCATATTTGTATAAAGTATGCTTAGTGTCAATACAAAACAAAACAACTTTTGCATGATACTCTTAGCTTTTGAAGTTCATATTCCTTATGATGAATTAATAATAAGGAATAAATGTCTTTCATCAGAATGTCATTTTTACGCATAGCAATGTAAAACAATTCCTCATAGACGATTTAACTTCTCCACACTGATAAGAAATGATAAGCAAACATGGT
>ZC196.6
CAAGTACCACATTTTCGTGTGACAGAAACACCATATGTAATGCTGAAAAAAAATCATTATGAACTTGATGCTTACTCTGATGATGGGAGAGATGTTACTTGGAGTTGCTGAGAAGGCATCTGCACCACTGACTGTGAACTATATAAAATCTGATTTTACTTCTATCAGTAAGATACCAAATTGTTTGTATTACACTGATCTAATTCATGGCAAAAGCACGTCCAGCGTTAATTTCGAAACGCTTTAGTGAAAAACTTGAAAAGATATCAATTTAGTTTTCATGTTTTCTCCAACCAATACTTTTTTAGCCTTTTTTCAAAATAAGAACGCCAACAGAAAATTATGCCGTGCGAGAAAGTCGCTTCACCTTGTTCATCGGTTTTCATGTTTTTTCTTTGAAGTATTTCATAAATTGTTTGTTCCTCATTTATTCCTCATCCCAAAAAATTGCCAGTGTTTTGCCAGTTTTCCGCCGCGGTCATATGATTTTGCAATCATTTTCCTCTCTCACAACTAACTATTAGCAATGGAACAGCAGTGGAACAACCCTTCGCAACACGTTGCTAGTTTTATCTCGCCTTTTTTAAATATTTATCTAGTGTTATCCTTACAAAAATTGATTTAAAATTGACGTTGCATATATTCTTAGTGCTTCTATATTGGAACCCCACACTTAAAAAATACAATGATTTTTTTTTACAATTTTTTCGTTTAACTTATCAAGTTTGAATAGACCTGAAAAATAAGTCTAGCGATTTCCTTGATTCATTTTTAATTATTTTTTTTTAAATTGAGGTCATACATAATAAACAATTACCTTGCTTCTGATTATTTGAACAGTGCGTCAATGTTTACCACAATATATTACGCCATCGGTACAAAACAAAAACAAGTAGTTTTCTTCCTCATCCCAAATTTCATTCCTTTCTTTTTTAGTCGGCGACGTATAGTTTCTCACATACATAATATTTTCAACTTTTCACAAATTAAAGTGTATTAT
