# Supplementary material for: An Alternative STAT Signaling Pathway Acts in Viral Immunity in Caenorhabditis elegans
Source: mBio. 2017 Sep 5;8(5):e00924-17. doi: 10.1128/mBio.00924-17 (PMC5587905; doi:10.1128/mBio.00924-17)
Supplement: DATA SET S2 [file mbo004173465sd2.xlsx]

## Sheet: N2 infection
id	baseMean	baseMeanA	baseMeanB	foldChange	log2FoldChange	pval	padj
T26F2.3	153.052	2.55781	303.546	118.674	6.89086	3.97659e-78	9.01015e-74
C32H11.10	121.791	237.727	5.85555	0.0246314	-5.34336	8.28124e-68	9.38182e-64
C32H11.9	110.924	214.97	6.87802	0.0319953	-4.966	2.42822e-61	1.83396e-57
C17H1.6	63.2889	0	126.578	Inf	Inf	1.62877e-49	8.08667e-46
C17H1.7	112.245	8.16794	216.321	26.4842	4.72706	1.78451e-49	8.08667e-46
B0507.8	351.136	2.16928	700.103	322.735	8.33421	2.79855e-49	1.05683e-45
C17H1.5	111.326	12.8109	209.841	16.3799	4.03385	5.55208e-42	1.79713e-38
C17H1.13	49.9365	0	99.8729	Inf	Inf	2.34567e-41	6.64353e-38
F22G12.1	219.752	2.52762	436.977	172.881	7.43363	7.29697e-38	1.83705e-34
F26F2.2	45.3095	0.974494	89.6445	91.9908	6.52342	2.42113e-34	5.48579e-31
F26F2.4	35.6468	0	71.2936	Inf	Inf	1.06336e-31	2.19032e-28
T27E7.6	33.966	0.631686	67.3002	106.541	6.73526	1.9548e-27	3.69099e-24
T08E11.1	30.3305	0.624357	60.0367	96.1577	6.58733	2.8942e-26	5.04437e-23
C54D10.7b	38.1542	3.47104	72.8373	20.9843	4.39124	1.13389e-24	1.83513e-21
F49E12.2	1791.88	648.905	2934.85	4.52277	2.17721	8.34172e-23	1.26005e-19
B0507.10	452.472	9.49257	895.451	94.3318	6.55967	9.73408e-21	1.37847e-17
C43D7.5	44.1727	7.93299	80.4124	10.1365	3.34148	5.96539e-20	7.95081e-17
B0284.1	48.7161	9.22743	88.2047	9.55896	3.25685	7.12644e-20	8.97061e-17
Y46G5A.20	73.6503	22.2604	125.04	5.61716	2.48984	9.99613e-20	1.19206e-16
F57G4.1	25.1866	2.52029	47.8529	18.987	4.24694	3.94681e-19	4.47134e-16
ZC196.6	18.8425	0.327274	37.3577	114.148	6.83476	5.80855e-18	6.26715e-15
C17H1.3	21.569	0.304412	42.8337	140.71	7.13658	2.03372e-17	2.09455e-14
C54D10.7a	138.932	9.54738	268.317	28.1038	4.81269	1.00563e-16	9.90673e-14
C53A5.11	23.9488	0.327274	47.5703	145.353	7.18342	4.72274e-16	4.45866e-13
C17H1.8	15.2606	0	30.5212	Inf	Inf	1.46996e-15	1.33226e-12
F26F2.5	19.6791	1.26425	38.0939	30.1317	4.91321	3.84213e-15	3.34826e-12
C17H1.9	17.6008	0.959836	34.2418	35.6746	5.15683	7.20941e-15	6.05003e-12
C17H1.4	56.6805	2.52762	110.833	43.8489	5.45447	4.85219e-14	3.92646e-11
F26F2.9	15.3328	0.327274	30.3384	92.7003	6.5345	5.38308e-14	4.20586e-11
Y94H6A.2	18.4375	1.94166	34.9333	17.9915	4.16924	7.62174e-14	5.75645e-11
T07H3.3a	19.2337	2.51209	35.9553	14.3129	3.83925	1.12301e-13	8.20815e-11
W08A12.4	53.9296	2.8247	105.035	37.1843	5.21662	3.42879e-13	2.4278e-10
C53A5.9	17.3019	1.29444	33.3093	25.7326	4.68553	5.4481e-13	3.64856e-10
W03G1.7a	242.435	126.53	358.341	2.83207	1.50186	5.47493e-13	3.64856e-10
T07H3.3b	22.8816	4.41535	41.3478	9.36456	3.22721	7.81006e-13	5.05601e-10
B0284.4	30.3662	0.64722	60.0851	92.8357	6.53661	1.47295e-12	9.27061e-10
F54F3.3	211.473	107.054	315.891	2.95075	1.56108	1.56966e-12	9.61226e-10
F09C8.1	159.908	84.5627	235.254	2.78201	1.47613	2.64146e-12	1.57501e-09
C35D10.14	318.024	181.841	454.207	2.49782	1.32067	1.40748e-11	7.9727e-09
T24E12.5	50.5528	21.6737	79.432	3.6649	1.87378	5.33266e-11	2.94701e-08
C54D10.8	15.435	2.20034	28.6697	13.0296	3.70373	2.69343e-10	1.41925e-07
B0507.6	25.0282	7.33883	42.7176	5.82077	2.54121	5.40913e-10	2.66435e-07
W03G1.7b	223.933	117.517	330.349	2.81108	1.49112	6.63344e-10	3.19788e-07
T16G1.7	102.701	40.7602	164.642	4.03929	2.0141	7.02486e-10	3.31603e-07
F49H6.5	16.9866	3.46459	30.5086	8.80583	3.13846	7.87286e-10	3.64047e-07
F42A10.7	302.706	167.375	438.037	2.6171	1.38797	1.5258e-09	6.91432e-07
Y75B8A.39	15.5023	0.64722	30.3575	46.9045	5.55165	2.1011e-09	9.33467e-07
F49E10.2a	29.756	46.7588	12.7532	0.272744	-1.87438	1.22271e-08	5.22719e-06
F26F2.3	58.4732	0.624357	116.322	186.307	7.54154	1.733e-08	7.27155e-06
C43D7.4	34.4088	0.624357	68.1932	109.222	6.77111	2.12953e-08	8.77287e-06
C31B8.4	37.6547	4.15666	71.1527	17.1178	4.09742	7.62887e-08	3.03254e-05
F47F6.1b	250.306	340.862	159.75	0.468664	-1.09337	9.47962e-08	3.70326e-05
ZK218.5	5.88911	0	11.7782	Inf	Inf	1.64637e-07	6.32264e-05
F42G2.4	52.6216	21.0493	84.1938	3.99983	1.99994	3.71157e-07	0.000137863
Y60A3A.18	227.381	113.513	341.249	3.00627	1.58797	4.14867e-07	0.000151614
F47F6.1a	199.363	271.115	127.611	0.47069	-1.08715	5.69632e-07	0.000204869
C06A12.5	19.4109	6.99514	31.8267	4.54982	2.18581	6.79375e-07	0.00023682
C16C4.4	238.469	157.556	319.383	2.02711	1.01943	6.97036e-07	0.000239295
T16A1.7	37.8041	2.215	73.3933	33.1346	5.05027	9.37076e-07	0.0003169
C34F6.1	97.4341	139.856	55.0116	0.393343	-1.34614	1.15548e-06	0.000385014
C17H1.10	25.4426	0	50.8852	Inf	Inf	1.38885e-06	0.00044955
C09G5.6	1053.6	1385.71	721.496	0.520668	-0.941565	1.45114e-06	0.000463098
F49E11.10	272.822	170.502	375.143	2.20023	1.13765	1.7181e-06	0.000540676
T22B7.7	436.751	284.05	589.453	2.07517	1.05323	3.47447e-06	0.00107842
W02D7.2	276.186	160.876	391.496	2.43353	1.28305	3.59704e-06	0.00110137
C50B6.7	753.73	541.41	966.05	1.78432	0.835377	3.90471e-06	0.00117964
T26C5.2	134.527	177.413	91.64	0.516534	-0.953066	5.38668e-06	0.00157648
Y6E2A.5	15.7371	4.20971	27.2644	6.47655	2.69523	5.42702e-06	0.00157648
F08G5.6	136.776	84.377	189.175	2.24203	1.1648	1.07132e-05	0.00307266
F09F3.9	246.456	173.022	319.889	1.84883	0.88661	1.30465e-05	0.0036951
Y43F8B.3a	75.6995	106.199	45.2005	0.425623	-1.23235	1.44773e-05	0.00404971
F42C5.3	127.545	2.87776	252.212	87.6418	6.45355	1.72742e-05	0.00477316
F30H5.3	429.454	591.662	267.246	0.451687	-1.1466	2.00295e-05	0.0054678
C54D10.12	20.6347	3.13644	38.133	12.158	3.60384	2.04112e-05	0.00550567
K04H4.2b	121.758	169.174	74.343	0.439447	-1.18624	2.16858e-05	0.00578066
F42A10.6	634.409	462.135	806.683	1.74556	0.803689	2.82839e-05	0.00745183
C47A10.1	750.008	950.023	549.993	0.578926	-0.788549	2.88864e-05	0.00751382
F26F2.1	171.092	2.83203	339.352	119.826	6.9048	2.91825e-05	0.00751382
Y71D11A.1	447.503	608.89	286.115	0.469895	-1.08959	3.84539e-05	0.00978975
M199.4	110.269	75.0526	145.485	1.93844	0.954899	4.59439e-05	0.0115666
F48A11.1	152.323	198.996	105.649	0.530913	-0.913453	4.76462e-05	0.0118634
F15D3.8	25.4357	12.8959	37.9754	2.94477	1.55815	4.8328e-05	0.0119023
C06E8.5	87.6687	115.574	59.7635	0.517102	-0.951478	5.42799e-05	0.0132245
Y57G11B.1	14.052	0.981822	27.1222	27.6244	4.78787	5.60648e-05	0.013514
K04H4.2a	116.232	160.996	71.4687	0.443916	-1.17164	5.80601e-05	0.0138476
T19C9.8	66.6139	87.8438	45.384	0.516645	-0.952755	6.09269e-05	0.0143646
Y65B4BL.1	203.448	264.637	142.259	0.537563	-0.895494	6.14956e-05	0.0143646
F43G9.6a	58.3676	78.4925	38.2427	0.487214	-1.03737	6.97456e-05	0.0159869
K02D7.5	87.1976	115.792	58.603	0.506106	-0.982489	7.4353e-05	0.0166801
Y54F10AM.2b	44.3115	61.1016	27.5214	0.45042	-1.15066	7.54935e-05	0.0167699
B0205.13	91.6745	125.997	57.3519	0.455184	-1.13548	8.17031e-05	0.0179731
F18C5.5	29.6895	41.9835	17.3955	0.414343	-1.2711	8.60499e-05	0.0187473
Y46G5A.10	363.348	459.152	267.544	0.582691	-0.779197	0.000102587	0.0217235
T12B5.2	50.8873	33.2066	68.568	2.06489	1.04607	0.000114693	0.0240622
F38A1.5	183.673	133.904	233.443	1.74337	0.801877	0.000117409	0.0244061
K01A2.4	22.5357	12.3794	32.692	2.64084	1.401	0.000154101	0.0314561
C01G12.8	356.817	451.199	262.435	0.58164	-0.781801	0.000190429	0.0381835
Y65B4BR.3	850.269	1056.45	644.085	0.609667	-0.713906	0.00021757	0.0432431
F23H12.5	92.9484	122.383	63.5135	0.518972	-0.946271	0.000224398	0.0442123
Y38E10A.13	134.82	97.1148	172.525	1.77651	0.829042	0.000232729	0.0454584
F35E12.7a	60.138	78.3389	41.9372	0.53533	-0.901499	0.000244506	0.0472033
F09B12.1b	98.0249	126.347	69.7024	0.551673	-0.858115	0.000245829	0.0472033
C10F3.2	28.4137	17.0681	39.7593	2.32945	1.21999	0.00025266	0.0477208
C23H4.6	125.958	90.458	161.457	1.78489	0.835833	0.000254461	0.0477208
R52.8	43.0454	27.6421	58.4486	2.11447	1.0803	0.000254842	0.0477208
M03E7.4	26.5125	37.7928	15.2322	0.403045	-1.31099	0.000287412	0.0529445
ZK757.3b	164.772	208.173	121.37	0.583026	-0.778369	0.000320944	0.058433
Y110A2AL.8b	252.006	315.303	188.709	0.5985	-0.740577	0.000322364	0.058433
C16C4.5	26.4255	15.4994	37.3516	2.40987	1.26895	0.000325526	0.0585378
C37C3.6c	2143.23	2667.39	1619.08	0.606989	-0.720258	0.000329076	0.0587103
E04D5.3	91.765	119.192	64.3384	0.539789	-0.889531	0.000347214	0.0614623
F47D12.7	90.7602	116.4	65.1207	0.559457	-0.837901	0.000405623	0.0701573
F22E5.1	75.6586	96.8792	54.438	0.561916	-0.831573	0.000413356	0.0709532
F29C12.1b	185.861	239.124	132.598	0.554516	-0.850699	0.000420716	0.0716736
C37C3.6b	2402.84	2972.92	1832.76	0.616486	-0.697861	0.000436586	0.0738222
Y48E1B.8	285.238	218.018	352.458	1.61664	0.693003	0.000449783	0.0754902
CER6-I_CE	30.4032	41.8442	18.9621	0.45316	-1.14191	0.00045314	0.0754944
F47B8.11	109.656	138.19	81.1211	0.587024	-0.768508	0.000498292	0.0812252
K07E8.3	315.594	240.95	390.238	1.61958	0.69562	0.000529564	0.0850982
Y102A11A.9	23.9827	12.2569	35.7085	2.91334	1.54268	0.000535013	0.0853685
W07A12.6	24.6203	14.9829	34.2577	2.28645	1.19311	0.000551115	0.0871476
F40F4.6	9961.1	12198.9	7723.24	0.633107	-0.659478	0.000553855	0.0871476
Y58A7A.5	53.4105	36.218	70.6031	1.94939	0.963025	0.000589936	0.0921846
F47C12.1	27.8573	39.0907	16.6239	0.425265	-1.23356	0.000597036	0.0926551
F35D11.2b	90.119	115.197	65.041	0.564607	-0.824681	0.000601784	0.0927566
H42K12.3	383.461	483.898	283.024	0.584883	-0.773779	0.00064425	0.0985883
K08E7.5a	55.8015	73.3122	38.2907	0.522296	-0.937059	0.000649384	0.0985883
T03D3.5	234.092	173.555	294.629	1.69761	0.763509	0.00066104	0.099191

## Sheet: Sta1_tonic
id	baseMean	baseMeanA	baseMeanB	foldChange	log2FoldChange	pval	padj
C32H11.9	1726.96	214.97	3238.94	15.067	3.91332	4.82545e-83	1.0935e-78
C32H11.10	1810.58	237.727	3383.43	14.2324	3.83111	9.63748e-81	1.09197e-76
B0024.4	566.775	88.375	1045.18	11.8266	3.56396	1.7323e-64	1.30852e-60
Y39B6A.24	284.176	51.006	517.347	10.1429	3.34239	2.57474e-50	1.45865e-46
F44G3.10	81.563	12.2066	150.919	12.3638	3.62804	1.63498e-35	7.41007e-32
F07C4.2	124.863	18.294	231.432	12.6507	3.66115	6.24943e-35	2.02312e-31
F55G11.4	529.457	164.63	894.284	5.43209	2.44151	5.5956e-35	2.02312e-31
C02F5.11	117.647	23.8128	211.481	8.88098	3.15072	1.65391e-34	4.6849e-31
Y37H2A.14	218.858	58.7643	378.951	6.44867	2.689	3.52465e-34	8.87467e-31
C32H11.12	2660.98	1016.89	4305.08	4.23358	2.08188	1.36568e-29	3.09478e-26
F35E12.7d	170.22	54.1561	286.283	5.28626	2.40225	6.35747e-27	1.3097e-23
F35E12.7a	224.561	78.3389	370.782	4.73305	2.24277	6.69383e-26	1.26407e-22
W03G1.7a	72.3391	126.53	18.1485	0.143433	-2.80155	7.84014e-26	1.36666e-22
T10H4.12	581.779	231.882	931.677	4.0179	2.00644	2.14531e-25	3.4725e-22
F55G11.5	509.619	204.817	814.421	3.97634	1.99144	1.05866e-24	1.59935e-21
F35E12.7c	177.835	63.3133	292.357	4.61762	2.20715	5.98259e-24	8.47321e-21
F35E12.7b	160.786	56.6709	264.901	4.67437	2.22477	1.42126e-23	1.89454e-20
T19C9.8	225.357	87.8438	362.871	4.13087	2.04645	3.19977e-22	4.02834e-19
F01G10.3	47.6501	6.42559	88.8746	13.8313	3.78987	5.47991e-22	6.53581e-19
Y47H10A.5	192.539	75.1188	309.959	4.12626	2.04483	6.60007e-22	7.47821e-19
R10D12.9	263.889	107.531	420.247	3.90815	1.96649	8.14891e-22	8.79345e-19
K11H12.4	366.636	158.43	574.842	3.62838	1.85932	3.51696e-21	3.62262e-18
Y47H9C.1	33.1693	4.42268	61.9159	13.9996	3.80732	4.35451e-21	4.29033e-18
C02F5.8	62.3767	16.4895	108.264	6.56564	2.71494	4.7342e-21	4.47008e-18
F56D6.2	938.175	429.524	1446.83	3.36844	1.75208	6.85762e-21	6.21602e-18
C17H12.6	121.985	44.649	199.321	4.46417	2.15839	6.53355e-20	5.69449e-17
ZK6.10	3733.53	1820.13	5646.93	3.10249	1.63343	1.61052e-19	1.35171e-16
C49C3.9	622.741	297.74	947.743	3.18312	1.67044	8.88341e-19	7.18954e-16
F25A2.1	32.8833	5.67227	60.0944	10.5944	3.40523	1.18738e-18	9.27833e-16
F33H12.7	62.6223	20.0373	105.207	5.25057	2.39248	1.04454e-17	7.89013e-15
E03H4.10	23.1846	2.83203	43.5372	15.3731	3.94234	5.03946e-17	3.68385e-14
F44G3.2	207.565	323.882	91.2485	0.281734	-1.82759	8.84437e-17	6.26319e-14
F35E12.5	87.1209	33.1764	141.065	4.25199	2.08814	1.05643e-16	7.25446e-14
F09C8.1	184.816	84.5627	285.068	3.37109	1.75321	1.0987e-16	7.32281e-14
Y53G8AM.5	24.2617	3.18217	45.3412	14.2485	3.83274	2.56081e-16	1.65802e-13
B0365.6	2548.73	1349.17	3748.29	2.77821	1.47416	3.30549e-16	2.08071e-13
F15E11.12	141.213	239.793	42.6324	0.177789	-2.49177	4.73074e-16	2.89739e-13
W03G1.7b	70.6808	117.517	23.8449	0.202906	-2.30111	7.12107e-16	4.24659e-13
T19D12.4b	716.478	374.659	1058.3	2.82469	1.49809	8.9955e-16	5.22685e-13
T19D12.4a	741.704	390.538	1092.87	2.79837	1.48459	1.61095e-15	9.12644e-13
C09F12.1	520.095	272.175	768.016	2.82177	1.4966	3.04405e-15	1.68247e-12
C14C6.5	499.176	263.171	735.18	2.79355	1.4821	6.85225e-15	3.69711e-12
E04D5.4	49.5823	12.8821	86.2825	6.69785	2.7437	7.04802e-15	3.7143e-12
F01D5.5	228.507	113.684	343.331	3.02005	1.59457	8.3465e-15	4.29864e-12
C02A12.4	927.039	505.885	1348.19	2.66502	1.41415	1.89527e-14	9.54418e-12
Y41D4B.16	1060.01	589.945	1530.08	2.59359	1.37495	7.92035e-14	3.9018e-11
F01D5.1	192.968	98.3778	287.558	2.923	1.54745	1.0743e-13	5.17971e-11
ZK896.5	577.771	324.042	831.5	2.56603	1.35954	4.19667e-13	1.98126e-10
F15E11.15a	255.357	415.406	95.3084	0.229434	-2.12385	5.01623e-13	2.31985e-10
F49F1.1	70.7828	30.9238	110.642	3.57788	1.8391	9.81725e-13	4.44938e-10
Y54G2A.6	782.094	447.914	1116.27	2.49216	1.3174	1.36705e-12	6.07425e-10
F16H6.1	27.762	4.79743	50.7265	10.5737	3.40241	2.48798e-12	1.08423e-09
Y51H4A.17a	25.7264	43.9431	7.50973	0.170897	-2.5488	3.41862e-12	1.46169e-09
F35C5.9	633.847	367.746	899.948	2.4472	1.29113	5.40598e-12	2.26861e-09
C17H12.8	3275.31	1956.79	4593.82	2.34762	1.2312	5.80778e-12	2.39291e-09
F15B9.6	37.4512	13.8833	61.0191	4.39514	2.13591	9.26029e-12	3.74727e-09
F47D12.9b	343.218	197.359	489.077	2.47811	1.30924	1.32339e-11	5.26128e-09
ZC443.5	16.7208	2.51941	30.9222	12.2736	3.61748	1.45048e-11	5.66714e-09
F47D12.9a	539.568	317.872	761.263	2.39487	1.25995	1.94009e-11	7.45158e-09
F49H6.13	23.6677	6.64588	40.6896	6.12252	2.61413	2.81914e-11	1.06474e-08
F20G2.5	43.3394	17.4933	69.1855	3.95498	1.98367	3.21528e-11	1.19445e-08
F56A4.2	1352.67	817.976	1887.37	2.30736	1.20624	4.04236e-11	1.47748e-08
F22E5.1	175.071	96.8792	253.263	2.61422	1.38638	4.39288e-11	1.58011e-08
ZK856.1	939.807	1314.01	565.606	0.430443	-1.21611	4.60388e-11	1.63013e-08
C08E8.4	36.2496	13.5806	58.9185	4.33842	2.11717	4.86194e-11	1.69502e-08
Y19D10A.9	1331.39	808.958	1853.82	2.29161	1.19636	5.04211e-11	1.7312e-08
Y46D2A.2	146.468	80.3867	212.549	2.64408	1.40277	9.17356e-11	3.10272e-08
F21H7.1	240.439	139.647	341.231	2.44352	1.28896	1.08911e-10	3.62945e-08
C49G7.7	74.7128	36.2436	113.182	3.12281	1.64285	1.19101e-10	3.91152e-08
F49F1.5	54.7222	12.9032	96.5411	7.48193	2.90341	1.37721e-10	4.45843e-08
C32H11.4	535.865	324.61	747.12	2.30159	1.20263	1.61662e-10	5.15974e-08
Y9C9A.8	61.4088	29.4065	93.4111	3.17655	1.66746	2.8399e-10	8.93821e-08
C18H7.11	117.984	64.617	171.351	2.6518	1.40697	3.21001e-10	9.96466e-08
Y51H4A.17c	26.0601	42.9532	9.16696	0.213417	-2.22825	3.4144e-10	1.04559e-07
Y46C8AL.5	63.4494	31.1232	95.7756	3.07731	1.62167	4.40648e-10	1.3314e-07
F35E8.8	139.321	78.0081	200.634	2.57196	1.36287	6.67224e-10	1.96363e-07
F35E12.8	240.586	143.535	337.637	2.35231	1.23408	6.66802e-10	1.96363e-07
ZC513.8	102.506	148.886	56.1264	0.376974	-1.40746	8.22595e-10	2.38985e-07
T24C4.4	125.957	71.3249	180.589	2.53192	1.34023	8.93745e-10	2.56369e-07
C25F9.11	26.764	9.54005	43.9879	4.61087	2.20504	1.04641e-09	2.9641e-07
ZK1251.2	27.0409	10.0859	43.9959	4.36214	2.12504	1.17148e-09	3.23061e-07
F08G2.5	132.614	62.5123	202.715	3.2428	1.69724	1.19752e-09	3.23061e-07
Y38C1AA.4	129.872	185.848	73.8956	0.397614	-1.33056	1.19136e-09	3.23061e-07
Y54G2A.9	87.0273	46.9024	127.152	2.711	1.43882	1.19006e-09	3.23061e-07
Y41D4B.18	52.6431	23.7459	81.5403	3.43386	1.77983	1.37853e-09	3.67516e-07
K10D11.3	45.2557	20.9277	69.5837	3.32496	1.73334	1.82361e-09	4.80521e-07
F54D1.3	144.503	207.421	81.5846	0.393329	-1.34619	2.47106e-09	6.43639e-07
H43E16.1	407.244	254.62	559.868	2.19884	1.13674	2.53069e-09	6.51682e-07
W02D7.2	104.463	160.876	48.0501	0.298678	-1.74334	3.11613e-09	7.93423e-07
F54D1.2	145.433	205.396	85.4694	0.41612	-1.26493	3.62689e-09	9.04537e-07
T24B8.5	208.546	98.4633	318.628	3.23601	1.69422	3.63236e-09	9.04537e-07
Y51A2B.1	37.1106	16.1458	58.0753	3.59694	1.84677	4.32758e-09	1.06595e-06
C49C8.5	702.707	450.613	954.802	2.1189	1.08331	4.6332e-09	1.12896e-06
F19B2.5	725.397	468.314	982.481	2.09791	1.06895	4.74571e-09	1.14407e-06
F35E12.4	24.8527	8.89928	40.8062	4.58534	2.19703	5.50283e-09	1.29895e-06
F54F3.3	73.1316	107.054	39.2088	0.366251	-1.44909	5.49861e-09	1.29895e-06
F35C5.5a	331.122	207.698	454.547	2.1885	1.12994	6.33592e-09	1.48019e-06
K10D11.1	479.907	306.091	653.722	2.13571	1.09472	6.4533e-09	1.49223e-06
Y39G8B.9	106.176	45.1891	167.163	3.6992	1.88721	8.77943e-09	2.0096e-06
F35E12.9b	166.882	101.906	231.858	2.27522	1.186	1.23052e-08	2.78848e-06
Y32B12A.3	36.7359	15.7197	57.7521	3.67386	1.8773	1.28273e-08	2.82214e-06
ZK1086.1b	145.615	204.029	87.2016	0.427397	-1.22635	1.27317e-08	2.82214e-06
K08D8.6	898.337	588.984	1207.69	2.05047	1.03595	1.26734e-08	2.82214e-06
M02H5.8	657.033	386.988	927.078	2.39563	1.2604	1.31438e-08	2.86395e-06
ZK6.11a	2655.36	1760.33	3550.38	2.01689	1.01213	1.41707e-08	3.0583e-06
F35C5.5b	311.535	197.988	425.082	2.147	1.10232	1.90506e-08	4.0727e-06
C07B5.5	799.897	1072.68	527.114	0.4914	-1.02503	2.09078e-08	4.42796e-06
F48G7.8	24.0276	8.23008	39.8251	4.83897	2.2747	2.16212e-08	4.53666e-06
F01D4.2	1515.65	1009.43	2021.87	2.00298	1.00215	2.39926e-08	4.98804e-06
F49E12.2	1069.18	648.905	1489.46	2.29534	1.19871	3.3696e-08	6.94168e-06
F54E2.1	2169.41	1457.26	2881.56	1.97739	0.983594	3.47593e-08	7.09622e-06
Y51H4A.17b	18.7028	30.8627	6.54281	0.211997	-2.23788	4.15358e-08	8.40396e-06
F01D4.1	58.6771	32.0894	85.2647	2.6571	1.40985	4.56015e-08	9.14491e-06
ZK6.11b	2356.84	1590.43	3123.25	1.96378	0.973635	5.05854e-08	1.00554e-05
T26C12.6	154.368	96.2263	212.511	2.20845	1.14303	5.93613e-08	1.16973e-05
F15E11.15b	205.213	335.512	74.9139	0.223282	-2.16306	6.18557e-08	1.20837e-05
F38A5.3a	212.486	136.226	288.747	2.11961	1.0838	7.40983e-08	1.43516e-05
C34H4.1	243.016	156.501	329.53	2.10561	1.07424	8.21729e-08	1.57807e-05
Y51H4A.25a	58.8296	32.3089	85.3504	2.6417	1.40147	8.71174e-08	1.65896e-05
Y41D4B.17	36.9288	18.0499	55.8078	3.09186	1.62847	9.77572e-08	1.84606e-05
K10H10.2	1415.15	961.565	1868.74	1.94343	0.958607	1.05274e-07	1.97158e-05
D2023.7	56.9379	82.6629	31.2129	0.377593	-1.4051	1.22603e-07	2.27729e-05
K06G5.1a	2806.57	1924.88	3688.26	1.9161	0.938171	1.33239e-07	2.45474e-05
C16D9.4	87.7987	52.4751	123.122	2.3463	1.23039	1.41988e-07	2.59482e-05
C31A11.5	237.079	154.867	319.291	2.06172	1.04385	1.45393e-07	2.63581e-05
F53E10.4	225.519	145.984	305.054	2.08964	1.06325	1.56543e-07	2.81542e-05
F27C8.4	221.594	143.706	299.483	2.08399	1.05935	1.61217e-07	2.87664e-05
C17C3.12a	12.9405	23.3256	2.55548	0.109557	-3.19025	1.66039e-07	2.91818e-05
C48B4.1	796.217	539.726	1052.71	1.95045	0.963807	1.66121e-07	2.91818e-05
ZK1086.1a	157.58	214.832	100.328	0.467007	-1.09848	2.00336e-07	3.49217e-05
F52E1.7a	177.463	114.488	240.439	2.10014	1.07048	2.22895e-07	3.85575e-05
W01A11.4	3113.37	2148.4	4078.34	1.89832	0.924721	2.27493e-07	3.90546e-05
F48C1.1	188.931	122.927	254.934	2.07387	1.05233	2.38464e-07	4.03271e-05
F35C5.6	18144.1	12572.4	23715.8	1.88635	0.915595	2.37333e-07	4.03271e-05
C06B8.2b	55.2426	30.6561	79.8292	2.60403	1.38074	3.13436e-07	5.22262e-05
K06G5.1b	2377.02	1653.16	3100.88	1.87572	0.907446	3.49029e-07	5.77325e-05
F55G11.8	337.107	226.695	447.52	1.97411	0.9812	3.55185e-07	5.8325e-05
W02G9.4	459.195	313.565	604.825	1.92887	0.947755	6.12871e-07	9.99156e-05
C29F3.7b	269.246	181.561	356.93	1.96589	0.975185	6.76542e-07	0.000109508
K08D8.4d	127.022	81.7947	172.249	2.10587	1.07442	7.24527e-07	0.000116443
C29F9.4	141.88	89.7825	193.978	2.16053	1.11139	8.0187e-07	0.000127966
Y17G7B.8	186.014	123.755	248.273	2.00616	1.00444	8.12335e-07	0.00012873
R08F11.3	203.245	135.263	271.228	2.0052	1.00374	8.42539e-07	0.000132589
F35C5.8	1596.43	1121.93	2070.93	1.84586	0.884295	8.8076e-07	0.000137648
F53B2.8	397.897	233.905	561.889	2.40221	1.26436	9.33368e-07	0.00014487
Y38E10A.13	147.914	97.1148	198.714	2.04617	1.03293	9.47777e-07	0.000146106
C34H4.2	622.467	433.778	811.156	1.86998	0.903022	9.95317e-07	0.000152398
K08D8.4a	154.398	101.653	207.142	2.03774	1.02697	1.05795e-06	0.0001609
K10D11.5	414.095	287.021	541.17	1.88547	0.914927	1.11224e-06	0.000168029
Y51H4A.25b	36.0896	18.7218	53.4574	2.85536	1.51367	1.38968e-06	0.000207182
H02F09.3	74.6827	40.9568	108.409	2.6469	1.4043	1.45194e-06	0.000215048
F52E1.7b	184.965	123.987	245.942	1.9836	0.988123	1.46741e-06	0.000215929
Y22D7AL.15	164.967	110.024	219.91	1.99875	0.999095	1.542e-06	0.000225441
K09F5.2	89495	121238	57751.7	0.476348	-1.06991	1.65097e-06	0.000239825
C29F3.7a	317.35	219.206	415.494	1.89545	0.922539	1.70202e-06	0.000244111
C54D10.1	389.172	252.102	526.243	2.08742	1.06172	1.69328e-06	0.000244111
K10D11.2	43.7994	24.4225	63.1764	2.58681	1.37118	2.0101e-06	0.000284693
Y94H6A.10	1291.94	924.043	1659.84	1.79628	0.845011	2.00489e-06	0.000284693
Y22F5A.5	3219.88	2303.78	4135.98	1.7953	0.844225	2.02695e-06	0.000285296
T14B4.7b	208.528	138.825	278.23	2.00418	1.00301	2.30141e-06	0.000320473
T20D4.10	87.0327	38.1822	135.883	3.55881	1.83139	2.30515e-06	0.000320473
C18H9.6	138.245	91.514	184.976	2.02128	1.01527	2.32546e-06	0.000321324
T06C12.10	83.9311	53.3362	114.526	2.14725	1.10249	2.56455e-06	0.000352214
C02H6.2	59.3758	35.7764	82.9752	2.31927	1.21367	2.68126e-06	0.000363833
ZK896.4	151.521	101.584	201.457	1.98315	0.987796	2.66718e-06	0.000363833
ZK896.1	46.4618	26.9776	65.9459	2.44446	1.28952	3.4469e-06	0.000464942
C25F9.1	33.3229	17.7473	48.8985	2.75527	1.46219	4.07513e-06	0.000546429
F48G7.5	119.193	77.0956	161.291	2.09209	1.06495	4.3015e-06	0.000570037
C34H4.3	137.453	92.1063	182.8	1.98466	0.988895	4.28245e-06	0.000570037
H17B01.3	41.0103	58.7324	23.2882	0.396514	-1.33456	4.39865e-06	0.000579523
T21C9.8	21.4915	9.83626	33.1468	3.36986	1.75269	4.46211e-06	0.000584484
F49F1.6	28.9314	14.8376	43.0252	2.89975	1.53593	4.80253e-06	0.00062546
T07H3.1	93.1715	60.1264	126.217	2.09919	1.06983	5.2506e-06	0.000679908
Y116F11B.3	944.558	681.158	1207.96	1.77339	0.82651	5.46614e-06	0.000703797
ZK520.2	274.191	192.509	355.873	1.8486	0.886433	6.14525e-06	0.000786765
K08D8.4b	123.33	82.9701	163.69	1.97288	0.980305	6.97465e-06	0.000887936
TC1A	914.365	490.378	1338.35	2.72923	1.44849	7.22865e-06	0.000910047
F35E12.6	605.909	436.409	775.409	1.7768	0.829278	7.19652e-06	0.000910047
C06B8.2a	39.4364	22.5045	56.3682	2.50475	1.32467	7.33852e-06	0.000918775
Y43C5A.2	1572.05	1147.26	1996.83	1.74052	0.79952	8.65399e-06	0.00107163
HELITRON1_CE	63.3221	35.6437	91.0005	2.55306	1.35223	9.2106e-06	0.00112822
W04G3.1	233.351	154.568	312.134	2.01939	1.01392	9.17989e-06	0.00112822
F46G10.1a	725.778	528.18	923.375	1.74822	0.805888	1.11693e-05	0.0013608
C29F9.3c	49.9304	30.2098	69.651	2.30558	1.20513	1.14612e-05	0.0013815
K08D8.4c	98.7409	65.9123	131.57	1.99613	0.997207	1.14039e-05	0.0013815
R03G8.3	75.4315	49.0251	101.838	2.07726	1.05468	1.15237e-05	0.00138169
Y39D8C.1	1040.03	760.437	1319.62	1.73535	0.795227	1.17825e-05	0.00139793
T28D6.2	275.804	195.686	355.923	1.81885	0.863026	1.17272e-05	0.00139793
K01D12.11	321.166	229.764	412.569	1.79562	0.844486	1.19098e-05	0.00140566
ZK1290.14	36.5143	21.0329	51.9956	2.47211	1.30574	1.28885e-05	0.0015133
T12B5.8	109.827	73.9839	145.671	1.96895	0.977426	1.31626e-05	0.00153752
R05H10.6	203.782	127.45	280.115	2.19784	1.13609	1.37028e-05	0.00159241
Y34B4A.6	2568.02	1896.17	3239.86	1.70863	0.772843	1.45817e-05	0.00168589
C33H5.13	171.533	120.002	223.064	1.85885	0.894407	1.51795e-05	0.00174611
F14H12.3	89.4526	58.9992	119.906	2.03233	1.02313	1.61582e-05	0.0018493
C49G7.12	29.3774	8.24386	50.511	6.12711	2.61521	1.73645e-05	0.00197737
W06D12.3	327.314	420.935	233.692	0.555174	-0.848988	1.75676e-05	0.00198065
C25D7.5	62.6964	39.8891	85.5037	2.14354	1.09999	1.75681e-05	0.00198065
F22B8.6	547.648	694.939	400.357	0.576104	-0.795598	1.88046e-05	0.00210956
F54D5.3	1659.78	1229.77	2089.78	1.69932	0.76496	1.98606e-05	0.00221705
W04G3.2	399.589	269.897	529.282	1.96106	0.97163	2.12916e-05	0.00236514
F52E1.14	1948.76	1446.97	2450.56	1.69358	0.760079	2.21343e-05	0.00244676
Y17G7B.11	191.02	135.217	246.822	1.82537	0.86819	2.23641e-05	0.00246016
Y32F6A.5	2250.76	1675.16	2826.36	1.68722	0.754647	2.2703e-05	0.00248537
Y119D3B.19	17.5381	8.11401	26.9622	3.32292	1.73245	2.29818e-05	0.0025038
T21D12.2	324.975	229.536	420.414	1.83158	0.873089	2.36357e-05	0.00256272
K09C6.9	142.417	98.9713	185.863	1.87795	0.909156	2.40644e-05	0.00259677
F19C7.1	3664.47	2733.4	4595.54	1.68125	0.749536	2.44307e-05	0.00262381
C31A11.1	20.7507	10.17	31.3315	3.08078	1.6233	2.51578e-05	0.00268915
T07H3.2	26.9436	14.5496	39.3377	2.7037	1.43494	2.68792e-05	0.00284679
F13D12.6	4877.07	3644.82	6109.32	1.67617	0.745165	2.68837e-05	0.00284679
K03H6.2	321.207	464.043	178.37	0.384382	-1.37939	2.75214e-05	0.00290076
F19C7.4	75.2117	49.9449	100.478	2.01179	1.00848	2.85235e-05	0.00299246
F08G5.6	130.541	84.377	176.704	2.09423	1.06642	2.88239e-05	0.00301004
Y39D8A.1d	65.5497	42.6892	88.4102	2.07102	1.05034	3.0505e-05	0.00317099
K12H4.7a	4708.87	3536.34	5881.4	1.66313	0.733901	3.17052e-05	0.00328069
K01D12.14	224.542	158.681	290.403	1.8301	0.871925	3.8202e-05	0.00393498
F53C11.1	393.875	290.339	497.41	1.7132	0.776697	3.9199e-05	0.0040013
K12H4.7b	3910.93	2944.76	4877.09	1.65619	0.727869	3.91705e-05	0.0040013
Y41C4A.11	199.299	143.863	254.734	1.77067	0.824292	4.26203e-05	0.00431169
Y49E10.18	341.415	249.896	432.933	1.73246	0.79282	4.26105e-05	0.00431169
Y46G5A.20	36.7179	22.2604	51.1754	2.29894	1.20097	4.37871e-05	0.00441004
B0244.10	63.1739	41.4867	84.861	2.0455	1.03245	4.4375e-05	0.00444947
M28.8	217.849	157.974	277.725	1.75805	0.813976	4.70244e-05	0.00469436
Y69A2AL.2	267.532	195.331	339.733	1.73927	0.798484	5.10668e-05	0.00505338
H20E11.1a	211.311	152.974	269.648	1.7627	0.817789	5.09966e-05	0.00505338
F12F6.9	69.4328	45.9843	92.8812	2.01984	1.01424	5.42124e-05	0.00531822
C49G7.5	23.2504	12.5239	33.9768	2.71296	1.43987	5.60559e-05	0.00547536
C11H1.5	106.563	74.6146	138.511	1.85636	0.892476	5.67841e-05	0.00548178
K09A11.3	18.0128	27.2601	8.76561	0.321555	-1.63686	5.6813e-05	0.00548178
C40H1.7	93.3013	64.3791	122.223	1.8985	0.924856	5.69024e-05	0.00548178
F54D5.4	1799.89	1361.01	2238.78	1.64494	0.718038	5.70892e-05	0.00548178
K03H1.10	175.569	126.702	224.435	1.77136	0.824858	5.80782e-05	0.00555321
Y54G2A.39	93.2994	64.7329	121.866	1.8826	0.912723	6.27169e-05	0.00597155
F44G3.6	506.461	372.744	640.179	1.71748	0.78029	6.35804e-05	0.00602843
C36A4.1	96.7113	126.203	67.2192	0.532626	-0.908805	6.54474e-05	0.00615396
T02B5.1	57.3689	37.7004	77.0374	2.04341	1.03098	6.66783e-05	0.00624379
C50F4.1	553.237	414.428	692.045	1.66988	0.739744	6.76081e-05	0.0063048
F09F3.9	134.56	173.022	96.0975	0.555405	-0.848389	6.83232e-05	0.00634538
M02F4.7	417.159	310.072	524.245	1.69072	0.757637	6.88933e-05	0.00637221
C39E9.4	56.3905	36.6319	76.149	2.07876	1.05573	7.27445e-05	0.00670107
T02E9.2b	224.626	165.243	284.009	1.71874	0.781348	8.25291e-05	0.00757162
C13C12.2	57.2161	35.9553	78.4768	2.18262	1.12606	8.81615e-05	0.00805575
K10D11.6	84.098	57.776	110.42	1.91117	0.934458	8.94946e-05	0.00814473
F36G9.12	302.238	224.339	380.137	1.69448	0.760839	9.20558e-05	0.00834431
F21F8.7	18291.3	14001.5	22581.1	1.61276	0.689529	9.29629e-05	0.00839296
Y71H2AM.16	186.872	136.34	237.404	1.74126	0.800131	9.42304e-05	0.00844014
K08D8.1	19.193	9.78965	28.5963	2.92107	1.5465	9.4141e-05	0.00844014
EGAP7.1	411.176	285.342	537.01	1.88198	0.912255	9.67047e-05	0.00862766
W06A11.4	106.29	75.4251	137.154	1.81842	0.862684	0.00010545	0.009371
R07B1.10	1925.04	1470.36	2379.72	1.61846	0.694626	0.000108425	0.00959775
W06G6.1	18.9769	9.84358	28.1102	2.85569	1.51384	0.000111996	0.00987524
T20D3.2	3677.29	2793.83	4560.75	1.63243	0.707024	0.000113081	0.00993231
T14B4.7a	196.406	144.345	248.467	1.72135	0.78354	0.000115261	0.0100847
C31B8.7	54.9968	36.3887	73.6048	2.02274	1.01631	0.000123423	0.010718
Y54G2A.45	388.991	292.436	485.547	1.66035	0.731488	0.000123446	0.010718
F40F9.2	285.836	214.453	357.219	1.66572	0.736146	0.000124848	0.0107984
TREP_CE	18.3728	32.4031	4.34255	0.134017	-2.89952	0.000125785	0.0108381
T12B5.10	206.377	153.052	259.701	1.69681	0.762824	0.000126677	0.0108584
T03G6.1	168.484	112.821	224.147	1.98675	0.990411	0.000126979	0.0108584
C07G3.2	18.5461	9.92771	27.1645	2.73623	1.45219	0.000136183	0.0115582
T12B5.1	41.1093	26.3486	55.87	2.12042	1.08435	0.000137004	0.0115845
F45D11.16	514.12	388.956	639.285	1.64359	0.716852	0.000138996	0.0116743
W04B5.3a	233.264	173.128	293.399	1.69469	0.761025	0.000139097	0.0116743
F39E9.1	88.9709	62.3798	115.562	1.85255	0.889515	0.000144936	0.0121195
T26H5.9	28.7307	15.3249	42.1364	2.74954	1.45919	0.000147333	0.0122746
F35E12.9a	55.4312	37.4035	73.4589	1.96396	0.973764	0.000149217	0.0123861
F56A4.3	185.009	233.268	136.75	0.586237	-0.770445	0.000151934	0.0125656
C55B7.4b	267.303	417.088	117.519	0.281761	-1.82745	0.000160175	0.013199
T04F8.7a	77.7806	54.0903	101.471	1.87595	0.907624	0.000163797	0.0134486
K08B12.1	134.17	98.0608	170.28	1.73647	0.796157	0.000170396	0.0138897
K01A2.11d	34.0885	21.1424	47.0346	2.22466	1.15359	0.000170211	0.0138897
F25E2.4	641.629	492.956	790.301	1.60319	0.680943	0.000171163	0.0139022
F09A5.2	42.5391	27.6357	57.4424	2.07856	1.05558	0.00017419	0.0140976
F56G4.1	154.45	113.618	195.281	1.71875	0.78136	0.000177184	0.0142889
Y34B4A.9	1660.89	1280.92	2040.87	1.59328	0.672	0.000181095	0.0145525
Y105C5A.13a	20.3678	11.3272	29.4084	2.59626	1.37643	0.000193634	0.0155051
K09D9.1	152.202	112.867	191.537	1.69702	0.763002	0.000199188	0.0158936
K11G9.3	34.5955	47.7261	21.4649	0.449752	-1.1528	0.000202059	0.0160662
F59D8.1	142476	180254	104699	0.580843	-0.783781	0.000214224	0.0169739
C32E12.3	82.5179	58.3879	106.648	1.82654	0.869113	0.000226964	0.0179206
T28H10.3	951.623	736.156	1167.09	1.58538	0.664831	0.000227859	0.0179289
C06A12.5	3.81966	6.99514	0.644167	0.0920877	-3.44085	0.000231586	0.0181591
F59D12.4	38.3474	24.4508	52.244	2.1367	1.09539	0.00025033	0.0195611
T23F2.1	192.142	141.625	242.66	1.7134	0.776865	0.000253297	0.019725
R08B4.1a	94.7818	68.1647	121.399	1.78097	0.83266	0.000255811	0.0198525
C44H9.6	100.801	72.8606	128.741	1.76695	0.82126	0.000258687	0.0200072
C12D12.1b	780.335	604.082	956.588	1.58354	0.663152	0.000270086	0.0208177
F01D5.3	83.6529	59.4719	107.834	1.81319	0.858531	0.000280006	0.0215092
F49C5.11	53.1224	36.055	70.1898	1.94674	0.961062	0.000281477	0.0215492
C44H4.3	826.267	595.418	1057.12	1.77542	0.82816	0.000288575	0.0219716
K08C7.5	50.6028	66.9596	34.246	0.511442	-0.967357	0.000288934	0.0219716
F27E5.1	840.067	651.013	1029.12	1.5808	0.660655	0.000290395	0.0220088
F48F7.8	32.1929	51.8682	12.5176	0.241335	-2.05089	0.000291931	0.0220515
BE0003N10.3	215.243	100.578	329.908	3.28014	1.71376	0.000298088	0.0224418
F43H9.2a	389.676	298.09	481.261	1.61448	0.691069	0.000301574	0.022629
ZK1290.8	337.156	250.702	423.61	1.6897	0.756763	0.000304619	0.0227821
F38B6.5a	31.311	19.6734	42.9486	2.18308	1.12636	0.00031107	0.0230365
H23N18.1	265.646	202.63	328.662	1.62198	0.697758	0.000310809	0.0230365
T21H3.1b	1158.8	900.271	1417.33	1.57433	0.654742	0.000309848	0.0230365
R57.2	56.3106	37.5788	75.0423	1.99693	0.997786	0.000316119	0.0233341
F49F1.7	39.3755	24.5459	54.2051	2.20832	1.14295	0.000323222	0.0237042
W04B5.3b	235.747	178.398	293.095	1.64292	0.716265	0.000323224	0.0237042
F23B2.7	33.5922	21.3765	45.808	2.14292	1.09958	0.000332477	0.0242259
Y51H4A.9	262.181	335.35	189.012	0.563627	-0.827188	0.000339628	0.0246677
ZC328.2	83.3378	59.5258	107.15	1.80006	0.848041	0.000342336	0.0247849
T04G9.2	144.17	101.509	186.832	1.84054	0.880128	0.000344044	0.0248185
F58H1.2	89.8438	64.7659	114.922	1.77442	0.827345	0.000344991	0.0248185
F09B9.1	208.953	143.731	274.174	1.90755	0.931722	0.000358715	0.0256431
Y54F10AM.6	90.0854	62.9163	117.254	1.86366	0.898138	0.00036295	0.0258642
C29F9.3a	58.0306	40.2199	75.8413	1.88567	0.915075	0.000368925	0.0262075
M60.2	545.418	422.8	668.036	1.58003	0.659951	0.000380521	0.0268629
F59C6.11	60.6331	42.4586	78.8076	1.8561	0.892277	0.000393472	0.0276909
C35E7.5b	226.094	279.917	172.272	0.615438	-0.700316	0.000399495	0.0280277
K08E7.5a	101.678	73.3122	130.043	1.77382	0.826861	0.000434259	0.0302792
F45D11.15	512.113	396.12	628.107	1.58565	0.665075	0.000439016	0.0304237
Y54E5A.1	207.054	157.424	256.685	1.63053	0.705342	0.000438633	0.0304237
T01B7.7	748.143	549.497	946.788	1.72301	0.784932	0.00044251	0.0305723
H42K12.3	653.409	483.898	822.92	1.70061	0.766049	0.000449221	0.0309416
ZC449.1	46.105	31.2127	60.9973	1.95425	0.966612	0.00045697	0.03138
T02E9.2a	267.049	198.844	335.254	1.68601	0.753614	0.00046639	0.0318933
Y38E10A.5	242.418	185.093	299.743	1.61942	0.695477	0.000467259	0.0318933
F55G11.2	149.281	112.209	186.352	1.66076	0.731841	0.000478422	0.0325571
T16G1.7	28.5808	40.7602	16.4014	0.402388	-1.31334	0.000508357	0.0344173
C45G7.5	374.925	275.488	474.363	1.7219	0.784005	0.000508794	0.0344173
F21F8.4	40.5206	26.8595	54.1816	2.01722	1.01237	0.000512969	0.0345964
ZC47.7	13.8607	7.19345	20.528	2.85371	1.51284	0.000519923	0.0349613
F41C6.5	148.866	109.969	187.763	1.70742	0.77182	0.000528349	0.0354112
T21H3.1a	4847.11	3828.75	5865.46	1.53195	0.615369	0.000529738	0.0354112
Y49G5A.1	10.3784	15.8962	4.86063	0.305774	-1.70946	0.000534356	0.0356148
H22K11.1	16479.1	13058.2	19899.9	1.52394	0.607804	0.000544592	0.0360017
F22E10.2	40.4713	54.1033	26.8393	0.496075	-1.01137	0.000544927	0.0360017
F45E4.1	74.8574	53.6249	96.0898	1.79189	0.84148	0.000542545	0.0360017
F13B6.2	131.119	98.425	163.812	1.66433	0.734945	0.000548852	0.0361556
K09E9.1	205.232	156.818	253.646	1.61745	0.693724	0.000554472	0.03642
T10B5.8	47.9221	63.2786	32.5657	0.514641	-0.958363	0.000556988	0.0364795
Y5H2B.5	41.7253	27.985	55.4657	1.98198	0.986943	0.000567062	0.0370323
T05C12.10	1609.23	1200.32	2018.15	1.68135	0.74962	0.000572974	0.0373108
F15E11.13	1223.86	1767.54	680.173	0.384814	-1.37777	0.000587987	0.0380035
F23B2.12	1253.89	991.091	1516.68	1.53032	0.613832	0.000588642	0.0380035
F53C3.12	144.953	109.009	180.898	1.65948	0.730732	0.000594594	0.0382787
F59D8.2	146623	181432	111815	0.616292	-0.698314	0.000604627	0.0387047
F46C8.6	437.868	318.709	557.028	1.74776	0.80551	0.000607707	0.0387923
T25B6.2	2612.77	2073.75	3151.79	1.51985	0.603932	0.000617164	0.0392853
ZK1290.3b	498.14	384.767	611.514	1.58931	0.668401	0.000627024	0.0398011
Y55F3AM.14	67.0666	47.886	86.2472	1.8011	0.848874	0.00063713	0.0403296
F26D10.12	29.3761	39.9996	18.7527	0.468823	-1.09289	0.000642651	0.0405658
C35E7.5a	392.151	493.311	290.991	0.589874	-0.761522	0.000648158	0.0407998
T03D3.1	42.2675	56.2121	28.3229	0.503859	-0.988908	0.000651251	0.0408809
ZK1290.12	284.646	209.359	359.933	1.71921	0.781748	0.00066107	0.0413826
C33C12.3a	251.803	194.367	309.239	1.59101	0.66994	0.000665313	0.0415335
F56D6.15	23.2232	13.9015	32.545	2.34112	1.2272	0.000667608	0.0415459
C12D12.1a	967.474	762.644	1172.3	1.53716	0.620264	0.000669179	0.0415459
Y55F3AM.11	44.2026	26.4318	61.9733	2.34465	1.22937	0.000678658	0.0419048
Y70C5A.3	39.407	52.2345	26.5796	0.508852	-0.974682	0.000694385	0.0426435
R09D1.6	16.0476	8.73837	23.3569	2.67291	1.41841	0.000724107	0.0443486
Y19D10B.7	1247.01	1781.86	712.159	0.399671	-1.32312	0.000729766	0.0445747
F09B12.1b	166.531	126.347	206.715	1.63608	0.710244	0.000735521	0.0446965
F40F8.7	226.015	175.312	276.718	1.57844	0.658496	0.000750077	0.0454478
K10D3.4	501.471	387.546	615.397	1.58793	0.667151	0.000754321	0.0455831
F40E10.1	24.7825	34.6637	14.9014	0.429885	-1.21798	0.000759043	0.0457464
F53B3.6	212.605	163.982	261.229	1.59303	0.671776	0.000791571	0.0473292
C28G1.5b	229.222	177.702	280.742	1.57985	0.659785	0.000798913	0.0476425
ZC373.7	443.547	322.033	565.062	1.75467	0.811201	0.000806923	0.0479939
C28C12.4	42.4648	28.9996	55.9301	1.92865	0.947592	0.000812377	0.0481918
C13B9.1	53.7497	38.0031	69.4962	1.8287	0.870817	0.00084383	0.0494578
ZK1290.3a	1076.03	818.781	1333.28	1.62837	0.70343	0.0008433	0.0494578
F42A10.7	131.889	167.375	96.4041	0.575978	-0.795915	0.000844631	0.0494578
C42D4.2	95.4705	123.166	67.7754	0.550279	-0.861766	0.000842187	0.0494578
F09B12.6	59.1895	42.1076	76.2713	1.81134	0.857061	0.000854098	0.0497661
ZK899.4	13.5729	7.30951	19.8364	2.71377	1.4403	0.000862433	0.049994
Y39B6A.20	39861.7	31845.1	47878.3	1.50347	0.5883	0.000862612	0.049994
C12D12.1c	1066.68	847.928	1285.44	1.51598	0.600251	0.000905859	0.0523665
Y40B10A.2	236.596	183.818	289.373	1.57424	0.654651	0.000952387	0.0549161
C18A11.1	37.4038	20.8518	53.9558	2.58759	1.37161	0.000965498	0.0555308
Y65B4BL.1	340.799	264.637	416.96	1.57559	0.655891	0.000973638	0.0558573
W03B1.2	78.8702	58.1427	99.5977	1.71299	0.776514	0.000983184	0.0562625
C17G10.5	2644.28	2114.98	3173.57	1.50052	0.585464	0.0010102	0.057663
ZK1193.2	585.459	705.91	465.007	0.658734	-0.602232	0.00102773	0.0585162
K06A9.1a	73.2654	53.2181	93.3127	1.7534	0.810158	0.00103386	0.0587174
Y75B8A.28	154.832	119.346	190.317	1.59466	0.673252	0.00103725	0.0587631
Y69A2AR.5	44.4571	58.246	30.6681	0.526526	-0.925422	0.00105096	0.0593912
F53A9.8	108.02	80.6197	135.42	1.67974	0.748236	0.00105446	0.0593943
C31H2.2	641.184	457.62	824.748	1.80226	0.849803	0.00105626	0.0593943
C39E9.2	53.4821	37.6996	69.2647	1.83728	0.877572	0.00106795	0.0599028
W03F9.4	18.2328	25.823	10.6425	0.412134	-1.27881	0.001078	0.0603174
R02D5.3	109.69	82.7654	136.614	1.65061	0.723003	0.00108732	0.0606892
F47F6.1a	347.379	271.115	423.644	1.5626	0.643948	0.0011013	0.0613186
Y22F5A.4	7349.59	5901.69	8797.49	1.49067	0.575965	0.0011112	0.0614497
F40C5.3	42.5954	57.2541	27.9366	0.487941	-1.03522	0.00110997	0.0614497
T26C5.2	227.462	177.413	277.51	1.5642	0.645423	0.00111451	0.0614497
C10C5.2	59.2274	41.7312	76.7236	1.83852	0.878544	0.00112441	0.0616954
F13H8.4	57.7596	41.4138	74.1055	1.78939	0.83947	0.00112313	0.0616954
Y27F2A.6	37.5085	25.2908	49.7261	1.96617	0.975388	0.00114235	0.0622509
R08E3.1a	1429.68	1144.84	1714.51	1.4976	0.582653	0.00113956	0.0622509
T27F6.8	66.3465	48.3012	84.3918	1.7472	0.805043	0.00114277	0.0622509
F40F4.6	15157.2	12198.9	18115.5	1.485	0.570464	0.00114812	0.0623924
F01E11.1	53.902	37.6254	70.1785	1.86519	0.899322	0.00116115	0.0629491
T07H6.3b	2431.43	1885.02	2977.84	1.57974	0.659684	0.00117454	0.0635233
Y82E9BR.4	47.4544	33.3291	61.5798	1.84763	0.885675	0.00120193	0.0648499
C13D9.1	70.3945	45.6702	95.1187	2.08273	1.05848	0.00121229	0.0652536
T27A10.6	456.305	348.409	564.201	1.61936	0.695428	0.0012375	0.0662953
F58F9.3b	88.0481	66.0501	110.046	1.6661	0.736476	0.00124926	0.0666769
R08B4.1b	94.6282	71.1192	118.137	1.66111	0.732151	0.0012505	0.0666769
C34D1.5a	66.8439	48.7746	84.9133	1.74093	0.799861	0.00127394	0.0677671
F08H9.5	21.2462	29.2482	13.2442	0.452819	-1.14299	0.00129849	0.0689114
C09E8.3	1078.24	820.428	1336.05	1.62848	0.70353	0.00132562	0.0700229
T19H12.1b	32.7029	43.5757	21.83	0.500968	-0.99721	0.0013415	0.0706972
K09E10.1	78.2675	57.9956	98.5395	1.69909	0.76476	0.00135214	0.0710922
F31F7.1c	323.461	255.633	391.29	1.53067	0.614163	0.00136086	0.0713851
C33C12.3b	218.995	171.214	266.776	1.55815	0.63983	0.00138646	0.0725601
ZC204.14	57.8337	41.5483	74.1191	1.78393	0.835056	0.00139109	0.0726348
W04G3.3	358.764	251.08	466.448	1.85777	0.893568	0.00142548	0.0742591
F38A5.3b	60.448	43.9094	76.9866	1.7533	0.810076	0.00144563	0.0751364
F32A11.7	162.264	123.664	200.864	1.62427	0.699791	0.0014613	0.0756038
W08F4.6	818.127	645.586	990.669	1.53453	0.617795	0.00145979	0.0756038
Y82E9BR.17a	73.6881	96.2809	51.0954	0.53069	-0.914058	0.00149788	0.0773198
C16C8.2	138.411	104.672	172.15	1.64466	0.717786	0.00150682	0.0776049
F56C9.7	1838.62	1483.92	2193.33	1.47806	0.563705	0.00155973	0.0801477
Y51F10.7	1993.3	1604.4	2382.21	1.4848	0.570271	0.00156353	0.0801612
F33A8.7	97.2504	71.4008	123.1	1.72407	0.78582	0.00156734	0.080175
Y45F10A.4	241.502	292.523	190.482	0.65117	-0.618894	0.00157126	0.0801944
ZC328.1	103.585	78.6761	128.494	1.6332	0.7077	0.00159252	0.0810969
D1086.3	676.817	830.873	522.76	0.629169	-0.668481	0.00163937	0.0829235
H34I24.2	2349.11	1898.86	2799.37	1.47423	0.559965	0.00165687	0.083622
T14B4.6	348.733	247.859	449.608	1.81397	0.859148	0.00169324	0.0850786
T12B5.2	46.5145	33.2066	59.8224	1.80152	0.849219	0.00170106	0.0852827
B0491.2	1623.49	1264.79	1982.19	1.5672	0.648192	0.00173941	0.0866303
B0244.6	32.5748	21.9177	43.2318	1.97246	0.979998	0.00173924	0.0866303
F43H9.2b	368.147	292.744	443.55	1.51515	0.59946	0.0017385	0.0866303
ZK1320.2	919.12	741.457	1096.78	1.47923	0.564844	0.00175058	0.0869953
C06H5.2	73.1115	53.4889	92.734	1.73371	0.793859	0.00176412	0.0874762
F22H10.3	772.963	620.943	924.983	1.48964	0.574966	0.00179281	0.0887047
C12D12.5	57.6046	41.7337	73.4755	1.76058	0.816049	0.00180937	0.0893291
C04F6.3	410.114	514.168	306.06	0.595252	-0.748426	0.00182713	0.09001
F45D11.14	507.093	405.308	608.879	1.50226	0.587138	0.00188452	0.092636
Y51H7BM.1	31.5099	19.6488	43.371	2.20731	1.14229	0.00195335	0.0956045
F22A3.6b	481.545	576.377	386.713	0.670937	-0.575752	0.00196627	0.095823
Y38E10A.18	23.3407	14.2205	32.4608	2.28267	1.19072	0.00196231	0.095823
C01F1.5	98.0772	74.9996	121.155	1.61541	0.691897	0.00198493	0.096318
C15F1.2	129.344	98.2801	160.408	1.63215	0.706773	0.00198176	0.096318
Y39G10AR.10	596.255	711.595	480.914	0.675826	-0.565275	0.00199112	0.096412
Y102A11A.5	205.709	157.627	253.792	1.61008	0.687131	0.00203701	0.0984237
C42D4.13	34.9531	24.1556	45.7506	1.894	0.921436	0.00206365	0.0994989

## Sheet: sid3_tonic
id	baseMean	baseMeanA	baseMeanB	foldChange	log2FoldChange	pval	padj
C32H11.9	1168.52	214.97	2122.08	9.87152	3.30327	1.79763e-62	4.0941e-58
C32H11.10	1213.65	237.727	2189.57	9.21043	3.20327	1.0947e-59	1.24658e-55
B0024.4	360.517	88.375	632.658	7.15879	2.83972	5.40754e-43	3.98213e-39
ZK938.6	46.4992	0	92.9984	Inf	Inf	6.99386e-43	3.98213e-39
Y48G8AL.11	400.917	683.499	118.334	0.17313	-2.53007	8.89899e-36	4.05349e-32
F55G11.4	416.938	164.63	669.247	4.06516	2.02331	1.18349e-24	4.49232e-21
W03G1.7a	73.1167	126.53	19.7038	0.155724	-2.68293	1.46239e-24	4.75798e-21
B0365.6	2917.92	1349.17	4486.67	3.32549	1.73357	1.47548e-21	4.2005e-18
Y47H10A.5	186.935	75.1188	298.752	3.97706	1.9917	8.68131e-21	2.19685e-17
Y39B6A.24	132.899	51.006	214.792	4.21112	2.0742	2.59896e-20	5.91914e-17
ZK6.10	3742.4	1820.13	5664.67	3.11224	1.63795	1.59325e-19	3.29876e-16
Y37H2A.14	146.563	58.7643	234.361	3.98815	1.99572	2.08639e-19	3.9598e-16
K11H12.4	341.225	158.43	524.021	3.30759	1.72578	1.72042e-18	3.01404e-15
C14C6.5	538.931	263.171	814.691	3.09568	1.63025	8.07861e-18	1.31422e-14
C02A12.4	1015.22	505.885	1524.56	3.01364	1.59151	9.37906e-18	1.42405e-14
W03G1.7b	69.5596	117.517	21.6025	0.183825	-2.4436	4.5153e-17	6.42725e-14
F15B9.6	47.8528	13.8833	81.8223	5.89357	2.55914	1.06149e-16	1.42208e-13
R10D12.9	225.203	107.531	342.876	3.18863	1.67294	3.43665e-16	4.34832e-13
C24G7.2	104.476	45.307	163.646	3.61193	1.85277	6.24792e-15	7.48929e-12
F44G3.10	37.8141	12.2066	63.4216	5.19568	2.37731	8.26487e-15	9.41163e-12
F35E12.7d	118.614	54.1561	183.072	3.38045	1.75722	8.83961e-15	9.58677e-12
F01G10.3	30.0767	6.42559	53.7277	8.36152	3.06377	1.3594e-14	1.29001e-11
C49C3.9	556.593	297.74	815.445	2.73878	1.45354	1.25916e-14	1.29001e-11
T10H4.12	438.313	231.882	644.744	2.78049	1.47534	1.33151e-14	1.29001e-11
F15E11.12	143.763	239.793	47.7326	0.199058	-2.32874	2.28931e-14	2.08556e-11
T19D12.4a	716.096	390.538	1041.65	2.66723	1.41534	3.02972e-14	2.65392e-11
F15E11.15a	251.513	415.406	87.6199	0.210926	-2.24519	5.32681e-14	4.49326e-11
T19D12.4b	681.467	374.659	988.275	2.63779	1.39933	5.67606e-14	4.61687e-11
F35E12.7b	119.009	56.6709	181.347	3.2	1.67807	7.56907e-14	5.94433e-11
T26H5.9	60.9007	15.3249	106.477	6.94796	2.79659	8.14563e-14	6.18389e-11
B0302.1b	211.843	344.367	79.3197	0.230335	-2.11819	5.55456e-13	4.08081e-10
Y41C4A.11	269.042	143.863	394.221	2.74024	1.4543	8.36575e-13	5.95406e-10
F35E12.7c	124.783	63.3133	186.253	2.94177	1.55668	1.62478e-12	1.12134e-09
F35E12.7a	148.196	78.3389	218.052	2.78345	1.47687	5.77866e-12	3.87085e-09
F54F3.3	69.3242	107.054	31.594	0.295121	-1.76062	7.42668e-12	4.83265e-09
B0302.1c	43.3467	68.6967	17.9967	0.261973	-1.93251	1.36763e-11	8.65215e-09
B0302.1a	240.76	380.874	100.647	0.264252	-1.92002	1.53144e-11	9.42663e-09
W08E12.3	37.0991	12.9662	61.2319	4.7224	2.23952	1.73592e-11	1.04041e-08
F01D5.1	179.113	98.3778	259.849	2.64134	1.40127	1.97452e-11	1.15307e-08
F20G2.5	42.9345	17.4933	68.3757	3.90868	1.96668	2.61822e-11	1.49075e-08
C02F5.11	52.8195	23.8128	81.8263	3.43624	1.78083	3.29644e-11	1.83113e-08
F47D12.9a	530.749	317.872	743.626	2.33938	1.22613	4.7994e-11	2.56626e-08
F47D12.9b	336.6	197.359	475.842	2.41105	1.26966	4.84519e-11	2.56626e-08
F01D4.1	67.4963	32.0894	102.903	3.20676	1.68112	5.85091e-11	3.02851e-08
M02H5.8	720.098	386.988	1053.21	2.72156	1.44443	6.79897e-11	3.39427e-08
Y38E10A.5	317.175	185.093	449.257	2.4272	1.27929	6.85561e-11	3.39427e-08
M199.4	48.998	75.0526	22.9433	0.305696	-1.70983	5.45102e-10	2.64142e-07
C31A11.5	257.068	154.867	359.269	2.31986	1.21404	1.30336e-09	6.18419e-07
ZC513.8	102.689	148.886	56.4926	0.379434	-1.39808	1.54524e-09	7.18221e-07
C17H12.8	3043.55	1956.79	4130.3	2.11075	1.07775	1.58545e-09	7.22175e-07
ZK896.5	516.644	324.042	709.247	2.18875	1.13011	1.794e-09	7.94391e-07
F10D2.9	190.433	267.619	113.248	0.423168	-1.2407	1.81376e-09	7.94391e-07
F40E10.1	20.5157	34.6637	6.3677	0.183699	-2.44458	2.72853e-09	1.17249e-06
F56D6.2	674.122	429.524	918.72	2.13893	1.09689	3.18063e-09	1.34146e-06
F53C11.1	459.075	290.339	627.811	2.16234	1.11259	4.32191e-09	1.78967e-06
F25A2.1	18.2159	5.67227	30.7594	5.42278	2.43903	4.44987e-09	1.80975e-06
C24G7.1	15.9866	3.79832	28.1748	7.4177	2.89097	4.62421e-09	1.8158e-06
W04G3.1	273.768	154.568	392.968	2.54235	1.34616	4.60811e-09	1.8158e-06
ZK596.1	166.491	98.8553	234.126	2.36837	1.2439	5.1727e-09	1.99675e-06
Y105C5A.13a	28.8158	11.3272	46.3043	4.08787	2.03135	5.88728e-09	2.23471e-06
C14A6.1	205.683	285.529	125.836	0.440713	-1.18209	6.15686e-09	2.29873e-06
W08E12.5	38.6753	17.122	60.2286	3.51761	1.81459	6.66129e-09	2.44695e-06
F49H6.13	20.3663	6.64588	34.0867	5.12899	2.35867	6.8896e-09	2.49064e-06
ZK6.11a	2681.93	1760.33	3603.52	2.04708	1.03356	7.31001e-09	2.60134e-06
Y38E10A.13	160.51	97.1148	223.906	2.30558	1.20513	8.20266e-09	2.87408e-06
ZK6.11b	2407.11	1590.43	3223.8	2.02701	1.01935	1.18227e-08	4.07971e-06
C08E8.4	31.2219	13.5806	48.8633	3.59801	1.8472	1.2984e-08	4.4136e-06
C32H11.12	1541.51	1016.89	2066.14	2.03182	1.02277	1.35307e-08	4.53179e-06
T06C12.10	93.4808	53.3362	133.625	2.50534	1.32501	1.49999e-08	4.95106e-06
F22E5.1	159.273	96.8792	221.667	2.28807	1.19413	1.69825e-08	5.52538e-06
C23F12.2	85.3044	142.149	28.4597	0.20021	-2.32041	2.04003e-08	6.54391e-06
W02D7.2	105.946	160.876	51.0155	0.317111	-1.65694	2.13394e-08	6.75006e-06
E03H4.10	11.901	2.83203	20.9699	7.40455	2.88841	2.42429e-08	7.56344e-06
R13H4.3	74.4389	40.9722	107.906	2.63363	1.39705	2.66856e-08	8.21303e-06
F01D5.5	182.897	113.684	252.11	2.21765	1.14903	2.72515e-08	8.27536e-06
R05H10.6	240.116	127.45	352.783	2.76801	1.46885	3.08552e-08	9.2464e-06
W04G3.2	461.995	269.897	654.094	2.4235	1.27709	3.21958e-08	9.52284e-06
TC1A	1098.88	490.378	1707.39	3.48178	1.79983	3.51824e-08	1.02728e-05
C09F12.1	418.253	272.175	564.331	2.07341	1.05201	3.61756e-08	1.02987e-05
C07G3.2	24.9372	9.92771	39.9467	4.02376	2.00855	3.59618e-08	1.02987e-05
Y22F5A.5	3423.35	2303.78	4542.92	1.97194	0.979617	3.81138e-08	1.07166e-05
C11H1.5	124.524	74.6146	174.433	2.33779	1.22515	4.18188e-08	1.16149e-05
ZK1251.2	24.0706	10.0859	38.0553	3.77313	1.91576	4.70796e-08	1.29185e-05
R07B1.10	2190.45	1470.36	2910.55	1.97948	0.985124	4.81096e-08	1.3044e-05
F35C5.9	555.222	367.746	742.697	2.01959	1.01406	5.02031e-08	1.34515e-05
ZK1025.3	415.519	273.01	558.029	2.04399	1.03139	6.05172e-08	1.58423e-05
F21H7.1	217.554	139.647	295.461	2.11577	1.08118	7.62047e-08	1.97223e-05
Y17G7B.8	193.488	123.755	263.221	2.12695	1.08878	8.09824e-08	2.07233e-05
K10C2.3	439.417	586.861	291.974	0.497518	-1.00718	1.1178e-07	2.79756e-05
Y47H9C.1	14.0242	4.42268	23.6258	5.34197	2.41737	1.11017e-07	2.79756e-05
T23F2.1	226.113	141.625	310.602	2.19314	1.133	1.21305e-07	3.00295e-05
F41E6.14	29.8917	13.5759	46.2074	3.40362	1.76707	1.25565e-07	3.07499e-05
C02F5.8	33.4561	16.4895	50.4228	3.05788	1.61253	1.73723e-07	4.16478e-05
W08E12.4	36.7255	13.0641	60.3869	4.62234	2.20862	2.1296e-07	5.01325e-05
F01D4.2	1467.12	1009.43	1924.81	1.90683	0.931177	2.13517e-07	5.01325e-05
F36G9.12	333.691	224.339	443.043	1.97488	0.981767	2.26866e-07	5.27231e-05
C28C12.4	53.6882	28.9996	78.3767	2.70268	1.43439	2.41741e-07	5.56125e-05
F33H12.7	38.8595	20.0373	57.6816	2.87871	1.52542	2.56937e-07	5.85175e-05
Y55F3AM.14	80.5689	47.886	113.252	2.36503	1.24186	2.85112e-07	6.42912e-05
Y71H2AM.16	211.737	136.34	287.133	2.106	1.07451	2.9405e-07	6.56567e-05
ZK899.4	19.0981	7.30951	30.8868	4.22556	2.07914	3.28696e-07	7.268e-05
F07C4.2	36.805	18.294	55.316	3.02373	1.59633	3.42691e-07	7.50461e-05
F09B12.1b	196.134	126.347	265.922	2.10469	1.07361	3.60288e-07	7.81482e-05
C18H7.11	103.658	64.617	142.699	2.20838	1.14299	3.92663e-07	8.4367e-05
Y54G2A.6	654.112	447.914	860.311	1.92071	0.941636	4.21848e-07	8.97905e-05
F15E11.15b	209.001	335.512	82.4904	0.245864	-2.02407	4.94256e-07	0.000104228
T14B4.7b	215.422	138.825	292.019	2.1035	1.07279	5.03569e-07	0.000105218
C44H4.2	158.978	103.198	214.757	2.08101	1.05729	5.29994e-07	0.000109733
C15F1.2	158.067	98.2801	217.853	2.21666	1.14839	5.84721e-07	0.000119973
H17B01.3	40.2	58.7324	21.6676	0.36892	-1.43862	7.66913e-07	0.00015595
T01D3.6a	1226.31	859.462	1593.15	1.85366	0.890378	8.64195e-07	0.000174177
Y51H4A.25a	55.7983	32.3089	79.2878	2.45406	1.29517	9.52781e-07	0.000190347
F47F6.1a	403.004	271.115	534.894	1.97294	0.980348	1.05758e-06	0.000209446
H43E16.1	369.879	254.62	485.138	1.90534	0.930051	1.16951e-06	0.000229616
K06G5.1a	2711.2	1924.88	3497.52	1.817	0.86156	1.31326e-06	0.000255636
C49C8.5	644.767	450.613	838.921	1.86173	0.896647	1.39757e-06	0.000269744
K10D3.4	572.287	387.546	757.028	1.95339	0.965981	1.52199e-06	0.000291287
T21D12.2	342.046	229.536	454.556	1.98032	0.985736	1.64129e-06	0.000310265
C08E3.13	19.6918	5.03238	34.3511	6.82603	2.77105	1.64839e-06	0.000310265
C45G7.5	431.29	275.488	587.093	2.1311	1.0916	1.7023e-06	0.000317785
Y51A2B.1	31.8908	16.1458	47.6359	2.95036	1.56089	1.73357e-06	0.000320992
T01D3.6b	1259.18	894.9	1623.47	1.81413	0.85928	1.9505e-06	0.000358247
F19H8.4	263.394	179.401	347.387	1.93638	0.953358	2.24307e-06	0.000408687
T24C4.4	109.717	71.3249	148.11	2.07655	1.05419	2.43621e-06	0.000440354
C44H4.3	931.206	595.418	1266.99	2.12791	1.08944	2.59217e-06	0.000464856
T07H3.1	93.7041	60.1264	127.282	2.1169	1.08195	2.72862e-06	0.000485503
Y22D7AL.15	162.999	110.024	215.974	1.96297	0.97304	2.90444e-06	0.000512779
T14B4.7a	211.445	144.345	278.545	1.92972	0.948392	3.00719e-06	0.000526837
EGAP7.1	447.921	285.342	610.499	2.13953	1.0973	3.18983e-06	0.000554568
C14F11.6	200.708	136.66	264.757	1.93734	0.95408	3.24949e-06	0.00056066
K08B12.1	146.087	98.0608	194.113	1.97952	0.985152	3.29122e-06	0.000563591
C45B2.7	540.956	365.885	716.028	1.95698	0.968628	3.71124e-06	0.000626935
F56D2.3	97.8275	63.1477	132.507	2.09837	1.06927	3.71619e-06	0.000626935
F47F6.1b	482.213	340.862	623.563	1.82937	0.871345	4.05298e-06	0.000678724
T04G9.2	162.526	101.509	223.543	2.2022	1.13894	4.16796e-06	0.000692885
ZK1290.8	370.07	250.702	489.438	1.95227	0.965155	4.37266e-06	0.000721648
T03G6.1	185.763	112.821	258.706	2.29307	1.19728	4.53798e-06	0.000743543
Y41D4B.16	823.217	589.945	1056.49	1.79083	0.840626	4.6842e-06	0.000762019
R08F11.3	196.613	135.263	257.964	1.90714	0.931407	4.77308e-06	0.000770971
F25E2.4	686.869	492.956	880.781	1.78673	0.837323	4.85139e-06	0.000778101
F09C8.1	125.205	84.5627	165.848	1.96124	0.971769	4.94021e-06	0.000784929
K08E7.5a	113.832	73.3122	154.351	2.10539	1.07409	4.96289e-06	0.000784929
Y54G2A.9	74.0723	46.9024	101.242	2.15857	1.11008	5.03064e-06	0.000790157
K08D8.6	817.856	588.984	1046.73	1.77718	0.829586	5.24167e-06	0.000817665
Y41D4B.18	41.9112	23.7459	60.0766	2.52997	1.33912	5.34418e-06	0.000827985
ZK1025.7	88.2279	57.0047	119.451	2.09546	1.06727	5.52663e-06	0.000850466
F38A5.3a	196.723	136.226	257.22	1.88819	0.917003	5.56685e-06	0.000850906
M01E10.2	93.7177	49.6416	137.794	2.77577	1.47289	5.73517e-06	0.00087079
C29F9.4	136.271	89.7825	182.76	2.03559	1.02544	6.32771e-06	0.000954395
ZC449.1	51.6481	31.2127	72.0835	2.30943	1.20753	7.16425e-06	0.00107346
K06G5.1b	2265.82	1653.16	2878.47	1.74119	0.800071	7.5346e-06	0.00112157
C01F1.5	113.01	74.9996	151.021	2.01362	1.00979	7.59589e-06	0.00112335
ZK1290.12	321.01	209.359	432.66	2.06659	1.04725	7.704e-06	0.00113199
Y38F1A.3	354.783	249.748	459.819	1.84113	0.880594	7.76543e-06	0.0011337
T26C12.6	141.751	96.2263	187.275	1.94619	0.960654	7.96493e-06	0.00115542
K10D11.5	401.054	287.021	515.088	1.7946	0.843664	8.10985e-06	0.001169
ZK1290.3b	546.22	384.767	707.674	1.83923	0.879101	8.3831e-06	0.00119328
F35C5.8	1535.65	1121.93	1949.37	1.73752	0.797027	8.34053e-06	0.00119328
K10D11.2	41.5973	24.4225	58.7722	2.40648	1.26692	8.55176e-06	0.00120973
C16C8.2	156.726	104.672	208.779	1.9946	0.996101	9.32712e-06	0.00131127
T26C5.2	252.195	177.413	326.976	1.84301	0.882068	9.62957e-06	0.00134548
D1014.5	164.47	111.63	217.31	1.94671	0.961035	9.80982e-06	0.00136231
C25F9.11	19.9936	9.54005	30.4472	3.19151	1.67424	1.00838e-05	0.00139188
T14F9.4a	55.9601	34.1699	77.7503	2.2754	1.18612	1.04038e-05	0.00142738
C17C3.12a	13.761	23.3256	4.19633	0.179902	-2.47471	1.05772e-05	0.00144248
Y65B4BL.1	377.452	264.637	490.267	1.8526	0.889551	1.08584e-05	0.00147202
F32G8.6	422.716	540.716	304.716	0.563541	-0.827407	1.31471e-05	0.00177175
F44E2.4	634.398	407.408	861.387	2.11431	1.08019	1.34663e-05	0.00180409
F19H8.2	141.322	96.9966	185.647	1.91395	0.936553	1.35997e-05	0.00181131
C29E4.1	907.993	495.134	1320.85	2.66767	1.41558	1.44386e-05	0.00191185
T12E12.6	25.6398	12.958	38.3215	2.95736	1.56431	1.48899e-05	0.00196022
W03B1.2	87.3119	58.1427	116.481	2.00337	1.00243	1.50149e-05	0.00196531
F46C8.6	483.78	318.709	648.851	2.03587	1.02565	1.63407e-05	0.00212663
F12F6.9	71.3886	45.9843	96.7928	2.10491	1.07376	1.78237e-05	0.00229786
C34H4.2	592.874	433.778	751.97	1.73354	0.793719	1.79591e-05	0.00229786
K02E10.4b	40.138	21.9341	58.3418	2.65987	1.41135	1.78723e-05	0.00229786
C32E12.3	88.4241	58.3879	118.46	2.02885	1.02066	1.81584e-05	0.00231038
E04D5.4	26.037	12.8821	39.1919	3.04235	1.60519	1.86687e-05	0.00236211
Y9C9A.8	47.3567	29.4065	65.307	2.22084	1.1511	1.88818e-05	0.00237588
T04B8.3	54.4848	74.0059	34.9637	0.472445	-1.08178	2.00492e-05	0.00250891
Y19D10B.7	1163.91	1781.86	545.957	0.306396	-1.70653	2.10003e-05	0.00259936
H03E18.1	732.07	525.197	938.942	1.78779	0.838177	2.09018e-05	0.00259936
K01D12.11	316.755	229.764	403.747	1.75723	0.813302	2.12405e-05	0.00261488
F23H12.5	183.735	122.383	245.087	2.00262	1.00189	2.26539e-05	0.00275905
T01B7.7	807.498	549.497	1065.5	1.93904	0.955346	2.29738e-05	0.00278312
F48C1.1	173.458	122.927	223.99	1.82214	0.865634	2.32534e-05	0.00278734
C31H2.2	721.116	457.62	984.611	2.15159	1.1054	2.31379e-05	0.00278734
Y37A1B.7	97.3642	56.4002	138.328	2.45262	1.29432	2.46394e-05	0.00293802
F49E12.2	929.775	648.905	1210.64	1.86567	0.899696	2.5513e-05	0.00302635
Y22F5A.4	7876.17	5901.69	9850.66	1.66913	0.739093	2.91029e-05	0.00341659
F15E11.13	1153.17	1767.54	538.806	0.304834	-1.7139	2.9333e-05	0.00342594
W04G3.3	409.269	251.08	567.458	2.26007	1.17637	2.97534e-05	0.00345732
Y82E9BR.17a	68.5824	96.2809	40.8839	0.424631	-1.23572	2.99674e-05	0.00346451
H04M03.4	408.881	277.235	540.528	1.94971	0.963257	3.01644e-05	0.00346967
K06A4.1	36.6777	22.01	51.3453	2.33281	1.22207	3.26881e-05	0.00374107
W01A11.4	2872.09	2148.4	3595.79	1.67371	0.743049	3.33982e-05	0.00380322
W08E12.2	28.1002	3.78366	52.4167	13.8534	3.79217	3.40602e-05	0.00385931
F35E12.9b	143.834	101.906	185.762	1.82288	0.866216	3.76319e-05	0.004222
M60.2	570.894	422.8	718.988	1.70054	0.765993	3.76305e-05	0.004222
W04G3.8	833.199	529.457	1136.94	2.14737	1.10257	3.79694e-05	0.00423899
C13C12.2	58.6403	35.9553	81.3253	2.26184	1.1775	3.9345e-05	0.00437113
ZC328.1	112.819	78.6761	146.962	1.86794	0.901449	4.12094e-05	0.00455604
F32E10.3	598.634	399.916	797.353	1.9938	0.99552	4.29446e-05	0.00472494
T05C12.10	1724.17	1200.32	2248.02	1.87285	0.905239	4.47546e-05	0.00490042
Y73E7A.8	161.51	104.291	218.728	2.09728	1.06852	4.67375e-05	0.00509304
H34I24.2	2522.26	1898.86	3145.65	1.6566	0.728225	4.72336e-05	0.0051226
Y54F10AM.6	95.5743	62.9163	128.232	2.03814	1.02726	4.74985e-05	0.00512691
C34G6.6b	830.919	556.819	1105.02	1.98452	0.988794	4.81789e-05	0.00517582
Y38E10A.26	24.7899	13.9243	35.6556	2.56067	1.35652	4.90802e-05	0.0052479
F55G11.5	278.239	204.817	351.661	1.71696	0.779853	5.01174e-05	0.00533376
F02E8.6	368.262	267.594	468.93	1.75239	0.809328	5.1253e-05	0.00537921
K03H6.2	322.929	464.043	181.815	0.391805	-1.35179	5.12002e-05	0.00537921
C32H11.4	256.459	324.61	188.308	0.580105	-0.785614	5.10064e-05	0.00537921
F53F1.5	1725.58	1209.17	2241.99	1.85415	0.890754	5.16089e-05	0.0053917
F59C6.11	64.1881	42.4586	85.9176	2.02356	1.0169	5.45616e-05	0.00567416
T10B10.1	788.954	410.159	1167.75	2.84706	1.50948	5.49053e-05	0.00568395
Y41D4B.17	30.658	18.0499	43.266	2.39702	1.26124	5.54337e-05	0.00571268
K10D11.3	34.3666	20.9277	47.8054	2.28432	1.19176	5.8523e-05	0.00600388
R08B4.1a	98.6618	68.1647	129.159	1.89481	0.92205	5.88216e-05	0.00600746
C35A11.2	35.2417	20.6379	49.8456	2.41524	1.27217	6.1533e-05	0.00625631
Y11D7A.14	192.721	131.477	253.964	1.93163	0.949818	6.20538e-05	0.00628122
R07E3.6	393.174	266.843	519.505	1.94686	0.961148	6.38332e-05	0.00637632
T14B4.6	389.915	247.859	531.972	2.14627	1.10183	6.37588e-05	0.00637632
T12B5.8	105.923	73.9839	137.862	1.86341	0.897943	6.36274e-05	0.00637632
Y71D11A.1	915.738	608.89	1222.58	2.00789	1.00568	6.52497e-05	0.00648936
F53B2.8	355.65	233.905	477.396	2.04099	1.02927	6.67045e-05	0.0066052
H42K12.3	688.667	483.898	893.435	1.84633	0.884659	6.70086e-05	0.00660659
F46G11.3	176.13	224.33	127.93	0.570274	-0.810273	6.74176e-05	0.00661826
W08F4.6	879.893	645.586	1114.2	1.72587	0.787328	6.98113e-05	0.00682383
K01A2.11d	35.3771	21.1424	49.6119	2.34656	1.23055	7.11479e-05	0.00692475
C13B9.1	57.9229	38.0031	77.8428	2.04833	1.03445	7.48976e-05	0.00725869
F35C5.5b	268.923	197.988	339.858	1.71655	0.779514	7.74914e-05	0.00747825
D2023.7	61.9267	82.6629	41.1906	0.498295	-1.00493	7.90044e-05	0.00756019
C34F6.1	209.325	139.856	278.793	1.99342	0.995249	7.89421e-05	0.00756019
F19B2.5	620.541	468.314	772.769	1.65011	0.722561	8.01255e-05	0.00763539
F54E2.1	1910.12	1457.26	2362.98	1.62153	0.697353	8.2059e-05	0.00777489
R09D1.6	17.6919	8.73837	26.6455	3.04925	1.60846	8.22722e-05	0.00777489
F30H5.3	886.785	591.662	1181.91	1.99761	0.998272	8.37731e-05	0.00788402
F52B11.3	1460.91	1012.93	1908.89	1.88453	0.914203	8.53611e-05	0.00800041
F35E12.8	196.428	143.535	249.322	1.73702	0.796613	8.7395e-05	0.00812417
F49E11.2	44.7424	28.3807	61.104	2.15301	1.10636	8.73352e-05	0.00812417
F55F8.1	64.9692	41.3241	88.6144	2.14438	1.10056	9.17931e-05	0.00849832
F22F4.1	236.225	171.175	301.274	1.76003	0.815601	9.61452e-05	0.00886521
R08B4.1b	101.436	71.1192	131.753	1.85257	0.889525	9.93963e-05	0.00912803
C34G6.6a	866.873	567.672	1166.07	2.05413	1.03853	0.000101931	0.0093232
C29F9.3c	46.7955	30.2098	63.3812	2.09803	1.06904	0.000102728	0.00935856
R57.2	58.2604	37.5788	78.9421	2.10071	1.07088	0.000108962	0.00975107
C44H9.6	102.801	72.8606	132.742	1.82186	0.86541	0.000108622	0.00975107
Y46C8AL.5	47.7449	31.1232	64.3667	2.06813	1.04833	0.000109267	0.00975107
F13D11.4	132.42	94.5779	170.263	1.80024	0.848186	0.000109606	0.00975107
C07B5.5	865.323	1072.68	657.967	0.613386	-0.705132	0.000108968	0.00975107
C26B9.3	205.416	150.318	260.514	1.73308	0.793341	0.000110527	0.0097948
C34H4.3	128.568	92.1063	165.029	1.79173	0.841352	0.00011469	0.0101242
T12B5.2	50.3789	33.2066	67.5512	2.03427	1.02451	0.000117138	0.0103005
T02E9.2b	223.477	165.243	281.71	1.70483	0.769625	0.00012987	0.0113325
ZC47.7	15.0125	7.19345	22.8316	3.17395	1.66628	0.000129466	0.0113325
F35C5.5a	278.118	207.698	348.539	1.67811	0.746834	0.000131906	0.0114662
F23D12.5	28.0344	40.004	16.0648	0.401579	-1.31624	0.000134871	0.0116794
F52E1.14	1884.73	1446.97	2322.5	1.60508	0.682646	0.000139608	0.0120438
Y47D7A.13	3679.99	2607.94	4752.03	1.82214	0.865632	0.000141565	0.0121666
Y46D2A.2	111.509	80.3867	142.632	1.77432	0.82727	0.000143181	0.0122592
F59B10.5	38.0378	23.7917	52.284	2.19758	1.13591	0.000143805	0.0122665
C16D9.4	75.1883	52.4751	97.9014	1.86567	0.899695	0.000147092	0.0125
ZK816.5	14.8436	23.1361	6.55109	0.283154	-1.82034	0.000150835	0.0126762
C04F6.3	392.644	514.168	271.12	0.527298	-0.92331	0.000150319	0.0126762
T04H1.9	111.441	79.0458	143.835	1.81965	0.86366	0.000150635	0.0126762
ZK896.4	140.164	101.584	178.743	1.75956	0.815212	0.000152181	0.0127424
R07G3.6	51.8841	34.3437	69.4244	2.02146	1.0154	0.00015621	0.0130318
ZC190.4	155.962	111.555	200.369	1.79614	0.844899	0.000163722	0.0136086
W01F3.3	2044.19	1288.56	2799.82	2.17283	1.11957	0.000164897	0.0136565
T21C9.8	18.6122	9.83626	27.3881	2.7844	1.47737	0.000168976	0.0139436
C50F4.1	541.6	414.428	668.771	1.61372	0.69039	0.000171445	0.0140963
ZC250.3	26.192	15.2024	37.1817	2.44578	1.2903	0.000176745	0.0144797
F09B12.1a	181.196	128.297	234.095	1.82463	0.867606	0.000188246	0.0153667
F56G4.1	153.722	113.618	193.826	1.70594	0.770566	0.000194561	0.0158255
B0395.2	62.0969	41.4302	82.7637	1.99767	0.998315	0.000197098	0.0159181
ZK1290.3a	1118.19	818.781	1417.6	1.73136	0.791903	0.000196565	0.0159181
F58H1.2	91.2514	64.7659	117.737	1.81788	0.862261	0.000201416	0.0162093
F31F6.5	69.3453	47.8036	90.887	1.90126	0.926955	0.000202903	0.0162715
C35C5.8a	47.3408	31.1809	63.5008	2.03653	1.02611	0.000205259	0.0163454
T27A10.6	480.255	348.409	612.1	1.75684	0.812985	0.000204732	0.0163454
C01B12.1	1578.12	1148.98	2007.26	1.74699	0.804868	0.000209675	0.0166388
C01B10.6b	1127.07	868.195	1385.94	1.59634	0.674772	0.000214457	0.0169005
F11G11.10	3211.07	2263.48	4158.65	1.83728	0.877574	0.000214368	0.0169005
F53B3.6	218.712	163.982	273.443	1.66752	0.737701	0.000221874	0.0173527
T07H6.3b	2545.1	1885.02	3205.18	1.70034	0.765824	0.000221001	0.0173527
K09F5.2	94737.1	121238	68235.9	0.562825	-0.829243	0.00022341	0.0173658
F32A11.7	170.863	123.664	218.061	1.76334	0.818307	0.000224323	0.0173774
K09A11.3	18.5198	27.2601	9.77946	0.358747	-1.47896	0.000225986	0.0174469
C35E7.5b	224.417	279.917	168.916	0.603449	-0.728696	0.000226916	0.0174595
K12G11.3	722.709	553.988	891.431	1.60912	0.68627	0.000228697	0.0175373
C33D3.3	20.6771	11.3299	30.0243	2.65001	1.406	0.000234494	0.0179215
B0491.2	1709.77	1264.79	2154.75	1.70364	0.76862	0.000238621	0.0181759
F48F7.8	31.9969	51.8682	12.1257	0.233779	-2.09678	0.00024131	0.0183195
T10E10.5	1933.95	1424.14	2443.75	1.71595	0.779007	0.000248888	0.0187696
Y46G5A.20	34.6668	22.2604	47.0733	2.11467	1.08043	0.000248558	0.0187696
M163.3	696.603	890.965	502.241	0.563704	-0.82699	0.000252565	0.0189216
F40F9.2	282.805	214.453	351.157	1.63746	0.711456	0.000251793	0.0189216
Y38H8A.1	60.0051	40.7665	79.2437	1.94384	0.95891	0.000257358	0.0192175
C23F12.1a	873.448	1070.88	676.014	0.631269	-0.663673	0.000261726	0.0194798
R08E3.1b	1339.62	1039.89	1639.34	1.57645	0.65668	0.00027084	0.0200925
C48B4.1	697.072	539.726	854.419	1.58306	0.662717	0.000278065	0.0205615
M03A1.7	939.794	653.666	1225.92	1.87546	0.907242	0.00029218	0.0215353
M88.6a	215.88	162.976	268.783	1.64921	0.721779	0.000293938	0.0215949
K02G10.5	121.911	89.5007	154.321	1.72425	0.785965	0.000301959	0.0221129
Y32B12A.3	26.3656	15.7197	37.0115	2.35446	1.2354	0.000304658	0.022239
K10G4.3	26.2287	15.8349	36.6225	2.31277	1.20962	0.000307399	0.0223369
Y39D8C.1	974.546	760.437	1188.65	1.56312	0.644429	0.00030796	0.0223369
K06A9.1c	60.8204	41.5078	80.1329	1.93055	0.949011	0.000309683	0.0223743
C23F12.1b	857.348	1049.76	664.93	0.633409	-0.658791	0.000310441	0.0223743
C25F9.1	28.4227	17.7473	39.0981	2.20305	1.1395	0.000316962	0.0227007
C40H1.7	89.4275	64.3791	114.476	1.77815	0.830379	0.000321931	0.0229843
F54D5.15b	20.5532	11.7943	29.312	2.48527	1.3134	0.000327396	0.0233014
Y18H1A.13	44.4407	25.7772	63.1042	2.44807	1.29164	0.000345367	0.0245038
Y69A2AL.2	256.714	195.331	318.097	1.6285	0.703548	0.000352864	0.0249424
T07H6.3a	2717.42	2024.55	3410.29	1.68447	0.752295	0.000353739	0.0249424
C01B10.6a	1162.45	905.534	1419.37	1.56744	0.648411	0.00035535	0.0249787
Y54E5A.1	208.211	157.424	258.998	1.64523	0.718287	0.000361506	0.0253332
R08E3.1a	1462.76	1144.84	1780.69	1.5554	0.637289	0.000362894	0.0253525
Y39G8B.9	73.0489	45.1891	100.909	2.23303	1.159	0.0003661	0.0254983
T10H10.1	526.738	386.682	666.793	1.7244	0.786092	0.000375021	0.0260399
F18A11.2	61.1731	42.4486	79.8975	1.88222	0.912432	0.000377475	0.0261307
M02F4.7	401.312	310.072	492.552	1.58851	0.667672	0.000387627	0.0267522
Y55F3C.3b	66.5991	46.8567	86.3415	1.84267	0.8818	0.000391532	0.02694
M03B6.3	143.075	92.8323	193.317	2.08243	1.05827	0.000396452	0.0271029
ZC443.5	7.07751	2.51941	11.6356	4.61838	2.20739	0.000395937	0.0271029
B0222.8	6862.39	5049.25	8675.53	1.71818	0.780883	0.000397469	0.0271029
C34H4.1	206.703	156.501	256.905	1.64155	0.715062	0.000418648	0.0284618
Y94H6A.10	1177.3	924.043	1430.56	1.54816	0.630552	0.000421523	0.028572
H20E11.1a	200.521	152.974	248.068	1.62163	0.697449	0.000422868	0.0285781
ZK1025.8	144.547	102.136	186.957	1.83047	0.872213	0.000441618	0.029757
Y43F8B.14	24.0915	14.6337	33.5493	2.29261	1.19699	0.000445696	0.029855
T17H7.1	404.414	278.486	530.342	1.90438	0.929319	0.000445019	0.029855
ZC204.14	60.1908	41.5483	78.8334	1.89739	0.924016	0.000447189	0.0298672
F52E1.7a	152.322	114.488	190.157	1.66094	0.732003	0.000456694	0.0304129
H27M09.4	74.5496	122.287	26.8122	0.219256	-2.18931	0.000460911	0.0306042
B0244.10	59.353	41.4867	77.2193	1.8613	0.896311	0.000466464	0.0307446
Y42G9A.1	47.9813	32.8583	63.1042	1.9205	0.941479	0.000467075	0.0307446
C06B8.2a	34.7869	22.5045	47.0692	2.09154	1.06457	0.000466947	0.0307446
F09B9.1	209.109	143.731	274.488	1.90973	0.933371	0.000470431	0.0308763
F08G2.5	93.458	62.5123	124.404	1.99007	0.992816	0.000479723	0.0313956
Y62E10A.19	45.0836	30.4147	59.7526	1.9646	0.974233	0.000482248	0.0314705
C39H7.4	287.762	221.333	354.191	1.60026	0.678305	0.000484527	0.0315289
F13B6.2	132.024	98.425	165.622	1.68272	0.750798	0.00050458	0.0327402
F16F9.2	336.642	236.067	437.216	1.85208	0.88915	0.000506095	0.0327452
F15E11.14	1654.83	2508.71	800.946	0.319266	-1.64717	0.00051321	0.033018
F43H9.2b	377.91	292.744	463.075	1.58185	0.66161	0.000522963	0.0335506
F08G12.10	278.435	342.087	214.783	0.62786	-0.671485	0.000532462	0.033981
T19B10.2	1207.57	945.535	1469.61	1.55426	0.636229	0.000532654	0.033981
T28D6.2	253.494	195.686	311.303	1.59083	0.669783	0.000541725	0.0344631
T10E10.1	2888.92	2188.9	3588.93	1.6396	0.713346	0.000548236	0.0346958
F52F10.3	59.7353	41.8269	77.6437	1.85631	0.892438	0.00054843	0.0346958
C09F9.2	727.315	522.778	931.852	1.7825	0.833902	0.000555095	0.0350202
K09B11.10	80.5955	58.5487	102.642	1.75311	0.809916	0.000560293	0.0352505
T22B3.1	43.7119	29.3789	58.045	1.97574	0.98239	0.000565069	0.035453
ZC449.2	25.9003	16.1001	35.7005	2.21741	1.14888	0.000572286	0.0358071
D1054.9e	24.1585	14.5405	33.7765	2.32293	1.21595	0.000581897	0.0362745
T06E4.10	57.1263	38.4489	75.8037	1.97154	0.979325	0.000584388	0.0362745
C52B9.6	36.0941	22.499	49.6893	2.20851	1.14308	0.000584533	0.0362745
F58F9.3b	90.7101	66.0501	115.37	1.74671	0.804638	0.00059304	0.036603
Y48E1B.8	282.83	218.018	347.641	1.59455	0.67315	0.000592783	0.036603
R07A4.2	20.1653	11.7395	28.591	2.43545	1.28419	0.000604868	0.0371317
T08A9.8	344.293	472.568	216.018	0.457115	-1.12937	0.000604184	0.0371317
Y45F10A.4	236.972	292.523	181.422	0.620198	-0.689198	0.000613046	0.0374405
C28G1.5b	230.853	177.702	284.004	1.5982	0.676451	0.000613186	0.0374405
Y46G5A.29	276.719	207.49	345.948	1.6673	0.73751	0.000617025	0.0375379
Y43C5A.2	1453.8	1147.26	1760.33	1.53438	0.617657	0.000618078	0.0375379
C40H1.2	15.4792	22.724	8.23451	0.362371	-1.46446	0.00062279	0.0377235
F55C12.7	105.744	78.4416	133.047	1.69612	0.76224	0.000626001	0.0378174
C29F4.1	7789.85	5845.69	9734	1.66516	0.735658	0.000631034	0.0379203
F46C3.2	27.2547	17.1276	37.3818	2.18254	1.12601	0.000636165	0.038128
ZC204.12	192.263	145.489	239.036	1.64299	0.716322	0.000643193	0.0384481
T02B5.1	53.3321	37.7004	68.9638	1.82926	0.871258	0.00065161	0.0387478
T13F2.8	685.116	906.153	464.079	0.512142	-0.965385	0.000654767	0.0388341
C54G7.3b	121.914	88.4322	155.396	1.75723	0.813304	0.000658603	0.0389602
C05A9.1	114.221	76.0071	152.435	2.00554	1.00399	0.000673444	0.0397349
T28C6.4	8987.45	6858.02	11116.9	1.62101	0.696889	0.000678611	0.0399363
F48G7.8	15.6407	8.23008	23.0514	2.80088	1.48588	0.000680371	0.0399367
F49C12.7c	46.7516	32.0812	61.4219	1.91457	0.937023	0.000685296	0.0401224
T10E10.2	3608.69	2756.26	4461.13	1.61854	0.694697	0.000694351	0.0405483
F15E11.1	1668.46	2534.08	802.835	0.316815	-1.65829	0.000697141	0.0406071
F52E4.6	228.615	160.216	297.013	1.85383	0.890507	0.000705449	0.0409862
C13D9.1	73.373	45.6702	101.076	2.21317	1.14611	0.000715555	0.0414676
R13H4.5	121.521	90.915	152.126	1.67328	0.74268	0.000747417	0.0432041
T28B4.4	31.0323	20.2347	41.8298	2.06723	1.0477	0.000760618	0.0437451
F49C5.11	51.9877	36.055	67.9203	1.8838	0.913645	0.000758886	0.0437451
R02F11.1	217.987	163.922	272.052	1.65964	0.730872	0.000763533	0.0438022
Y17G7B.11	177	135.217	218.783	1.61801	0.694218	0.000765876	0.0438262
ZK430.5	31.0992	42.2374	19.961	0.472591	-1.08134	0.0007685	0.0438661
C27D9.2	30.5407	16.7106	44.3708	2.65524	1.40884	0.000787963	0.0445678
M116.4	61.118	81.4043	40.8318	0.501593	-0.995411	0.00078862	0.0445678
Y39D8A.1d	59.5742	42.6892	76.4592	1.79107	0.84082	0.000800445	0.0451241
B0285.9	264.526	205.127	323.925	1.57914	0.65914	0.000803908	0.0452074
K01D12.14	209.684	158.681	260.688	1.64284	0.716192	0.000806028	0.045215
T13H5.6	162.435	123.941	200.929	1.62116	0.697025	0.000821942	0.0459944
Y82E9BR.21	38.5012	25.8248	51.1776	1.98173	0.986757	0.000829337	0.046237
Y102A11A.5	211.45	157.627	265.274	1.68293	0.750971	0.000830338	0.046237
C02F4.4	51.164	35.7277	66.6003	1.86411	0.898484	0.000850709	0.0472558
Y59A8B.20	285.699	220.439	350.958	1.59209	0.670919	0.000883787	0.0489738
B0286.3	895.315	708.937	1081.69	1.5258	0.609563	0.000889124	0.04915
F09F7.5b	149.084	113.642	184.525	1.62375	0.699326	0.000894652	0.0493358
R03G8.3	67.6924	49.0251	86.3598	1.76154	0.81684	0.000897355	0.0493654
Y65B4BR.2	45.3723	31.3808	59.3637	1.89172	0.919698	0.000922219	0.050464
C29F9.3a	56.927	40.2199	73.6342	1.83079	0.872469	0.000920491	0.050464
B0344.2	153.184	116	190.369	1.64111	0.714668	0.000923974	0.050464
C26F1.1b	96.7395	71.5514	121.928	1.70406	0.768973	0.000928873	0.0506103
C42D8.1	126.831	96.0232	157.64	1.64168	0.715175	0.000947508	0.0512577
F31D5.5	281.877	214.368	349.386	1.62984	0.704732	0.000944119	0.0512577
T28H10.3	929.488	736.156	1122.82	1.52525	0.609043	0.00094572	0.0512577
Y44A6E.1a	37.2052	25.002	49.4083	1.97618	0.982713	0.000952592	0.0514106
Y37D8A.16	212.156	163.27	261.042	1.59883	0.677018	0.000963633	0.0517612
Y39G10AR.10	590.711	711.595	469.828	0.660247	-0.598922	0.00100407	0.0538065
F35C5.6	15721.4	12572.4	18870.5	1.50095	0.585876	0.00100724	0.0538496
T02E9.2a	263.62	198.844	328.396	1.65152	0.723797	0.00101175	0.053964
F56D5.6	427.666	337.569	517.762	1.5338	0.617106	0.00102438	0.0542564
T10E10.6	2152.14	1647.06	2657.21	1.61331	0.69002	0.00102258	0.0542564
F35E12.9a	52.2482	37.4035	67.093	1.79376	0.842989	0.00102159	0.0542564
C09E8.3	1087.5	820.428	1354.58	1.65106	0.723394	0.00102866	0.0543566
B0205.4	17.5184	9.64515	25.3916	2.63258	1.39648	0.00104519	0.0551025
F13G3.1	35.1045	23.3035	46.9055	2.01281	1.00921	0.00107335	0.0564563
K02E10.4a	43.5232	30.2638	56.7825	1.87625	0.907852	0.00107658	0.0564955
T28C6.6	9060.2	6952.73	11167.7	1.60623	0.683676	0.00108139	0.0566176
F38B6.5a	30.1112	19.6734	40.549	2.06111	1.04342	0.00109151	0.0570163
F39H12.4	136.228	98.5039	173.952	1.76594	0.82044	0.00110642	0.0576628
K08D8.4c	88.5586	65.9123	111.205	1.68717	0.754602	0.00112689	0.0585957
F15A8.6	141.598	108.761	174.435	1.60384	0.681528	0.00113711	0.0588585
C02F12.7	315.216	247.589	382.844	1.54629	0.62881	0.00113458	0.0588585
R13H4.8	19.7609	11.7568	27.765	2.36161	1.23977	0.001144	0.0590809
F09G2.3	37.0554	24.6894	49.4214	2.00173	1.00125	0.0011711	0.0601426
H10E21.4	390.43	301.428	479.433	1.59054	0.669515	0.00117199	0.0601426
ZK637.1	56.6879	40.7967	72.5791	1.77904	0.831101	0.00117248	0.0601426
F23H12.4	3612.56	2752.38	4472.73	1.62504	0.700474	0.0011865	0.060626
T03F7.1	141.172	108.012	174.333	1.61401	0.690648	0.0011873	0.060626
F01E11.1	54.1762	37.6254	70.7269	1.87976	0.910552	0.00118989	0.060626
T03D3.1	42.413	56.2121	28.6139	0.509035	-0.974164	0.00119979	0.0609935
Y71G12B.17	108.759	82.0789	135.44	1.65012	0.722567	0.00121134	0.0614438
C36A4.1	100.825	126.203	75.4466	0.597818	-0.742222	0.00122891	0.0620586
F45E4.1	73.2512	53.6249	92.8774	1.73198	0.792424	0.00122857	0.0620586
B0281.3	103.571	78.0072	129.134	1.65541	0.727191	0.00125202	0.0629466
F09F9.2	115.662	84.5171	146.806	1.737	0.796597	0.00125889	0.0631527
F56D3.1	730.106	556.221	903.991	1.62524	0.70065	0.00126494	0.0633163
Y70D2A.1	40.6567	27.6603	53.653	1.93971	0.955842	0.00127605	0.0637323
C25F6.7a	83.8975	62.0625	105.732	1.70364	0.768624	0.00129159	0.0642268
C25F6.7b	81.2231	59.3548	103.091	1.73687	0.796488	0.00130417	0.0647113
C42D8.5a	590.411	427.667	753.155	1.76108	0.816459	0.00130878	0.0647987
Y48G8AR.1	134.618	102.963	166.273	1.61488	0.691424	0.00132815	0.0654731
Y11D7A.9	165.243	119.872	210.614	1.75699	0.813104	0.00133415	0.0656267
ZC101.3	151.205	109.769	192.641	1.75496	0.811441	0.00133749	0.0656492
Y47D7A.1	253.357	309.98	196.734	0.634666	-0.655931	0.00134315	0.0657856
F44G3.6	474.892	372.744	577.039	1.54809	0.630485	0.0013611	0.0662373
F20G2.3	178.378	138.267	218.489	1.5802	0.660108	0.00135959	0.0662373
Y39G10AR.5	21.8947	30.2319	13.5574	0.448448	-1.15699	0.00135956	0.0662373
F46B3.5	128.528	93.4939	163.562	1.74944	0.806891	0.00138314	0.0671664
C02D4.1	19.1197	11.3656	26.8738	2.36448	1.24152	0.0013887	0.0672927
R08C7.13	19.4899	28.8443	10.1356	0.35139	-1.50886	0.00139385	0.0673992
C43C3.1	512.836	404.263	621.409	1.53714	0.620246	0.0014085	0.0679633
F45E10.1b	89.1108	66.6013	111.62	1.67595	0.744979	0.00143372	0.0688879
K03H1.10	162.92	126.702	199.138	1.5717	0.652324	0.00147912	0.0707708
H19M22.3a	51.9684	33.4925	70.4444	2.10329	1.07265	0.00148354	0.0708337
F42A10.7	133.19	167.375	99.0046	0.591515	-0.757514	0.00149836	0.0713915
C03G6.5	35.2066	24.0046	46.4086	1.93332	0.951079	0.00150373	0.0714979
K08E7.5c	67.2018	48.1986	86.2051	1.78854	0.838782	0.00150952	0.0716238
W06B3.2a	93.4428	69.9489	116.937	1.67174	0.741354	0.00153406	0.0726367
ZK1067.6	255.742	200.468	311.016	1.55145	0.633615	0.00154199	0.0728608
C42D8.5b	114.236	84.7369	143.734	1.69624	0.762343	0.00154691	0.0729416
ZK154.1	164.142	125.786	202.498	1.60985	0.686929	0.00155254	0.0730561
T05F1.11	64.2774	43.6305	84.9244	1.94644	0.960841	0.00155763	0.0731443
F33D11.3	92.5829	49.2264	135.939	2.76151	1.46546	0.00157445	0.0736304
C35D10.14	230.063	181.841	278.285	1.53037	0.613884	0.00157327	0.0736304
C25D7.5	54.8602	39.8891	69.8313	1.75064	0.807879	0.00159514	0.0744455
Y102A11A.2b	32.6171	21.9497	43.2846	1.972	0.979657	0.00161607	0.0751131
C12D12.1c	1054.93	847.928	1261.93	1.48825	0.573621	0.00161723	0.0751131
K04H4.2a	224.518	160.996	288.041	1.78912	0.839247	0.00161934	0.0751131
C14B9.2	1069.8	861.291	1278.31	1.48418	0.569663	0.00162656	0.075142
C25B8.4b	56.1184	71.2278	41.0091	0.575745	-0.796498	0.00162642	0.075142
C25B8.4c	30.6752	40.8498	20.5006	0.501852	-0.994666	0.00163709	0.075475
NDNAX3_CE	146.468	114.392	178.543	1.5608	0.642283	0.00164229	0.0755621
Y55F3C.3a	128.882	99.3974	158.366	1.59326	0.671986	0.0016511	0.0758143
F44F1.6a	20.2897	28.3067	12.2727	0.433562	-1.20569	0.00167435	0.0767272
ZC84.6	36.3981	24.6216	48.1746	1.9566	0.968346	0.00168029	0.0768444
F46C8.8	209.267	153.175	265.358	1.73238	0.792759	0.00170065	0.0776198
K12C11.2	1646.89	1977.44	1316.33	0.665673	-0.587114	0.0017347	0.0790155
C06A12.5	4.07882	6.99514	1.1625	0.166187	-2.58912	0.00174143	0.0791636
M28.10	1208.32	973.528	1443.12	1.48236	0.567895	0.00179762	0.0813931
F30B5.1	5971.59	4627.44	7315.75	1.58095	0.66079	0.00179746	0.0813931
Y22D7AL.14	78.4845	55.6709	101.298	1.81958	0.863609	0.00188264	0.0849051
B0222.6	6480.14	4894.95	8065.32	1.64768	0.720436	0.00188744	0.0849534
F49F1.5	24.0394	12.9032	35.1756	2.7261	1.44684	0.00189973	0.0851701
K01B6.1	121.582	88.6356	154.528	1.74341	0.801914	0.00189938	0.0851701
Y43F4A.1a	193.12	151.864	234.377	1.54333	0.62605	0.00191398	0.0856401
F27C1.8	5378.89	4096	6661.78	1.62641	0.701694	0.00191876	0.0856858
C15H9.1	115.534	88.403	142.664	1.61379	0.690456	0.00194814	0.0866921
F46G10.1a	655.884	528.18	783.589	1.48356	0.569068	0.00194891	0.0866921
C10C5.2	57.9	41.7312	74.0688	1.7749	0.827739	0.00198278	0.0880271
M05B5.6	51.9907	37.4646	66.5168	1.77546	0.82819	0.00199254	0.0882881
Y74E4A.1b	66.7854	49.5461	84.0247	1.69589	0.762043	0.00200586	0.0887057
T05F1.9	37.5597	25.1154	50.0039	1.99097	0.993469	0.00201703	0.0890269
F11E6.9	28.3706	18.6825	38.0587	2.03713	1.02654	0.00202432	0.0891756
F52E1.7b	158.139	123.987	192.291	1.55089	0.633097	0.002034	0.0892569
F59D8.1	147113	180254	113972	0.632288	-0.661347	0.00203128	0.0892569
T28A11.16	26.9006	17.6239	36.1773	2.05274	1.03755	0.00204201	0.0894362
T19C3.3	47.956	34.8244	61.0876	1.75416	0.810779	0.00207511	0.0907116
T22B11.2	72.4279	51.8325	93.0234	1.79469	0.843737	0.0020968	0.0913092
F59D8.2	149134	181432	116835	0.643963	-0.634949	0.00211233	0.0918098
C50D2.1	71.9531	51.0232	92.883	1.82041	0.864263	0.00212013	0.0919732
C12D12.1b	751.173	604.082	898.264	1.48699	0.572394	0.00214402	0.092833
T16G1.2	57.4511	39.6933	75.2089	1.89475	0.92201	0.00217904	0.0941702
T08E11.4	99.1801	75.7924	122.568	1.61715	0.693457	0.0021839	0.0942015
T12B5.10	193.733	153.052	234.413	1.53159	0.615029	0.00224345	0.0965872
T27C4.2	59.0884	43.2282	74.9485	1.73379	0.793926	0.00225372	0.096846
F43H9.2a	372.195	298.09	446.301	1.4972	0.582266	0.00226632	0.0970215
C49G7.7	50.0105	36.2436	63.7775	1.75969	0.81532	0.00226586	0.0970215
M01E5.6	216.562	261.149	171.975	0.658533	-0.602673	0.00227762	0.0973224
Y75B8A.20	149.376	107.382	191.37	1.78215	0.833619	0.00230098	0.0981365
F14B4.1	38.9005	50.2446	27.5563	0.548444	-0.866585	0.00231256	0.0984458
C05D11.6	66.1157	49.2783	82.9531	1.68336	0.751344	0.00231829	0.0985058
F57G4.1	6.17684	2.52029	9.8334	3.90169	1.9641	0.00234775	0.0995716

## Sheet: Intersect_all
IV	ID=Transcript:C32H11.9;Parent=Gene:WBGene00007872;Name=C32H11.9;wormpep=WP:CE19716
X	ID=Transcript:F09C8.1;Parent=Gene:WBGene00008621;Name=F09C8.1;wormpep=WP:CE31470
IV	ID=Transcript:C32H11.10;Parent=Gene:WBGene00007873;Name=C32H11.10;wormpep=WP:CE19717;locus=dod-21
II	ID=Transcript:F47F6.1a;Parent=Gene:WBGene00018572;Name=F47F6.1a;wormpep=WP:CE29325;locus=lin-42
II	ID=Transcript:Y38E10A.13;Parent=Gene:WBGene00012591;Name=Y38E10A.13;wormpep=WP:CE21593;locus=nspe-1
IV	ID=Transcript:K08E7.5a;Parent=Gene:WBGene00010673;Name=K08E7.5a;wormpep=WP:CE49840
III	ID=Transcript:T12B5.2;Parent=Gene:WBGene00020449;Name=T12B5.2;wormpep=WP:CE20060;locus=fbxa-54
II	ID=Transcript:F49E12.2;Parent=Gene:WBGene00009898;Name=F49E12.2;wormpep=WP:CE03379;locus=dod-23
II	ID=Transcript:F22E5.1;Parent=Gene:WBGene00017703;Name=F22E5.1;wormpep=WP:CE09553
V	ID=Transcript:F35E12.7a;Parent=Gene:WBGene00009431;Name=F35E12.7a;wormpep=WP:CE09922;locus=dct-17
II	ID=Transcript:T26C5.2;Parent=Gene:WBGene00012032;Name=T26C5.2;wormpep=WP:CE45031
II	ID=Transcript:Y46G5A.20;Parent=Gene:WBGene00012910;Name=Y46G5A.20;wormpep=WP:CE24293
I	ID=Transcript:Y65B4BL.1a;Parent=Gene:WBGene00022033;Name=Y65B4BL.1a;wormpep=WP:CE45661
X	ID=Transcript:H42K12.3.1;Parent=Gene:WBGene00019272;Name=H42K12.3.1;wormpep=WP:CE11614
