# Supplementary material for: An Alternative STAT Signaling Pathway Acts in Viral Immunity in Caenorhabditis elegans
Source: mBio. 2017 Sep 5;8(5):e00924-17. doi: 10.1128/mBio.00924-17 (PMC5587905; doi:10.1128/mBio.00924-17)
Supplement: DATA SET S3 [file mbo004173465sd3.xlsx]

## Sheet: sta1update_peaks_intersect_upst
	V1	V2	V3	V4	V5	V6	V7	V8	V9	V10	V11	V12	V13	V14	V15	V16	peaks_new_calls_ids
1	chrI	11089	11453	GFP-STA1_MT010_MT015_IDR_final_peak_5	120	.	2.14775	14.2827	12.0105	195	chrI	9230	11230	ID=Gene:WBGene00022277;Name=WBGene00022277;locus=homt-1;sequence_name=Y74C9A.3;biotype=protein_coding;Alias=homt-1,Y74C9A.3	-	141	Y74C9A.3
2	chrI	11089	11453	GFP-STA1_MT010_MT015_IDR_final_peak_5	120	.	2.14775	14.2827	12.0105	195	chrI	9413	11413	ID=Gene:WBGene00022276;Name=WBGene00022276;locus=nlp-40;sequence_name=Y74C9A.2;biotype=protein_coding;Alias=nlp-40,Y74C9A.2	+	324	Y74C9A.2
3	chrI	42989	43173	GFP-STA1_MT010_MT015_IDR_final_peak_18	94	.	2.01138	11.6413	9.48721	81	chrI	42733	44733	ID=Gene:WBGene00022275;Name=WBGene00022275;interpolated_map_position=-21.0161;sequence_name=Y74C9A.1;biotype=protein_coding;Alias=Y74C9A.1	+	184	Y74C9A.1
4	chrI	108495	109284	GFP-STA1_MT010_MT015_IDR_final_peak_22	136	.	2.23298	16.0439	13.698	284	chrI	107161	109161	ID=Gene:WBGene00021681;Name=WBGene00021681;interpolated_map_position=-19.9751;sequence_name=Y48G1C.8;biotype=protein_coding;Alias=Y48G1C.8	-	666	Y48G1C.8
5	chrI	108495	109284	GFP-STA1_MT010_MT015_IDR_final_peak_22	136	.	2.23298	16.0439	13.698	284	chrI	109077	111077	ID=Gene:WBGene00004274;Name=WBGene00004274;locus=rab-11.1;sequence_name=F53G12.1;biotype=protein_coding;Alias=rab-11.1,F53G12.1	-	207	F53G12.1
6	chrI	109583	110989	GFP-STA1_MT010_MT015_IDR_final_peak_23	151	.	2.30116	17.5117	15.1052	1085	chrI	109077	111077	ID=Gene:WBGene00004274;Name=WBGene00004274;locus=rab-11.1;sequence_name=F53G12.1;biotype=protein_coding;Alias=rab-11.1,F53G12.1	-	1406	F53G12.1
7	chrI	109583	110989	GFP-STA1_MT010_MT015_IDR_final_peak_23	151	.	2.30116	17.5117	15.1052	1085	chrI	110038	112038	ID=Gene:WBGene00004418;Name=WBGene00004418;locus=rpl-7;sequence_name=F53G12.10;biotype=protein_coding;Alias=rpl-7,F53G12.10	+	951	F53G12.10
8	chrI	111066	111737	GFP-STA1_MT010_MT015_IDR_final_peak_24	121	.	2.14903	14.4025	12.1281	272	chrI	109077	111077	ID=Gene:WBGene00004274;Name=WBGene00004274;locus=rab-11.1;sequence_name=F53G12.1;biotype=protein_coding;Alias=rab-11.1,F53G12.1	-	11	F53G12.1
9	chrI	111066	111737	GFP-STA1_MT010_MT015_IDR_final_peak_24	121	.	2.14903	14.4025	12.1281	272	chrI	110038	112038	ID=Gene:WBGene00004418;Name=WBGene00004418;locus=rpl-7;sequence_name=F53G12.10;biotype=protein_coding;Alias=rpl-7,F53G12.10	+	671	F53G12.10
10	chrI	111066	111737	GFP-STA1_MT010_MT015_IDR_final_peak_24	121	.	2.14903	14.4025	12.1281	272	chrI	111365	113365	ID=Gene:WBGene00018774;Name=WBGene00018774;interpolated_map_position=-19.5698;sequence_name=F53G12.9;biotype=protein_coding;Alias=F53G12.9	+	372	F53G12.9
11	chrI	315096	316413	GFP-STA1_MT010_MT015_IDR_final_peak_44	255	.	2.74129	28.3379	25.5187	1191	chrI	313989	315989	ID=Gene:WBGene00002077;Name=WBGene00002077;locus=imb-3;sequence_name=C53D5.6;biotype=protein_coding;Alias=imb-3,C53D5.6	-	893	C53D5.6
12	chrI	381253	381876	GFP-STA1_MT010_MT015_IDR_final_peak_51	85	.	1.96025	10.7093	8.59971	473	chrI	380902	382902	ID=Gene:WBGene00004143;Name=WBGene00004143;locus=pqn-59;sequence_name=R119.4;biotype=protein_coding;Alias=pqn-59,R119.4	-	623	R119.4
13	chrI	381253	381876	GFP-STA1_MT010_MT015_IDR_final_peak_51	85	.	1.96025	10.7093	8.59971	473	chrI	381833	383833	ID=Gene:WBGene00006385;Name=WBGene00006385;locus=taf-4;sequence_name=R119.6;biotype=protein_coding;Alias=taf-4,R119.6	+	43	R119.6
14	chrI	397659	398259	GFP-STA1_MT010_MT015_IDR_final_peak_55	144	.	2.23776	16.7806	14.4042	187	chrI	397891	399891	ID=Gene:WBGene00021733;Name=WBGene00021733;locus=otub-2;sequence_name=Y50C1A.1;biotype=protein_coding;Alias=otub-2,Y50C1A.1	+	368	Y50C1A.1
15	chrI	489840	490115	GFP-STA1_MT010_MT015_IDR_final_peak_62	116	.	2.1307	13.9404	11.6828	134	chrI	488984	490984	ID=Gene:WBGene00001814;Name=WBGene00001814;locus=haf-4;sequence_name=W04C9.1;biotype=protein_coding;Alias=haf-4,W04C9.1	+	275	W04C9.1
16	chrI	518120	518899	GFP-STA1_MT010_MT015_IDR_final_peak_66	245	.	2.71026	27.3337	24.5463	264	chrI	518646	520646	ID=Gene:WBGene00022037;Name=WBGene00022037;locus=acs-13;sequence_name=Y65B4BL.5;biotype=protein_coding;Alias=acs-13,Y65B4BL.5	-	253	Y65B4BL.5
17	chrI	535300	535634	GFP-STA1_MT010_MT015_IDR_final_peak_68	135	.	2.21593	15.9026	13.5674	130	chrI	533453	535453	ID=Gene:WBGene00022043;Name=WBGene00022043;locus=psf-3;sequence_name=Y65B4BR.8;biotype=protein_coding;Alias=psf-3,Y65B4BR.8	+	153	Y65B4BR.8
18	chrI	535300	535634	GFP-STA1_MT010_MT015_IDR_final_peak_68	135	.	2.21593	15.9026	13.5674	130	chrI	534791	536791	ID=Gene:WBGene00022042;Name=WBGene00022042;locus=icd-2;sequence_name=Y65B4BR.5;biotype=protein_coding;Alias=icd-2,Y65B4BR.5	+	334	Y65B4BR.5
19	chrI	535771	537448	GFP-STA1_MT010_MT015_IDR_final_peak_69	289	.	2.8312	31.908	28.9048	1105	chrI	536122	538122	ID=Gene:WBGene00007009;Name=WBGene00007009;locus=wwp-1;sequence_name=Y65B4BR.4;biotype=protein_coding;Alias=wwp-1,Y65B4BR.4	+	1326	Y65B4BR.4
20	chrI	550468	550782	GFP-STA1_MT010_MT015_IDR_final_peak_73	80	.	1.92616	10.1062	8.02666	97	chrI	549708	551708	ID=Gene:WBGene00004235;Name=WBGene00004235;locus=ptr-21;sequence_name=Y65B4BR.3;biotype=protein_coding;Alias=ptr-21,Y65B4BR.3	+	314	Y65B4BR.3
21	chrI	881123	882130	GFP-STA1_MT010_MT015_IDR_final_peak_90	228	.	2.64207	25.582	22.8635	535	chrI	881713	883713	ID=Gene:WBGene00022389;Name=WBGene00022389;locus=pde-6;sequence_name=Y95B8A.10;biotype=protein_coding;Alias=pde-6,Y95B8A.10	-	417	Y95B8A.10
22	chrI	881123	882130	GFP-STA1_MT010_MT015_IDR_final_peak_90	228	.	2.64207	25.582	22.8635	535	chrI	881918	883918	ID=Gene:WBGene00022386;Name=WBGene00022386;interpolated_map_position=-17.9897;sequence_name=Y95B8A.6;biotype=protein_coding;Alias=Y95B8A.6	+	212	Y95B8A.6
23	chrI	882204	883276	GFP-STA1_MT010_MT015_IDR_final_peak_91	907	.	4.72164	95.056	90.7031	304	chrI	881713	883713	ID=Gene:WBGene00022389;Name=WBGene00022389;locus=pde-6;sequence_name=Y95B8A.10;biotype=protein_coding;Alias=pde-6,Y95B8A.10	-	1072	Y95B8A.10
24	chrI	882204	883276	GFP-STA1_MT010_MT015_IDR_final_peak_91	907	.	4.72164	95.056	90.7031	304	chrI	881918	883918	ID=Gene:WBGene00022386;Name=WBGene00022386;interpolated_map_position=-17.9897;sequence_name=Y95B8A.6;biotype=protein_coding;Alias=Y95B8A.6	+	1072	Y95B8A.6
25	chrI	957381	957776	GFP-STA1_MT010_MT015_IDR_final_peak_97	113	.	2.11366	13.6016	11.3587	203	chrI	956373	958373	ID=Gene:WBGene00003238;Name=WBGene00003238;locus=mig-1;sequence_name=Y34D9B.1;biotype=protein_coding;Alias=mig-1,Y34D9B.1	-	395	Y34D9B.1
26	chrI	1014806	1015625	GFP-STA1_MT010_MT015_IDR_final_peak_105	288	.	2.88071	31.8995	28.8965	337	chrI	1013381	1015381	ID=Gene:WBGene00016930;Name=WBGene00016930;locus=madf-6;sequence_name=C54G6.1;biotype=protein_coding;Alias=madf-6,C54G6.1	-	575	C54G6.1
27	chrI	1014806	1015625	GFP-STA1_MT010_MT015_IDR_final_peak_105	288	.	2.88071	31.8995	28.8965	337	chrI	1014731	1016731	ID=Gene:WBGene00236808;Name=WBGene00236808;interpolated_map_position=-17.4054;sequence_name=C54G6.8;biotype=protein_coding;Alias=C54G6.8	-	819	C54G6.8
28	chrI	1017339	1017687	GFP-STA1_MT010_MT015_IDR_final_peak_106	224	.	2.62503	25.151	22.4481	220	chrI	1015405	1017405	ID=Gene:WBGene00005002;Name=WBGene00005002;locus=spp-17;sequence_name=C54G6.5;biotype=protein_coding;Alias=spp-17,C54G6.5	+	66	C54G6.5
29	chrI	1050465	1051023	GFP-STA1_MT010_MT015_IDR_final_peak_111	83	.	1.9432	10.4059	8.31152	376	chrI	1048594	1050594	ID=Gene:WBGene00021331;Name=WBGene00021331;locus=glrx-10;sequence_name=Y34D9A.6;biotype=protein_coding;Alias=glrx-10,Y34D9A.6	+	129	Y34D9A.6
30	chrI	1067941	1069119	GFP-STA1_MT010_MT015_IDR_final_peak_117	228	.	2.64207	25.582	22.8635	475	chrI	1067591	1069591	ID=Gene:WBGene00001745;Name=WBGene00001745;locus=gsa-1;sequence_name=R06A10.2;biotype=protein_coding;Alias=gsa-1,R06A10.2	+	1178	R06A10.2
31	chrI	1069252	1070167	GFP-STA1_MT010_MT015_IDR_final_peak_118	133	.	2.21593	15.6851	13.3542	511	chrI	1067591	1069591	ID=Gene:WBGene00001745;Name=WBGene00001745;locus=gsa-1;sequence_name=R06A10.2;biotype=protein_coding;Alias=gsa-1,R06A10.2	+	339	R06A10.2
32	chrI	1175626	1175994	GFP-STA1_MT010_MT015_IDR_final_peak_123	268	.	2.7867	29.7711	26.8979	257	chrI	1174868	1176868	ID=Gene:WBGene00001816;Name=WBGene00001816;locus=haf-6;sequence_name=Y48G8AL.11;biotype=protein_coding;Alias=haf-6,Y48G8AL.11	-	368	Y48G8AL.11
33	chrI	1175626	1175994	GFP-STA1_MT010_MT015_IDR_final_peak_123	268	.	2.7867	29.7711	26.8979	257	chrI	1175473	1177473	ID=Gene:WBGene00004880;Name=WBGene00004880;locus=smg-2;sequence_name=Y48G8AL.6;biotype=protein_coding;Alias=smg-2,Y48G8AL.6	+	368	Y48G8AL.6
34	chrI	1229265	1229843	GFP-STA1_MT010_MT015_IDR_final_peak_132	137	.	2.20765	16.1036	13.7564	214	chrI	1228282	1230282	ID=Gene:WBGene00021691;Name=WBGene00021691;interpolated_map_position=-16.2892;sequence_name=Y48G8AL.13;biotype=protein_coding;Alias=Y48G8AL.13	-	578	Y48G8AL.13
35	chrI	1444130	1444418	GFP-STA1_MT010_MT015_IDR_final_peak_148	91	.	1.99434	11.327	9.18792	124	chrI	1443133	1445133	ID=Gene:WBGene00018159;Name=WBGene00018159;interpolated_map_position=-14.6806;sequence_name=F37F2.2;biotype=protein_coding;Alias=F37F2.2	-	288	F37F2.2
36	chrI	1446548	1447219	GFP-STA1_MT010_MT015_IDR_final_peak_149	307	.	2.94889	33.7979	30.7427	550	chrI	1445666	1447666	ID=Gene:WBGene00004969;Name=WBGene00004969;locus=spe-15;sequence_name=F47G6.4;biotype=protein_coding;Alias=spe-15,F47G6.4	+	671	F47G6.4
37	chrI	1697672	1698231	GFP-STA1_MT010_MT015_IDR_final_peak_161	158	.	2.3268	18.2571	15.8274	374	chrI	1697094	1699094	ID=Gene:WBGene00006702;Name=WBGene00006702;locus=ubc-3;sequence_name=Y71G12B.15;biotype=protein_coding;Alias=ubc-3,Y71G12B.15	+	559	Y71G12B.15
38	chrI	1834712	1837447	GFP-STA1_MT010_MT015_IDR_final_peak_179	453	.	3.44322	48.6987	45.313	1588	chrI	1833883	1835883	ID=Gene:WBGene00004441;Name=WBGene00004441;locus=rpl-27;sequence_name=C53H9.1;biotype=protein_coding;Alias=rpl-27,C53H9.1	+	1171	C53H9.1
39	chrI	1834712	1837447	GFP-STA1_MT010_MT015_IDR_final_peak_179	453	.	3.44322	48.6987	45.313	1588	chrI	1834679	1836679	ID=Gene:WBGene00001196;Name=WBGene00001196;locus=egl-30;sequence_name=M01D7.7;biotype=protein_coding;Alias=egl-30,M01D7.7	+	1967	M01D7.7
40	chrI	1844902	1845185	GFP-STA1_MT010_MT015_IDR_final_peak_182	390	.	3.23867	42.2993	39.0451	155	chrI	1844221	1846221	ID=Gene:WBGene00006461;Name=WBGene00006461;locus=tag-96;sequence_name=M01D7.4;biotype=protein_coding;Alias=tag-96,M01D7.4	+	283	M01D7.4
41	chrI	1873625	1874129	GFP-STA1_MT010_MT015_IDR_final_peak_184	304	.	2.81545	33.5043	30.4603	201	chrI	1873147	1875147	ID=Gene:WBGene00022139;Name=WBGene00022139;locus=tub-2;sequence_name=Y71G12A.3;biotype=protein_coding;Alias=tub-2,Y71G12A.3	+	504	Y71G12A.3
42	chrI	1913469	1914520	GFP-STA1_MT010_MT015_IDR_final_peak_186	380	.	3.20458	41.264	38.031	588	chrI	1912966	1914966	ID=Gene:WBGene00021768;Name=WBGene00021768;interpolated_map_position=-12.4487;sequence_name=Y51F10.7;biotype=protein_coding;Alias=Y51F10.7	-	1051	Y51F10.7
43	chrI	1958423	1958676	GFP-STA1_MT010_MT015_IDR_final_peak_191	124	.	2.16595	14.7483	12.4591	128	chrI	1957511	1959511	ID=Gene:WBGene00021771;Name=WBGene00021771;interpolated_map_position=-12.411;sequence_name=Y51F10.10;biotype=protein_coding;Alias=Y51F10.10	-	253	Y51F10.10
44	chrI	1958423	1958676	GFP-STA1_MT010_MT015_IDR_final_peak_191	124	.	2.16595	14.7483	12.4591	128	chrI	1957707	1959707	ID=Gene:WBGene00044438;Name=WBGene00044438;interpolated_map_position=-12.4048;sequence_name=Y51F10.11;biotype=protein_coding;Alias=Y51F10.11	+	253	Y51F10.11
45	chrI	2050068	2050280	GFP-STA1_MT010_MT015_IDR_final_peak_205	100	.	2.04548	12.2807	10.0973	104	chrI	2049177	2051177	ID=Gene:WBGene00044435;Name=WBGene00044435;interpolated_map_position=-12.2577;sequence_name=Y20F4.8;biotype=protein_coding;Alias=Y20F4.8	-	212	Y20F4.8
46	chrI	2068859	2070648	GFP-STA1_MT010_MT015_IDR_final_peak_207	228	.	2.64207	25.582	22.8635	633	chrI	2068587	2070587	ID=Gene:WBGene00004409;Name=WBGene00004409;locus=rla-1;sequence_name=Y37E3.7;biotype=protein_coding;Alias=rla-1,Y37E3.7	-	1728	Y37E3.7
47	chrI	2068859	2070648	GFP-STA1_MT010_MT015_IDR_final_peak_207	228	.	2.64207	25.582	22.8635	633	chrI	2069607	2071607	ID=Gene:WBGene00021350;Name=WBGene00021350;interpolated_map_position=-11.9548;sequence_name=Y37E3.8;biotype=protein_coding;Alias=Y37E3.8	-	1041	Y37E3.8
48	chrI	2068859	2070648	GFP-STA1_MT010_MT015_IDR_final_peak_207	228	.	2.64207	25.582	22.8635	633	chrI	2070352	2072352	ID=Gene:WBGene00004014;Name=WBGene00004014;locus=phb-1;sequence_name=Y37E3.9;biotype=protein_coding;Alias=phb-1,Y37E3.9	+	296	Y37E3.9
49	chrI	2078035	2078314	GFP-STA1_MT010_MT015_IDR_final_peak_211	176	.	2.39617	20.2068	17.6945	149	chrI	2077959	2079959	ID=Gene:WBGene00021352;Name=WBGene00021352;interpolated_map_position=-11.8736;sequence_name=Y37E3.11;biotype=protein_coding;Alias=Y37E3.11	+	279	Y37E3.11
50	chrI	2119336	2119609	GFP-STA1_MT010_MT015_IDR_final_peak_215	180	.	2.43753	20.5975	18.0706	135	chrI	2117550	2119550	ID=Gene:WBGene00021354;Name=WBGene00021354;locus=fpn-1.1;sequence_name=Y37E3.16;biotype=protein_coding;Alias=fpn-1.1,Y37E3.16	-	214	Y37E3.16
51	chrI	2273850	2274071	GFP-STA1_MT010_MT015_IDR_final_peak_225	126	.	2.18184	14.9772	12.6761	116	chrI	2271866	2273866	ID=Gene:WBGene00000020;Name=WBGene00000020;locus=abt-2;sequence_name=F12B6.1;biotype=protein_coding;Alias=abt-2,F12B6.1	-	16	F12B6.1
52	chrI	2290903	2291667	GFP-STA1_MT010_MT015_IDR_final_peak_227	230	.	2.63561	25.7815	23.0577	310	chrI	2290183	2292183	ID=Gene:WBGene00000408;Name=WBGene00000408;locus=cdk-7;sequence_name=Y39G10AL.3;biotype=protein_coding;Alias=cdk-7,Y39G10AL.3	-	764	Y39G10AL.3
53	chrI	2436902	2437234	GFP-STA1_MT010_MT015_IDR_final_peak_246	391	.	3.22317	42.4378	39.1827	178	chrI	2436084	2438084	ID=Gene:WBGene00255457;Name=WBGene00255457;interpolated_map_position=-8.68254;sequence_name=F23C8.14;biotype=protein_coding;Alias=F23C8.14	-	332	F23C8.14
54	chrI	2485518	2485769	GFP-STA1_MT010_MT015_IDR_final_peak_248	110	.	2.09661	13.2661	11.0381	113	chrI	2484391	2486391	ID=Gene:WBGene00022281;Name=WBGene00022281;locus=abtm-1;sequence_name=Y74C10AR.3;biotype=protein_coding;Alias=abtm-1,Y74C10AR.3	-	251	Y74C10AR.3
55	chrI	2485518	2485769	GFP-STA1_MT010_MT015_IDR_final_peak_248	110	.	2.09661	13.2661	11.0381	113	chrI	2484868	2486868	ID=Gene:WBGene00001232;Name=WBGene00001232;locus=eif-3.I;sequence_name=Y74C10AR.1;biotype=protein_coding;Alias=eif-3.I,Y74C10AR.1	+	251	Y74C10AR.1
56	chrI	2542912	2543994	GFP-STA1_MT010_MT015_IDR_final_peak_251	67	.	1.53203	8.76174	6.75559	204	chrI	2543749	2545749	ID=Gene:WBGene00021274;Name=WBGene00021274;interpolated_map_position=-8.43906;sequence_name=Y23H5B.3;biotype=protein_coding;Alias=Y23H5B.3	+	245	Y23H5B.3
57	chrI	2628580	2628839	GFP-STA1_MT010_MT015_IDR_final_peak_262	192	.	2.48866	21.8045	19.2314	131	chrI	2627577	2629577	ID=Gene:WBGene00000800;Name=WBGene00000800;locus=cars-1;sequence_name=Y23H5A.7;biotype=protein_coding;Alias=cars-1,Y23H5A.7	-	259	Y23H5A.7
58	chrI	2628944	2629296	GFP-STA1_MT010_MT015_IDR_final_peak_263	147	.	2.26396	17.1808	14.7888	197	chrI	2627577	2629577	ID=Gene:WBGene00000800;Name=WBGene00000800;locus=cars-1;sequence_name=Y23H5A.7;biotype=protein_coding;Alias=cars-1,Y23H5A.7	-	352	Y23H5A.7
59	chrI	2667658	2668631	GFP-STA1_MT010_MT015_IDR_final_peak_271	665	.	4.07391	70.294	66.5288	669	chrI	2667160	2669160	ID=Gene:WBGene00017979;Name=WBGene00017979;interpolated_map_position=-7.99455;sequence_name=F32B5.6;biotype=protein_coding;Alias=F32B5.6	+	973	F32B5.6
60	chrI	2688799	2689683	GFP-STA1_MT010_MT015_IDR_final_peak_278	349	.	3.04273	38.1131	34.9548	204	chrI	2688473	2690473	ID=Gene:WBGene00000788;Name=WBGene00000788;locus=cpz-1;sequence_name=F32B5.8;biotype=protein_coding;Alias=cpz-1,F32B5.8	-	884	F32B5.8
61	chrI	2800689	2801128	GFP-STA1_MT010_MT015_IDR_final_peak_287	176	.	2.42048	20.201	17.689	283	chrI	2799878	2801878	ID=Gene:WBGene00020985;Name=WBGene00020985;interpolated_map_position=-6.49033;sequence_name=W03D8.2;biotype=protein_coding;Alias=W03D8.2	-	439	W03D8.2
62	chrI	2875125	2877286	GFP-STA1_MT010_MT015_IDR_final_peak_298	764	.	4.34664	80.4237	76.4719	1592	chrI	2874289	2876289	ID=Gene:WBGene00022117;Name=WBGene00022117;interpolated_map_position=-5.309;sequence_name=Y71F9AL.12;biotype=protein_coding;Alias=Y71F9AL.12	-	1164	Y71F9AL.12
63	chrI	2875125	2877286	GFP-STA1_MT010_MT015_IDR_final_peak_298	764	.	4.34664	80.4237	76.4719	1592	chrI	2875324	2877324	ID=Gene:WBGene00004412;Name=WBGene00004412;locus=rpl-1;sequence_name=Y71F9AL.13;biotype=protein_coding;Alias=rpl-1,Y71F9AL.13	-	1962	Y71F9AL.13
64	chrI	2875125	2877286	GFP-STA1_MT010_MT015_IDR_final_peak_298	764	.	4.34664	80.4237	76.4719	1592	chrI	2875932	2877932	ID=Gene:WBGene00022114;Name=WBGene00022114;interpolated_map_position=-5.30814;sequence_name=Y71F9AL.9;biotype=protein_coding;Alias=Y71F9AL.9	+	1354	Y71F9AL.9
65	chrI	2928121	2928682	GFP-STA1_MT010_MT015_IDR_final_peak_300	228	.	2.64207	25.582	22.8635	132	chrI	2927395	2929395	ID=Gene:WBGene00022122;Name=WBGene00022122;locus=trap-1;sequence_name=Y71F9AM.6;biotype=protein_coding;Alias=trap-1,Y71F9AM.6	+	561	Y71F9AM.6
66	chrI	2995901	2996522	GFP-STA1_MT010_MT015_IDR_final_peak_308	290	.	2.82039	32.058	29.0537	482	chrI	2994913	2996913	ID=Gene:WBGene00022124;Name=WBGene00022124;locus=supr-1;sequence_name=Y71F9AR.3;biotype=protein_coding;Alias=supr-1,Y71F9AR.3	-	621	Y71F9AR.3
67	chrI	2995901	2996522	GFP-STA1_MT010_MT015_IDR_final_peak_308	290	.	2.82039	32.058	29.0537	482	chrI	2995406	2997406	ID=Gene:WBGene00001046;Name=WBGene00001046;locus=dnj-28;sequence_name=Y54E10BL.4;biotype=protein_coding;Alias=dnj-28,Y54E10BL.4	+	621	Y54E10BL.4
68	chrI	3152410	3152823	GFP-STA1_MT010_MT015_IDR_final_peak_324	154	.	2.31821	17.8866	15.4646	227	chrI	3151003	3153003	ID=Gene:WBGene00019598;Name=WBGene00019598;interpolated_map_position=-4.47525;sequence_name=K09H9.7;biotype=protein_coding;Alias=K09H9.7	-	413	K09H9.7
69	chrI	3152410	3152823	GFP-STA1_MT010_MT015_IDR_final_peak_324	154	.	2.31821	17.8866	15.4646	227	chrI	3151835	3153835	ID=Gene:WBGene00019594;Name=WBGene00019594;interpolated_map_position=-4.47514;sequence_name=K09H9.1;biotype=protein_coding;Alias=K09H9.1	+	413	K09H9.1
70	chrI	3247122	3247730	GFP-STA1_MT010_MT015_IDR_final_peak_335	204	.	2.5398	23.038	20.4171	305	chrI	3245164	3247164	ID=Gene:WBGene00021834;Name=WBGene00021834;locus=mab-31;sequence_name=Y54E10A.16;biotype=protein_coding;Alias=mab-31,Y54E10A.16	-	42	Y54E10A.16
71	chrI	3330761	3331195	GFP-STA1_MT010_MT015_IDR_final_peak_345	149	.	2.2899	17.3428	14.9477	139	chrI	3329673	3331673	ID=Gene:WBGene00021549;Name=WBGene00021549;interpolated_map_position=-3.81858;sequence_name=Y44E3A.4;biotype=protein_coding;Alias=Y44E3A.4	-	434	Y44E3A.4
72	chrI	3534516	3534711	GFP-STA1_MT010_MT015_IDR_final_peak_363	143	.	2.26707	16.7714	14.3953	101	chrI	3532994	3534994	ID=Gene:WBGene00021635;Name=WBGene00021635;interpolated_map_position=-3.18869;sequence_name=Y47G6A.5;biotype=protein_coding;Alias=Y47G6A.5	+	195	Y47G6A.5
73	chrI	3638847	3639099	GFP-STA1_MT010_MT015_IDR_final_peak_366	80	.	1.92616	10.1062	8.02666	124	chrI	3638648	3640648	ID=Gene:WBGene00020900;Name=WBGene00020900;interpolated_map_position=-3.07166;sequence_name=T28F2.1;biotype=protein_coding;Alias=T28F2.1	+	252	T28F2.1
74	chrI	3672664	3673015	GFP-STA1_MT010_MT015_IDR_final_peak_372	211	.	2.54826	23.748	21.1059	192	chrI	3670700	3672700	ID=Gene:WBGene00004890;Name=WBGene00004890;locus=smp-2;sequence_name=D1037.2;biotype=protein_coding;Alias=smp-2,D1037.2	-	36	D1037.2
75	chrI	3680556	3681280	GFP-STA1_MT010_MT015_IDR_final_peak_374	176	.	2.42048	20.201	17.689	428	chrI	3679944	3681944	ID=Gene:WBGene00001501;Name=WBGene00001501;locus=ftn-2;sequence_name=D1037.3;biotype=protein_coding;Alias=ftn-2,D1037.3	-	724	D1037.3
76	chrI	3681925	3682386	GFP-STA1_MT010_MT015_IDR_final_peak_375	279	.	2.84662	30.9655	27.9896	204	chrI	3679944	3681944	ID=Gene:WBGene00001501;Name=WBGene00001501;locus=ftn-2;sequence_name=D1037.3;biotype=protein_coding;Alias=ftn-2,D1037.3	-	19	D1037.3
77	chrI	3720706	3721151	GFP-STA1_MT010_MT015_IDR_final_peak_380	426	.	3.35799	45.9939	42.6633	190	chrI	3720157	3722157	ID=Gene:WBGene00003040;Name=WBGene00003040;locus=lin-59;sequence_name=T12F5.4;biotype=protein_coding;Alias=lin-59,T12F5.4	-	445	T12F5.4
78	chrI	3740287	3740884	GFP-STA1_MT010_MT015_IDR_final_peak_388	116	.	2.13052	13.9377	11.6828	245	chrI	3739479	3741479	ID=Gene:WBGene00004147;Name=WBGene00004147;locus=larp-5;sequence_name=T12F5.5;biotype=protein_coding;Alias=larp-5,T12F5.5	-	597	T12F5.5
79	chrI	3740287	3740884	GFP-STA1_MT010_MT015_IDR_final_peak_388	116	.	2.13052	13.9377	11.6828	245	chrI	3740457	3742457	ID=Gene:WBGene00020466;Name=WBGene00020466;interpolated_map_position=-2.73761;locus=sld-2;sequence_name=T12F5.1;biotype=protein_coding;Alias=sld-2,T12F5.1	+	427	T12F5.1
80	chrI	3788039	3788903	GFP-STA1_MT010_MT015_IDR_final_peak_396	80	.	1.92616	10.1062	8.02666	724	chrI	3787036	3789036	ID=Gene:WBGene00004425;Name=WBGene00004425;locus=rpl-13;sequence_name=C32E8.2;biotype=protein_coding;Alias=rpl-13,C32E8.2	+	864	C32E8.2
81	chrI	3805628	3806006	GFP-STA1_MT010_MT015_IDR_final_peak_397	71	.	1.87502	9.22968	7.19535	186	chrI	3804718	3806718	ID=Gene:WBGene00006751;Name=WBGene00006751;locus=unc-11;sequence_name=C32E8.10;biotype=protein_coding;Alias=unc-11,C32E8.10	-	378	C32E8.10
82	chrI	3806410	3806894	GFP-STA1_MT010_MT015_IDR_final_peak_398	165	.	2.36934	19.03	16.5629	337	chrI	3804718	3806718	ID=Gene:WBGene00006751;Name=WBGene00006751;locus=unc-11;sequence_name=C32E8.10;biotype=protein_coding;Alias=unc-11,C32E8.10	-	308	C32E8.10
83	chrI	3829428	3830120	GFP-STA1_MT010_MT015_IDR_final_peak_406	110	.	2.06684	13.3141	11.0854	354	chrI	3830117	3832117	ID=Gene:WBGene00018764;Name=WBGene00018764;interpolated_map_position=-2.00365;sequence_name=F53F10.2;biotype=protein_coding;Alias=F53F10.2	+	3	F53F10.2
84	chrI	3858147	3858446	GFP-STA1_MT010_MT015_IDR_final_peak_413	192	.	2.48866	21.8045	19.2314	149	chrI	3858294	3860294	ID=Gene:WBGene00020189;Name=WBGene00020189;locus=tfbm-1;sequence_name=T03F1.7;biotype=protein_coding;Alias=tfbm-1,T03F1.7	-	152	T03F1.7
85	chrI	3861985	3862211	GFP-STA1_MT010_MT015_IDR_final_peak_415	85	.	1.96025	10.7093	8.59971	122	chrI	3861729	3863729	ID=Gene:WBGene00020190;Name=WBGene00020190;locus=guk-1;sequence_name=T03F1.8;biotype=protein_coding;Alias=guk-1,T03F1.8	-	226	T03F1.8
86	chrI	3873869	3874060	GFP-STA1_MT010_MT015_IDR_final_peak_421	102	.	2.00565	12.4252	10.239	100	chrI	3872416	3874416	ID=Gene:WBGene00020191;Name=WBGene00020191;locus=clec-53;sequence_name=T03F1.10;biotype=protein_coding;Alias=clec-53,T03F1.10	-	191	T03F1.10
87	chrI	3873869	3874060	GFP-STA1_MT010_MT015_IDR_final_peak_421	102	.	2.00565	12.4252	10.239	100	chrI	3873037	3875037	ID=Gene:WBGene00020184;Name=WBGene00020184;locus=uba-5;sequence_name=T03F1.1;biotype=protein_coding;Alias=uba-5,T03F1.1	+	191	T03F1.1
88	chrI	3980274	3980721	GFP-STA1_MT010_MT015_IDR_final_peak_422	75	.	1.84145	9.5602	7.5096	190	chrI	3978527	3980527	ID=Gene:WBGene00017910;Name=WBGene00017910;interpolated_map_position=-1.89856;sequence_name=F28H1.5;biotype=protein_coding;Alias=F28H1.5	-	253	F28H1.5
89	chrI	3994453	3994861	GFP-STA1_MT010_MT015_IDR_final_peak_431	147	.	2.28411	17.1399	14.7487	140	chrI	3994709	3996709	ID=Gene:WBGene00017908;Name=WBGene00017908;interpolated_map_position=-1.88579;sequence_name=F28H1.1;biotype=protein_coding;Alias=F28H1.1	+	152	F28H1.1
90	chrI	4005316	4005951	GFP-STA1_MT010_MT015_IDR_final_peak_434	104	.	2.06252	12.6057	10.4075	279	chrI	4004435	4006435	ID=Gene:WBGene00018868;Name=WBGene00018868;interpolated_map_position=-1.88237;sequence_name=F55C7.2;biotype=protein_coding;Alias=F55C7.2	+	635	F55C7.2
91	chrI	4073606	4073887	GFP-STA1_MT010_MT015_IDR_final_peak_444	80	.	1.92616	10.1062	8.02666	138	chrI	4072088	4074088	ID=Gene:WBGene00015631;Name=WBGene00015631;locus=clec-89;sequence_name=C09D1.2;biotype=protein_coding;Alias=clec-89,C09D1.2	-	281	C09D1.2
92	chrI	4145081	4145274	GFP-STA1_MT010_MT015_IDR_final_peak_453	122	.	2.13154	14.5503	12.2731	114	chrI	4143583	4145583	ID=Gene:WBGene00017089;Name=WBGene00017089;locus=poml-2;sequence_name=E01A2.7;biotype=protein_coding;Alias=poml-2,E01A2.7	-	193	E01A2.7
93	chrI	4158086	4158422	GFP-STA1_MT010_MT015_IDR_final_peak_456	307	.	2.94889	33.7979	30.7427	161	chrI	4157733	4159733	ID=Gene:WBGene00020034;Name=WBGene00020034;interpolated_map_position=-1.69345;sequence_name=R12E2.8;biotype=protein_coding;Alias=R12E2.8	-	336	R12E2.8
94	chrI	4171703	4172497	GFP-STA1_MT010_MT015_IDR_final_peak_459	521	.	3.52556	55.6696	52.162	501	chrI	4170589	4172589	ID=Gene:WBGene00020035;Name=WBGene00020035;locus=egg-5;sequence_name=R12E2.10;biotype=protein_coding;Alias=egg-5,R12E2.10	-	794	R12E2.10
95	chrI	4253923	4254468	GFP-STA1_MT010_MT015_IDR_final_peak_470	226	.	2.62598	25.3183	22.6111	175	chrI	4252242	4254242	ID=Gene:WBGene00016609;Name=WBGene00016609;interpolated_map_position=-1.5359;sequence_name=C43E11.12;biotype=protein_coding;Alias=C43E11.12	+	319	C43E11.12
96	chrI	4253923	4254468	GFP-STA1_MT010_MT015_IDR_final_peak_470	226	.	2.62598	25.3183	22.6111	175	chrI	4253380	4255380	ID=Gene:WBGene00016603;Name=WBGene00016603;locus=met-1;sequence_name=C43E11.3;biotype=protein_coding;Alias=met-1,C43E11.3	+	545	C43E11.3
97	chrI	4297908	4298631	GFP-STA1_MT010_MT015_IDR_final_peak_471	165	.	2.36934	19.03	16.5629	137	chrI	4297259	4299259	ID=Gene:WBGene00021629;Name=WBGene00021629;locus=scpl-3;sequence_name=Y47D9A.2;biotype=protein_coding;Alias=scpl-3,Y47D9A.2	+	723	Y47D9A.2
98	chrI	4456696	4457283	GFP-STA1_MT010_MT015_IDR_final_peak_519	91	.	1.91121	11.2786	9.14908	341	chrI	4455805	4457805	ID=Gene:WBGene00016566;Name=WBGene00016566;locus=eri-7;sequence_name=C41D11.7;biotype=protein_coding;Alias=eri-7,C41D11.7	-	587	C41D11.7
99	chrI	4456696	4457283	GFP-STA1_MT010_MT015_IDR_final_peak_519	91	.	1.91121	11.2786	9.14908	341	chrI	4456383	4458383	ID=Gene:WBGene00016561;Name=WBGene00016561;locus=eri-6;sequence_name=C41D11.1;biotype=protein_coding;Alias=eri-6,C41D11.1	+	587	C41D11.1
100	chrI	4516224	4516531	GFP-STA1_MT010_MT015_IDR_final_peak_527	453	.	3.30429	48.6944	45.313	160	chrI	4515083	4517083	ID=Gene:WBGene00022471;Name=WBGene00022471;interpolated_map_position=-1.1443;sequence_name=Y119C1B.5;biotype=protein_coding;Alias=Y119C1B.5	-	307	Y119C1B.5
101	chrI	4535642	4536436	GFP-STA1_MT010_MT015_IDR_final_peak_529	171	.	2.37703	19.651	17.1644	423	chrI	4533798	4535798	ID=Gene:WBGene00022473;Name=WBGene00022473;locus=bet-1;sequence_name=Y119C1B.8;biotype=protein_coding;Alias=bet-1,Y119C1B.8	-	156	Y119C1B.8
102	chrI	4573246	4573908	GFP-STA1_MT010_MT015_IDR_final_peak_537	133	.	1.77352	15.7167	13.3855	191	chrI	4571787	4573787	ID=Gene:WBGene00000629;Name=WBGene00000629;locus=col-52;sequence_name=D1007.2;biotype=protein_coding;Alias=col-52,D1007.2	-	541	D1007.2
103	chrI	4578840	4579171	GFP-STA1_MT010_MT015_IDR_final_peak_542	151	.	2.30116	17.5117	15.1052	196	chrI	4578705	4580705	ID=Gene:WBGene00044421;Name=WBGene00044421;interpolated_map_position=-1.04261;sequence_name=D1007.18;biotype=protein_coding;Alias=D1007.18	-	331	D1007.18
104	chrI	4584706	4584974	GFP-STA1_MT010_MT015_IDR_final_peak_545	93	.	1.95865	11.4985	9.35592	144	chrI	4582810	4584810	ID=Gene:WBGene00017003;Name=WBGene00017003;interpolated_map_position=-1.04213;sequence_name=D1007.5;biotype=protein_coding;Alias=D1007.5	-	104	D1007.5
105	chrI	4584706	4584974	GFP-STA1_MT010_MT015_IDR_final_peak_545	93	.	1.95865	11.4985	9.35592	144	chrI	4583515	4585515	ID=Gene:WBGene00004479;Name=WBGene00004479;locus=rps-10;sequence_name=D1007.6;biotype=protein_coding;Alias=rps-10,D1007.6	-	268	D1007.6
106	chrI	4584706	4584974	GFP-STA1_MT010_MT015_IDR_final_peak_545	93	.	1.95865	11.4985	9.35592	144	chrI	4583960	4585960	ID=Gene:WBGene00004436;Name=WBGene00004436;locus=rpl-24.1;sequence_name=D1007.12;biotype=protein_coding;Alias=rpl-24.1,D1007.12	+	268	D1007.12
107	chrI	4591051	4591335	GFP-STA1_MT010_MT015_IDR_final_peak_548	85	.	1.96025	10.7093	8.59971	140	chrI	4589430	4591430	ID=Gene:WBGene00017006;Name=WBGene00017006;interpolated_map_position=-1.04092;sequence_name=D1007.9;biotype=protein_coding;Alias=D1007.9	+	284	D1007.9
108	chrI	4602931	4603125	GFP-STA1_MT010_MT015_IDR_final_peak_552	88	.	1.97729	11.0163	8.89199	114	chrI	4601666	4603666	ID=Gene:WBGene00017004;Name=WBGene00017004;locus=nrd-1;sequence_name=D1007.7;biotype=protein_coding;Alias=nrd-1,D1007.7	-	194	D1007.7
109	chrI	4602931	4603125	GFP-STA1_MT010_MT015_IDR_final_peak_552	88	.	1.97729	11.0163	8.89199	114	chrI	4602223	4604223	ID=Gene:WBGene00017011;Name=WBGene00017011;locus=eaf-1;sequence_name=D1007.16;biotype=protein_coding;Alias=eaf-1,D1007.16	+	194	D1007.16
110	chrI	4633593	4633785	GFP-STA1_MT010_MT015_IDR_final_peak_554	95	.	1.99956	11.7386	9.58269	106	chrI	4632347	4634347	ID=Gene:WBGene00016650;Name=WBGene00016650;locus=ubr-4;sequence_name=C44E4.1;biotype=protein_coding;Alias=ubr-4,C44E4.1	-	192	C44E4.1
111	chrI	4633593	4633785	GFP-STA1_MT010_MT015_IDR_final_peak_554	95	.	1.99956	11.7386	9.58269	106	chrI	4633103	4635103	ID=Gene:WBGene00016653;Name=WBGene00016653;interpolated_map_position=-1.03681;sequence_name=C44E4.4;biotype=protein_coding;Alias=C44E4.4	+	192	C44E4.4
112	chrI	4636340	4636667	GFP-STA1_MT010_MT015_IDR_final_peak_556	224	.	2.62503	25.151	22.4481	169	chrI	4636328	4638328	ID=Gene:WBGene00016655;Name=WBGene00016655;locus=acbp-1;sequence_name=C44E4.6;biotype=protein_coding;Alias=acbp-1,C44E4.6	-	327	C44E4.6
113	chrI	4645224	4647045	GFP-STA1_MT010_MT015_IDR_final_peak_559	100	.	2.04548	12.2807	10.0973	1449	chrI	4643277	4645277	ID=Gene:WBGene00022466;Name=WBGene00022466;interpolated_map_position=-1.03497;sequence_name=Y119C1A.1;biotype=protein_coding;Alias=Y119C1A.1	-	53	Y119C1A.1
114	chrI	4645224	4647045	GFP-STA1_MT010_MT015_IDR_final_peak_559	100	.	2.04548	12.2807	10.0973	1449	chrI	4643437	4645437	ID=Gene:WBGene00015008;Name=WBGene00015008;locus=lmd-2;sequence_name=B0041.3;biotype=protein_coding;Alias=lmd-2,B0041.3	+	213	B0041.3
115	chrI	4645224	4647045	GFP-STA1_MT010_MT015_IDR_final_peak_559	100	.	2.04548	12.2807	10.0973	1449	chrI	4645963	4647963	ID=Gene:WBGene00004415;Name=WBGene00004415;locus=rpl-4;sequence_name=B0041.4;biotype=protein_coding;Alias=rpl-4,B0041.4	-	1082	B0041.4
116	chrI	4645224	4647045	GFP-STA1_MT010_MT015_IDR_final_peak_559	100	.	2.04548	12.2807	10.0973	1449	chrI	4646318	4648318	ID=Gene:WBGene00015011;Name=WBGene00015011;interpolated_map_position=-1.03437;sequence_name=B0041.8;biotype=protein_coding;Alias=B0041.8	+	727	B0041.8
117	chrI	4647167	4647673	GFP-STA1_MT010_MT015_IDR_final_peak_560	104	.	2.06252	12.6057	10.4075	105	chrI	4645963	4647963	ID=Gene:WBGene00004415;Name=WBGene00004415;locus=rpl-4;sequence_name=B0041.4;biotype=protein_coding;Alias=rpl-4,B0041.4	-	506	B0041.4
118	chrI	4647167	4647673	GFP-STA1_MT010_MT015_IDR_final_peak_560	104	.	2.06252	12.6057	10.4075	105	chrI	4646318	4648318	ID=Gene:WBGene00015011;Name=WBGene00015011;interpolated_map_position=-1.03437;sequence_name=B0041.8;biotype=protein_coding;Alias=B0041.8	+	506	B0041.8
119	chrI	4650877	4651306	GFP-STA1_MT010_MT015_IDR_final_peak_561	138	.	2.23364	16.1643	13.8161	135	chrI	4649770	4651770	ID=Gene:WBGene00015009;Name=WBGene00015009;interpolated_map_position=-1.03422;sequence_name=B0041.5;biotype=protein_coding;Alias=B0041.5	-	429	B0041.5
120	chrI	4653736	4654345	GFP-STA1_MT010_MT015_IDR_final_peak_563	220	.	2.51393	24.7248	22.0376	428	chrI	4652471	4654471	ID=Gene:WBGene00015007;Name=WBGene00015007;locus=ain-2;sequence_name=B0041.2;biotype=protein_coding;Alias=ain-2,B0041.2	+	609	B0041.2
121	chrI	4671754	4672438	GFP-STA1_MT010_MT015_IDR_final_peak_564	72	.	1.83874	9.25063	7.21598	561	chrI	4670738	4672738	ID=Gene:WBGene00006961;Name=WBGene00006961;locus=xnp-1;sequence_name=B0041.7;biotype=protein_coding;Alias=xnp-1,B0041.7	-	684	B0041.7
122	chrI	4672709	4672932	GFP-STA1_MT010_MT015_IDR_final_peak_565	131	.	2.15897	15.4684	13.15	78	chrI	4670738	4672738	ID=Gene:WBGene00006961;Name=WBGene00006961;locus=xnp-1;sequence_name=B0041.7;biotype=protein_coding;Alias=xnp-1,B0041.7	-	29	B0041.7
123	chrI	4699143	4699759	GFP-STA1_MT010_MT015_IDR_final_peak_569	99	.	1.94397	12.1622	9.9896	316	chrI	4697575	4699575	ID=Gene:WBGene00007053;Name=WBGene00007053;locus=chd-7;sequence_name=T04D1.4;biotype=protein_coding;Alias=chd-7,T04D1.4	-	432	T04D1.4
124	chrI	4727143	4727332	GFP-STA1_MT010_MT015_IDR_final_peak_573	77	.	1.90911	9.81026	7.74559	87	chrI	4726301	4728301	ID=Gene:WBGene00015693;Name=WBGene00015693;locus=ugt-28;sequence_name=C10H11.4;biotype=protein_coding;Alias=ugt-28,C10H11.4	+	189	C10H11.4
125	chrI	4746852	4747186	GFP-STA1_MT010_MT015_IDR_final_peak_577	74	.	1.89207	9.51807	7.4687	210	chrI	4746627	4748627	ID=Gene:WBGene00015691;Name=WBGene00015691;locus=viln-1;sequence_name=C10H11.1;biotype=protein_coding;Alias=viln-1,C10H11.1	+	334	C10H11.1
126	chrI	4765506	4765884	GFP-STA1_MT010_MT015_IDR_final_peak_578	88	.	1.97729	11.0163	8.89199	96	chrI	4764205	4766205	ID=Gene:WBGene00019769;Name=WBGene00019769;interpolated_map_position=-0.741497;sequence_name=M04F3.3;biotype=protein_coding;Alias=M04F3.3	-	378	M04F3.3
127	chrI	4765506	4765884	GFP-STA1_MT010_MT015_IDR_final_peak_578	88	.	1.97729	11.0163	8.89199	96	chrI	4764754	4766754	ID=Gene:WBGene00019768;Name=WBGene00019768;interpolated_map_position=-0.740259;sequence_name=M04F3.2;biotype=protein_coding;Alias=M04F3.2	+	378	M04F3.2
128	chrI	4769164	4769838	GFP-STA1_MT010_MT015_IDR_final_peak_580	586	.	3.81692	62.2406	58.6242	487	chrI	4768694	4770694	ID=Gene:WBGene00019767;Name=WBGene00019767;locus=rpa-2;sequence_name=M04F3.1;biotype=protein_coding;Alias=rpa-2,M04F3.1	+	674	M04F3.1
129	chrI	4789911	4790858	GFP-STA1_MT010_MT015_IDR_final_peak_586	147	.	2.28411	17.1399	14.7487	691	chrI	4788226	4790226	ID=Gene:WBGene00023067;Name=WBGene00023067;interpolated_map_position=-0.732684;locus=rpl-41.1;sequence_name=F54D7.6;biotype=protein_coding;Alias=rpl-41.1,F54D7.6	+	315	F54D7.6
130	chrI	4789911	4790858	GFP-STA1_MT010_MT015_IDR_final_peak_586	147	.	2.28411	17.1399	14.7487	691	chrI	4789292	4791292	ID=Gene:WBGene00023068;Name=WBGene00023068;locus=rpl-41.2;sequence_name=F54D7.7;biotype=protein_coding;Alias=rpl-41.2,F54D7.7	+	947	F54D7.7
131	chrI	4804151	4805044	GFP-STA1_MT010_MT015_IDR_final_peak_587	926	.	4.77278	97.1113	92.6804	276	chrI	4804607	4806607	ID=Gene:WBGene00018797;Name=WBGene00018797;interpolated_map_position=-0.723555;sequence_name=F54D7.2;biotype=protein_coding;Alias=F54D7.2	+	437	F54D7.2
132	chrI	4914108	4914572	GFP-STA1_MT010_MT015_IDR_final_peak_594	230	.	2.63561	25.7815	23.0577	296	chrI	4913047	4915047	ID=Gene:WBGene00017675;Name=WBGene00017675;interpolated_map_position=-0.609857;sequence_name=F21F3.6;biotype=protein_coding;Alias=F21F3.6	-	464	F21F3.6
133	chrI	4917336	4917608	GFP-STA1_MT010_MT015_IDR_final_peak_597	241	.	2.69321	26.8917	24.1196	130	chrI	4917392	4919392	ID=Gene:WBGene00017676;Name=WBGene00017676;interpolated_map_position=-0.59254;sequence_name=F21F3.7;biotype=protein_coding;Alias=F21F3.7	+	216	F21F3.7
134	chrI	4926488	4926690	GFP-STA1_MT010_MT015_IDR_final_peak_599	97	.	1.98807	11.9171	9.75766	101	chrI	4925233	4927233	ID=Gene:WBGene00002075;Name=WBGene00002075;locus=imb-1;sequence_name=F28B3.8;biotype=protein_coding;Alias=imb-1,F28B3.8	-	202	F28B3.8
135	chrI	4926488	4926690	GFP-STA1_MT010_MT015_IDR_final_peak_599	97	.	1.98807	11.9171	9.75766	101	chrI	4925648	4927648	ID=Gene:WBGene00017886;Name=WBGene00017886;interpolated_map_position=-0.565488;sequence_name=F28B3.5;biotype=protein_coding;Alias=F28B3.5	+	202	F28B3.5
136	chrI	4932981	4933739	GFP-STA1_MT010_MT015_IDR_final_peak_601	123	.	2.1648	14.6283	12.3415	320	chrI	4933037	4935037	ID=Gene:WBGene00017885;Name=WBGene00017885;locus=dip-2;sequence_name=F28B3.4;biotype=protein_coding;Alias=dip-2,F28B3.4	+	702	F28B3.4
137	chrI	4996508	4996907	GFP-STA1_MT010_MT015_IDR_final_peak_612	879	.	4.61652	92.229	87.9855	172	chrI	4995839	4997839	ID=Gene:WBGene00003221;Name=WBGene00003221;locus=mes-3;sequence_name=F54C1.3;biotype=protein_coding;Alias=mes-3,F54C1.3	+	399	F54C1.3
138	chrI	5023993	5024309	GFP-STA1_MT010_MT015_IDR_final_peak_615	94	.	2.01138	11.6413	9.48721	211	chrI	5022889	5024889	ID=Gene:WBGene00002979;Name=WBGene00002979;locus=lfe-2;sequence_name=C46H11.4;biotype=protein_coding;Alias=lfe-2,C46H11.4	+	316	C46H11.4
139	chrI	5049822	5050131	GFP-STA1_MT010_MT015_IDR_final_peak_623	208	.	2.55684	23.4549	20.8185	138	chrI	5049049	5051049	ID=Gene:WBGene00016728;Name=WBGene00016728;interpolated_map_position=-0.422043;sequence_name=C46H11.2;biotype=protein_coding;Alias=C46H11.2	+	309	C46H11.2
140	chrI	5082148	5082566	GFP-STA1_MT010_MT015_IDR_final_peak_629	249	.	2.68916	27.773	24.9742	289	chrI	5081279	5083279	ID=Gene:WBGene00016258;Name=WBGene00016258;locus=vha-16;sequence_name=C30F8.2;biotype=protein_coding;Alias=vha-16,C30F8.2	-	418	C30F8.2
141	chrI	5127380	5127757	GFP-STA1_MT010_MT015_IDR_final_peak_633	152	.	2.27922	17.6445	15.2348	219	chrI	5126199	5128199	ID=Gene:WBGene00003132;Name=WBGene00003132;locus=mat-1;sequence_name=Y110A7A.17;biotype=protein_coding;Alias=mat-1,Y110A7A.17	-	377	Y110A7A.17
142	chrI	5127380	5127757	GFP-STA1_MT010_MT015_IDR_final_peak_633	152	.	2.27922	17.6445	15.2348	219	chrI	5126828	5128828	ID=Gene:WBGene00022458;Name=WBGene00022458;locus=prp-31;sequence_name=Y110A7A.8;biotype=protein_coding;Alias=prp-31,Y110A7A.8	+	377	Y110A7A.8
143	chrI	5130385	5131708	GFP-STA1_MT010_MT015_IDR_final_peak_635	1012	.	4.99437	106.176	101.223	406	chrI	5128721	5130721	ID=Gene:WBGene00022457;Name=WBGene00022457;interpolated_map_position=-0.389312;sequence_name=Y110A7A.7;biotype=protein_coding;Alias=Y110A7A.7	+	336	Y110A7A.7
144	chrI	5130385	5131708	GFP-STA1_MT010_MT015_IDR_final_peak_635	1012	.	4.99437	106.176	101.223	406	chrI	5130288	5132288	ID=Gene:WBGene00022456;Name=WBGene00022456;locus=pfkb-1.1;sequence_name=Y110A7A.6;biotype=protein_coding;Alias=pfkb-1.1,Y110A7A.6	+	1323	Y110A7A.6
145	chrI	5152585	5153914	GFP-STA1_MT010_MT015_IDR_final_peak_639	271	.	2.09533	30.0129	27.1309	844	chrI	5153529	5155529	ID=Gene:WBGene00022454;Name=WBGene00022454;interpolated_map_position=-0.348609;sequence_name=Y110A7A.2;biotype=protein_coding;Alias=Y110A7A.2	+	385	Y110A7A.2
146	chrI	5175647	5176588	GFP-STA1_MT010_MT015_IDR_final_peak_643	107	.	2.05069	12.9888	10.7748	761	chrI	5174522	5176522	ID=Gene:WBGene00004955;Name=WBGene00004955;locus=spd-5;sequence_name=F56A3.4;biotype=protein_coding;Alias=spd-5,F56A3.4	-	875	F56A3.4
147	chrI	5175647	5176588	GFP-STA1_MT010_MT015_IDR_final_peak_643	107	.	2.05069	12.9888	10.7748	761	chrI	5175466	5177466	ID=Gene:WBGene00003792;Name=WBGene00003792;locus=npp-6;sequence_name=F56A3.3;biotype=protein_coding;Alias=npp-6,F56A3.3	+	941	F56A3.3
148	chrI	5244159	5244470	GFP-STA1_MT010_MT015_IDR_final_peak_647	71	.	1.84287	9.16858	7.14432	103	chrI	5243283	5245283	ID=Gene:WBGene00015092;Name=WBGene00015092;locus=mrpl-47;sequence_name=B0261.4;biotype=protein_coding;Alias=mrpl-47,B0261.4	+	311	B0261.4
149	chrI	5290753	5290976	GFP-STA1_MT010_MT015_IDR_final_peak_652	241	.	2.69321	26.8917	24.1196	105	chrI	5290604	5292604	ID=Gene:WBGene00001333;Name=WBGene00001333;locus=erm-1;sequence_name=C01G8.5;biotype=protein_coding;Alias=erm-1,C01G8.5	-	223	C01G8.5
150	chrI	5312772	5313656	GFP-STA1_MT010_MT015_IDR_final_peak_659	221	.	2.54724	24.8798	22.1903	152	chrI	5313333	5315333	ID=Gene:WBGene00018596;Name=WBGene00018596;interpolated_map_position=-0.147288;sequence_name=F48C1.3;biotype=protein_coding;Alias=F48C1.3	+	323	F48C1.3
151	chrI	5314534	5314853	GFP-STA1_MT010_MT015_IDR_final_peak_660	201	.	2.49046	22.7969	20.1891	160	chrI	5313333	5315333	ID=Gene:WBGene00018596;Name=WBGene00018596;interpolated_map_position=-0.147288;sequence_name=F48C1.3;biotype=protein_coding;Alias=F48C1.3	+	319	F48C1.3
152	chrI	5315746	5316928	GFP-STA1_MT010_MT015_IDR_final_peak_661	227	.	2.61488	25.437	22.7281	867	chrI	5316392	5318392	ID=Gene:WBGene00002717;Name=WBGene00002717;locus=let-526;sequence_name=C01G8.9;biotype=protein_coding;Alias=let-526,C01G8.9	-	536	C01G8.9
153	chrI	5345171	5345424	GFP-STA1_MT010_MT015_IDR_final_peak_664	71	.	1.845	9.12768	7.10446	94	chrI	5343724	5345724	ID=Gene:WBGene00000150;Name=WBGene00000150;locus=apm-1;sequence_name=F55A12.7;biotype=protein_coding;Alias=apm-1,F55A12.7	-	253	F55A12.7
154	chrI	5345171	5345424	GFP-STA1_MT010_MT015_IDR_final_peak_664	71	.	1.845	9.12768	7.10446	94	chrI	5344928	5346928	ID=Gene:WBGene00018864;Name=WBGene00018864;interpolated_map_position=-0.0863443;sequence_name=F55A12.5;biotype=protein_coding;Alias=F55A12.5	+	253	F55A12.5
155	chrI	5358092	5358357	GFP-STA1_MT010_MT015_IDR_final_peak_666	85	.	1.96025	10.7093	8.59971	127	chrI	5357520	5359520	ID=Gene:WBGene00004087;Name=WBGene00004087;locus=ppk-1;sequence_name=F55A12.3;biotype=protein_coding;Alias=ppk-1,F55A12.3	+	265	F55A12.3
156	chrI	5379815	5380101	GFP-STA1_MT010_MT015_IDR_final_peak_678	220	.	2.54155	24.7816	22.0938	148	chrI	5379160	5381160	ID=Gene:WBGene00016041;Name=WBGene00016041;interpolated_map_position=-0.0296866;sequence_name=C24A11.2;biotype=protein_coding;Alias=C24A11.2	+	286	C24A11.2
157	chrI	5384095	5384399	GFP-STA1_MT010_MT015_IDR_final_peak_680	130	.	2.19889	15.3295	13.0137	187	chrI	5383508	5385508	ID=Gene:WBGene00004131;Name=WBGene00004131;locus=pqn-44;sequence_name=F55A12.9;biotype=protein_coding;Alias=pqn-44,F55A12.9	-	304	F55A12.9
158	chrI	5385652	5386038	GFP-STA1_MT010_MT015_IDR_final_peak_681	100	.	2.04548	12.2807	10.0973	99	chrI	5384737	5386737	ID=Gene:WBGene00016042;Name=WBGene00016042;interpolated_map_position=-0.0290846;sequence_name=C24A11.5;biotype=protein_coding;Alias=C24A11.5	-	386	C24A11.5
159	chrI	5408325	5408730	GFP-STA1_MT010_MT015_IDR_final_peak_686	224	.	2.62503	25.151	22.4481	212	chrI	5407459	5409459	ID=Gene:WBGene00001491;Name=WBGene00001491;locus=frm-4;sequence_name=C24A11.8;biotype=protein_coding;Alias=frm-4,C24A11.8	-	405	C24A11.8
160	chrI	5415364	5415915	GFP-STA1_MT010_MT015_IDR_final_peak_690	1038	.	5.13074	111.879	103.878	324	chrI	5414629	5416629	ID=Gene:WBGene00000761;Name=WBGene00000761;locus=coq-1;sequence_name=C24A11.9;biotype=protein_coding;Alias=coq-1,C24A11.9	-	551	C24A11.9
161	chrI	5420380	5420655	GFP-STA1_MT010_MT015_IDR_final_peak_692	69	.	1.82099	8.94848	6.929	153	chrI	5419731	5421731	ID=Gene:WBGene00016278;Name=WBGene00016278;interpolated_map_position=-0.0185413;sequence_name=C30H7.2;biotype=protein_coding;Alias=C30H7.2	-	275	C30H7.2
162	chrI	5429761	5430240	GFP-STA1_MT010_MT015_IDR_final_peak_694	200	.	2.52275	22.6239	20.0186	187	chrI	5428908	5430908	ID=Gene:WBGene00000230;Name=WBGene00000230;locus=atp-3;sequence_name=F27C1.7;biotype=protein_coding;Alias=atp-3,F27C1.7	-	479	F27C1.7
163	chrI	5429761	5430240	GFP-STA1_MT010_MT015_IDR_final_peak_694	200	.	2.52275	22.6239	20.0186	187	chrI	5429164	5431164	ID=Gene:WBGene00017852;Name=WBGene00017852;interpolated_map_position=-0.00886241;sequence_name=F27C1.2;biotype=protein_coding;Alias=F27C1.2	+	479	F27C1.2
164	chrI	5485123	5485688	GFP-STA1_MT010_MT015_IDR_final_peak_697	88	.	1.97729	11.0163	8.89199	307	chrI	5485354	5487354	ID=Gene:WBGene00004431;Name=WBGene00004431;locus=rpl-19;sequence_name=C09D4.5;biotype=protein_coding;Alias=rpl-19,C09D4.5	-	334	C09D4.5
165	chrI	5570391	5570864	GFP-STA1_MT010_MT015_IDR_final_peak_701	136	.	2.23298	16.0439	13.698	320	chrI	5569081	5571081	ID=Gene:WBGene00019713;Name=WBGene00019713;locus=pqn-52;sequence_name=M01E11.4;biotype=protein_coding;Alias=pqn-52,M01E11.4	-	473	M01E11.4
166	chrI	5578335	5579352	GFP-STA1_MT010_MT015_IDR_final_peak_706	85	.	1.96025	10.7093	8.59971	509	chrI	5578299	5580299	ID=Gene:WBGene00002225;Name=WBGene00002225;locus=klp-15;sequence_name=M01E11.6;biotype=protein_coding;Alias=klp-15,M01E11.6	-	1017	M01E11.6
167	chrI	5578335	5579352	GFP-STA1_MT010_MT015_IDR_final_peak_706	85	.	1.96025	10.7093	8.59971	509	chrI	5578666	5580666	ID=Gene:WBGene00019711;Name=WBGene00019711;interpolated_map_position=0.223;sequence_name=M01E11.2;biotype=protein_coding;Alias=M01E11.2	+	686	M01E11.2
168	chrI	5610539	5610798	GFP-STA1_MT010_MT015_IDR_final_peak_709	158	.	2.33525	18.2646	15.8274	141	chrI	5609270	5611270	ID=Gene:WBGene00006919;Name=WBGene00006919;locus=vha-10;sequence_name=F46F11.5;biotype=protein_coding;Alias=vha-10,F46F11.5	-	259	F46F11.5
169	chrI	5619561	5620958	GFP-STA1_MT010_MT015_IDR_final_peak_712	104	.	2.06252	12.6057	10.4075	378	chrI	5619777	5621777	ID=Gene:WBGene00018510;Name=WBGene00018510;interpolated_map_position=0.277674;sequence_name=F46F11.7;biotype=protein_coding;Alias=F46F11.7	+	1181	F46F11.7
170	chrI	5619561	5620958	GFP-STA1_MT010_MT015_IDR_final_peak_712	104	.	2.06252	12.6057	10.4075	378	chrI	5618569	5620569	ID=Gene:WBGene00000473;Name=WBGene00000473;locus=cey-2;sequence_name=F46F11.2;biotype=protein_coding;Alias=cey-2,F46F11.2	+	1008	F46F11.2
171	chrI	5673331	5673559	GFP-STA1_MT010_MT015_IDR_final_peak_715	151	.	2.30116	17.5117	15.1052	132	chrI	5672352	5674352	ID=Gene:WBGene00018897;Name=WBGene00018897;interpolated_map_position=0.303992;sequence_name=F55F8.9;biotype=protein_coding;Alias=F55F8.9	-	228	F55F8.9
172	chrI	5673331	5673559	GFP-STA1_MT010_MT015_IDR_final_peak_715	151	.	2.30116	17.5117	15.1052	132	chrI	5673336	5675336	ID=Gene:WBGene00020558;Name=WBGene00020558;interpolated_map_position=0.304511;sequence_name=T19B4.5;biotype=protein_coding;Alias=T19B4.5	+	223	T19B4.5
173	chrI	5677955	5678303	GFP-STA1_MT010_MT015_IDR_final_peak_716	189	.	2.42989	21.5293	18.9696	103	chrI	5677638	5679638	ID=Gene:WBGene00020557;Name=WBGene00020557;interpolated_map_position=0.305983;sequence_name=T19B4.3;biotype=protein_coding;Alias=T19B4.3	+	348	T19B4.3
174	chrI	5810079	5810346	GFP-STA1_MT010_MT015_IDR_final_peak_731	161	.	2.3523	18.6458	16.1937	133	chrI	5809002	5811002	ID=Gene:WBGene00016332;Name=WBGene00016332;interpolated_map_position=0.459933;sequence_name=C32F10.4;biotype=protein_coding;Alias=C32F10.4	-	267	C32F10.4
175	chrI	5842990	5843259	GFP-STA1_MT010_MT015_IDR_final_peak_739	88	.	1.96412	10.9235	8.80932	151	chrI	5841714	5843714	ID=Gene:WBGene00000631;Name=WBGene00000631;locus=col-54;sequence_name=F33D11.3;biotype=protein_coding;Alias=col-54,F33D11.3	+	269	F33D11.3
176	chrI	6051108	6051377	GFP-STA1_MT010_MT015_IDR_final_peak_758	85	.	1.96025	10.7093	8.59971	132	chrI	6049462	6051462	ID=Gene:WBGene00000429;Name=WBGene00000429;locus=ceh-2;sequence_name=C27A12.5;biotype=protein_coding;Alias=ceh-2,C27A12.5	-	269	C27A12.5
177	chrI	6081351	6081743	GFP-STA1_MT010_MT015_IDR_final_peak_767	541	.	3.71595	57.7067	54.1626	253	chrI	6080782	6082782	ID=Gene:WBGene00001819;Name=WBGene00001819;locus=haf-9;sequence_name=ZK484.2;biotype=protein_coding;Alias=haf-9,ZK484.2	+	392	ZK484.2
178	chrI	6091076	6091322	GFP-STA1_MT010_MT015_IDR_final_peak_770	66	.	1.80972	8.67	6.66571	122	chrI	6089895	6091895	ID=Gene:WBGene00022752;Name=WBGene00022752;interpolated_map_position=0.77774;sequence_name=ZK484.6;biotype=protein_coding;Alias=ZK484.6	-	246	ZK484.6
179	chrI	6091536	6092373	GFP-STA1_MT010_MT015_IDR_final_peak_771	474	.	3.2438	50.8564	47.4367	607	chrI	6089895	6091895	ID=Gene:WBGene00022752;Name=WBGene00022752;interpolated_map_position=0.77774;sequence_name=ZK484.6;biotype=protein_coding;Alias=ZK484.6	-	359	ZK484.6
180	chrI	6091536	6092373	GFP-STA1_MT010_MT015_IDR_final_peak_771	474	.	3.2438	50.8564	47.4367	607	chrI	6092305	6094305	ID=Gene:WBGene00022748;Name=WBGene00022748;locus=oaz-1;sequence_name=ZK484.1;biotype=protein_coding;Alias=oaz-1,ZK484.1	+	68	ZK484.1
181	chrI	6092535	6092921	GFP-STA1_MT010_MT015_IDR_final_peak_772	98	.	2.01138	11.9882	9.8191	275	chrI	6092305	6094305	ID=Gene:WBGene00022748;Name=WBGene00022748;locus=oaz-1;sequence_name=ZK484.1;biotype=protein_coding;Alias=oaz-1,ZK484.1	+	386	ZK484.1
182	chrI	6105709	6105894	GFP-STA1_MT010_MT015_IDR_final_peak_774	69	.	1.85797	8.94512	6.9257	119	chrI	6103805	6105805	ID=Gene:WBGene00044611;Name=WBGene00044611;interpolated_map_position=0.783896;sequence_name=T27A3.8;biotype=protein_coding;Alias=T27A3.8	+	96	T27A3.8
183	chrI	6122873	6123107	GFP-STA1_MT010_MT015_IDR_final_peak_778	69	.	1.85797	8.94512	6.9257	124	chrI	6121590	6123590	ID=Gene:WBGene00020838;Name=WBGene00020838;locus=trak-1;sequence_name=T27A3.1;biotype=protein_coding;Alias=trak-1,T27A3.1	+	234	T27A3.1
184	chrI	6154107	6154609	GFP-STA1_MT010_MT015_IDR_final_peak_784	116	.	2.1307	13.9404	11.6828	140	chrI	6153075	6155075	ID=Gene:WBGene00020379;Name=WBGene00020379;interpolated_map_position=0.831422;sequence_name=T09B4.5;biotype=protein_coding;Alias=T09B4.5	+	502	T09B4.5
185	chrI	6210805	6211142	GFP-STA1_MT010_MT015_IDR_final_peak_795	112	.	2.0393	13.4521	11.2205	119	chrI	6210155	6212155	ID=Gene:WBGene00020347;Name=WBGene00020347;locus=ech-1.2;sequence_name=T08B2.7;biotype=protein_coding;Alias=ech-1.2,T08B2.7	-	337	T08B2.7
186	chrI	6210805	6211142	GFP-STA1_MT010_MT015_IDR_final_peak_795	112	.	2.0393	13.4521	11.2205	119	chrI	6210885	6212885	ID=Gene:WBGene00020348;Name=WBGene00020348;locus=mrpl-23;sequence_name=T08B2.8;biotype=protein_coding;Alias=mrpl-23,T08B2.8	-	257	T08B2.8
187	chrI	6212661	6213043	GFP-STA1_MT010_MT015_IDR_final_peak_796	100	.	2.04548	12.2807	10.0973	236	chrI	6210885	6212885	ID=Gene:WBGene00020348;Name=WBGene00020348;locus=mrpl-23;sequence_name=T08B2.8;biotype=protein_coding;Alias=mrpl-23,T08B2.8	-	224	T08B2.8
188	chrI	6219922	6221067	GFP-STA1_MT010_MT015_IDR_final_peak_799	80	.	1.92616	10.1062	8.02666	492	chrI	6219764	6221764	ID=Gene:WBGene00004486;Name=WBGene00004486;locus=rps-17;sequence_name=T08B2.10;biotype=protein_coding;Alias=rps-17,T08B2.10	-	1145	T08B2.10
189	chrI	6293744	6294327	GFP-STA1_MT010_MT015_IDR_final_peak_808	152	.	2.23889	17.6868	15.2766	444	chrI	6293896	6295896	ID=Gene:WBGene00004068;Name=WBGene00004068;locus=pnk-1;sequence_name=C10G11.5;biotype=protein_coding;Alias=pnk-1,C10G11.5	+	431	C10G11.5
190	chrI	6294668	6294957	GFP-STA1_MT010_MT015_IDR_final_peak_809	112	.	2.08246	13.4463	11.2147	131	chrI	6293896	6295896	ID=Gene:WBGene00004068;Name=WBGene00004068;locus=pnk-1;sequence_name=C10G11.5;biotype=protein_coding;Alias=pnk-1,C10G11.5	+	289	C10G11.5
191	chrI	6317714	6318129	GFP-STA1_MT010_MT015_IDR_final_peak_811	109	.	2.06487	13.193	10.975	124	chrI	6316701	6318701	ID=Gene:WBGene00017816;Name=WBGene00017816;interpolated_map_position=0.985507;sequence_name=F26B1.2;biotype=protein_coding;Alias=F26B1.2	+	415	F26B1.2
192	chrI	6358388	6358895	GFP-STA1_MT010_MT015_IDR_final_peak_813	113	.	2.11366	13.6016	11.3587	138	chrI	6357410	6359410	ID=Gene:WBGene00003499;Name=WBGene00003499;locus=mut-2;sequence_name=K04F10.6;biotype=protein_coding;Alias=mut-2,K04F10.6	-	507	K04F10.6
193	chrI	6358388	6358895	GFP-STA1_MT010_MT015_IDR_final_peak_813	113	.	2.11366	13.6016	11.3587	138	chrI	6357602	6359602	ID=Gene:WBGene00019396;Name=WBGene00019396;interpolated_map_position=1.06243;sequence_name=K04F10.3;biotype=protein_coding;Alias=K04F10.3	+	507	K04F10.3
194	chrI	6364816	6365158	GFP-STA1_MT010_MT015_IDR_final_peak_814	345	.	3.08526	37.7131	34.5583	134	chrI	6363918	6365918	ID=Gene:WBGene00019394;Name=WBGene00019394;interpolated_map_position=1.06381;sequence_name=K04F10.1;biotype=protein_coding;Alias=K04F10.1	+	342	K04F10.1
195	chrI	6366246	6367073	GFP-STA1_MT010_MT015_IDR_final_peak_815	835	.	4.53414	87.6415	83.5114	582	chrI	6365361	6367361	ID=Gene:WBGene00019399;Name=WBGene00019399;interpolated_map_position=1.06418;sequence_name=K04F10.7;biotype=protein_coding;Alias=K04F10.7	+	827	K04F10.7
196	chrI	6418642	6419176	GFP-STA1_MT010_MT015_IDR_final_peak_823	920	.	4.75573	96.4247	92.0178	304	chrI	6417565	6419565	ID=Gene:WBGene00019992;Name=WBGene00019992;interpolated_map_position=1.07619;sequence_name=R10A10.1;biotype=protein_coding;Alias=R10A10.1	+	534	R10A10.1
197	chrI	6436749	6437008	GFP-STA1_MT010_MT015_IDR_final_peak_825	100	.	2.04548	12.2807	10.0973	171	chrI	6435098	6437098	ID=Gene:WBGene00004924;Name=WBGene00004924;locus=snt-4;sequence_name=T23H2.2;biotype=protein_coding;Alias=snt-4,T23H2.2	+	259	T23H2.2
198	chrI	6458683	6459071	GFP-STA1_MT010_MT015_IDR_final_peak_830	126	.	2.18184	14.9772	12.6761	253	chrI	6457479	6459479	ID=Gene:WBGene00004273;Name=WBGene00004273;locus=rab-10;sequence_name=T23H2.5;biotype=protein_coding;Alias=rab-10,T23H2.5	-	388	T23H2.5
199	chrI	6498083	6500171	GFP-STA1_MT010_MT015_IDR_final_peak_838	97	.	2.02843	11.9592	9.79052	1268	chrI	6496438	6498438	ID=Gene:WBGene00016943;Name=WBGene00016943;locus=acdh-1;sequence_name=C55B7.4;biotype=protein_coding;Alias=acdh-1,C55B7.4	+	355	C55B7.4
200	chrI	6554542	6554954	GFP-STA1_MT010_MT015_IDR_final_peak_840	184	.	2.45457	20.9968	18.4545	142	chrI	6553729	6555729	ID=Gene:WBGene00006607;Name=WBGene00006607;locus=tre-1;sequence_name=F57B10.7;biotype=protein_coding;Alias=tre-1,F57B10.7	+	412	F57B10.7
201	chrI	6554542	6554954	GFP-STA1_MT010_MT015_IDR_final_peak_840	184	.	2.45457	20.9968	18.4545	142	chrI	6553292	6555292	ID=Gene:WBGene00000896;Name=WBGene00000896;locus=dad-1;sequence_name=F57B10.10;biotype=protein_coding;Alias=dad-1,F57B10.10	-	412	F57B10.10
202	chrI	6564501	6564757	GFP-STA1_MT010_MT015_IDR_final_peak_842	107	.	1.99793	12.9941	10.78	143	chrI	6563453	6565453	ID=Gene:WBGene00000236;Name=WBGene00000236;locus=bag-1;sequence_name=F57B10.11;biotype=protein_coding;Alias=bag-1,F57B10.11	-	256	F57B10.11
203	chrI	6572640	6573235	GFP-STA1_MT010_MT015_IDR_final_peak_847	148	.	2.24349	17.2032	14.8105	332	chrI	6573004	6575004	ID=Gene:WBGene00002783;Name=WBGene00002783;locus=let-607;sequence_name=F57B10.1;biotype=protein_coding;Alias=let-607,F57B10.1	+	231	F57B10.1
204	chrI	6723135	6723401	GFP-STA1_MT010_MT015_IDR_final_peak_863	195	.	2.40249	22.1056	19.5269	139	chrI	6722061	6724061	ID=Gene:WBGene00020933;Name=WBGene00020933;interpolated_map_position=1.29767;sequence_name=W02D3.4;biotype=protein_coding;Alias=W02D3.4	-	266	W02D3.4
205	chrI	6724310	6724676	GFP-STA1_MT010_MT015_IDR_final_peak_864	280	.	2.78098	31.0111	28.0345	125	chrI	6723917	6725917	ID=Gene:WBGene00003170;Name=WBGene00003170;locus=mec-6;sequence_name=W02D3.3;biotype=protein_coding;Alias=mec-6,W02D3.3	+	366	W02D3.3
206	chrI	6731829	6732091	GFP-STA1_MT010_MT015_IDR_final_peak_870	120	.	2.14775	14.2827	12.0105	129	chrI	6730110	6732110	ID=Gene:WBGene00007057;Name=WBGene00007057;locus=ant-1.2;sequence_name=W02D3.6;biotype=protein_coding;Alias=ant-1.2,W02D3.6	-	262	W02D3.6
207	chrI	6731829	6732091	GFP-STA1_MT010_MT015_IDR_final_peak_870	120	.	2.14775	14.2827	12.0105	129	chrI	6731280	6733280	ID=Gene:WBGene00002257;Name=WBGene00002257;locus=lbp-5;sequence_name=W02D3.7;biotype=protein_coding;Alias=lbp-5,W02D3.7	-	262	W02D3.7
208	chrI	6732479	6732774	GFP-STA1_MT010_MT015_IDR_final_peak_871	216	.	2.59094	24.2974	21.6277	129	chrI	6731280	6733280	ID=Gene:WBGene00002257;Name=WBGene00002257;locus=lbp-5;sequence_name=W02D3.7;biotype=protein_coding;Alias=lbp-5,W02D3.7	-	295	W02D3.7
209	chrI	6781654	6781949	GFP-STA1_MT010_MT015_IDR_final_peak_879	254	.	2.70103	28.2952	25.4767	149	chrI	6779806	6781806	ID=Gene:WBGene00000871;Name=WBGene00000871;locus=cye-1;sequence_name=C37A2.4;biotype=protein_coding;Alias=cye-1,C37A2.4	+	152	C37A2.4
210	chrI	6799492	6800015	GFP-STA1_MT010_MT015_IDR_final_peak_882	224	.	2.59447	25.0967	22.4023	179	chrI	6799386	6801386	ID=Gene:WBGene00017098;Name=WBGene00017098;interpolated_map_position=1.32415;sequence_name=E02D9.1;biotype=protein_coding;Alias=E02D9.1	+	523	E02D9.1
211	chrI	6799492	6800015	GFP-STA1_MT010_MT015_IDR_final_peak_882	224	.	2.59447	25.0967	22.4023	179	chrI	6798628	6800628	ID=Gene:WBGene00016494;Name=WBGene00016494;interpolated_map_position=1.32347;sequence_name=C37A2.8;biotype=protein_coding;Alias=C37A2.8	-	523	C37A2.8
212	chrI	6835280	6836231	GFP-STA1_MT010_MT015_IDR_final_peak_887	151	.	2.30116	17.5117	15.1052	215	chrI	6835390	6837390	ID=Gene:WBGene00019322;Name=WBGene00019322;locus=ahcy-1;sequence_name=K02F2.2;biotype=protein_coding;Alias=ahcy-1,K02F2.2	+	841	K02F2.2
213	chrI	6836316	6838460	GFP-STA1_MT010_MT015_IDR_final_peak_888	188	.	2.4175	21.4555	18.8977	1792	chrI	6835390	6837390	ID=Gene:WBGene00019322;Name=WBGene00019322;locus=ahcy-1;sequence_name=K02F2.2;biotype=protein_coding;Alias=ahcy-1,K02F2.2	+	1074	K02F2.2
214	chrI	6836316	6838460	GFP-STA1_MT010_MT015_IDR_final_peak_888	188	.	2.4175	21.4555	18.8977	1792	chrI	6837354	6839354	ID=Gene:WBGene00001056;Name=WBGene00001056;locus=dpf-3;sequence_name=K02F2.1;biotype=protein_coding;Alias=dpf-3,K02F2.1	+	1106	K02F2.1
215	chrI	6846842	6847416	GFP-STA1_MT010_MT015_IDR_final_peak_889	184	.	2.45457	20.9968	18.4545	314	chrI	6845954	6847954	ID=Gene:WBGene00019248;Name=WBGene00019248;interpolated_map_position=1.38216;sequence_name=H27M09.5;biotype=protein_coding;Alias=H27M09.5	-	574	H27M09.5
216	chrI	6846842	6847416	GFP-STA1_MT010_MT015_IDR_final_peak_889	184	.	2.45457	20.9968	18.4545	314	chrI	6846511	6848511	ID=Gene:WBGene00019247;Name=WBGene00019247;locus=syp-4;sequence_name=H27M09.3;biotype=protein_coding;Alias=syp-4,H27M09.3	+	574	H27M09.3
217	chrI	6854731	6856425	GFP-STA1_MT010_MT015_IDR_final_peak_890	113	.	2.11366	13.6016	11.3587	886	chrI	6853688	6855688	ID=Gene:WBGene00001598;Name=WBGene00001598;locus=glh-1;sequence_name=T21G5.3;biotype=protein_coding;Alias=glh-1,T21G5.3	+	957	T21G5.3
218	chrI	6862099	6862493	GFP-STA1_MT010_MT015_IDR_final_peak_896	80	.	1.92616	10.1062	8.02666	257	chrI	6861397	6863397	ID=Gene:WBGene00044898;Name=WBGene00044898;interpolated_map_position=1.42585;locus=let-383;sequence_name=T21G5.6;biotype=protein_coding;Alias=let-383,T21G5.6	+	394	T21G5.6
219	chrI	6942895	6943195	GFP-STA1_MT010_MT015_IDR_final_peak_899	212	.	2.57389	23.8747	21.2215	141	chrI	6940990	6942990	ID=Gene:WBGene00020401;Name=WBGene00020401;interpolated_map_position=1.55651;sequence_name=T10B11.5;biotype=protein_coding;Alias=T10B11.5	-	95	T10B11.5
220	chrI	6974283	6974588	GFP-STA1_MT010_MT015_IDR_final_peak_905	151	.	2.30116	17.5117	15.1052	123	chrI	6972789	6974789	ID=Gene:WBGene00016263;Name=WBGene00016263;interpolated_map_position=1.58202;sequence_name=C30F12.4;biotype=protein_coding;Alias=C30F12.4	-	305	C30F12.4
221	chrI	6974283	6974588	GFP-STA1_MT010_MT015_IDR_final_peak_905	151	.	2.30116	17.5117	15.1052	123	chrI	6973558	6975558	ID=Gene:WBGene00016266;Name=WBGene00016266;locus=idhg-2;sequence_name=C30F12.7;biotype=protein_coding;Alias=idhg-2,C30F12.7	+	305	C30F12.7
222	chrI	7021276	7021617	GFP-STA1_MT010_MT015_IDR_final_peak_914	340	.	3.00338	37.1966	34.0613	160	chrI	7020743	7022743	ID=Gene:WBGene00003964;Name=WBGene00003964;locus=pdi-3;sequence_name=H06O01.1;biotype=protein_coding;Alias=pdi-3,H06O01.1	-	341	H06O01.1
223	chrI	7021276	7021617	GFP-STA1_MT010_MT015_IDR_final_peak_914	340	.	3.00338	37.1966	34.0613	160	chrI	7020982	7022982	ID=Gene:WBGene00008852;Name=WBGene00008852;locus=ubql-1;sequence_name=F15C11.2;biotype=protein_coding;Alias=ubql-1,F15C11.2	+	341	F15C11.2
224	chrI	7039722	7039968	GFP-STA1_MT010_MT015_IDR_final_peak_916	78	.	1.84916	9.94267	7.87468	137	chrI	7037900	7039900	ID=Gene:WBGene00004773;Name=WBGene00004773;locus=sem-4;sequence_name=F15C11.1;biotype=protein_coding;Alias=sem-4,F15C11.1	+	178	F15C11.1
225	chrI	7054609	7054994	GFP-STA1_MT010_MT015_IDR_final_peak_917	206	.	2.44782	23.289	20.6634	157	chrI	7053906	7055906	ID=Gene:WBGene00044988;Name=WBGene00044988;interpolated_map_position=1.67657;sequence_name=W01A8.8;biotype=protein_coding;Alias=W01A8.8	-	385	W01A8.8
226	chrI	7056614	7057307	GFP-STA1_MT010_MT015_IDR_final_peak_920	435	.	3.31017	46.8532	43.5096	228	chrI	7055875	7057875	ID=Gene:WBGene00012164;Name=WBGene00012164;interpolated_map_position=1.67871;sequence_name=W01A8.2;biotype=protein_coding;Alias=W01A8.2	-	693	W01A8.2
227	chrI	7056614	7057307	GFP-STA1_MT010_MT015_IDR_final_peak_920	435	.	3.31017	46.8532	43.5096	228	chrI	7056170	7058170	ID=Gene:WBGene00007024;Name=WBGene00007024;locus=plin-1;sequence_name=W01A8.1;biotype=protein_coding;Alias=plin-1,W01A8.1	+	693	W01A8.1
228	chrI	7079136	7082595	GFP-STA1_MT010_MT015_IDR_final_peak_923	136	.	2.17847	15.9757	13.6393	617	chrI	7078482	7080482	ID=Gene:WBGene00002198;Name=WBGene00002198;locus=kin-14;sequence_name=F22D6.1;biotype=protein_coding;Alias=kin-14,F22D6.1	-	1346	F22D6.1
229	chrI	7079136	7082595	GFP-STA1_MT010_MT015_IDR_final_peak_923	136	.	2.17847	15.9757	13.6393	617	chrI	7081020	7083020	ID=Gene:WBGene00009050;Name=WBGene00009050;interpolated_map_position=1.70932;sequence_name=F22D6.2;biotype=protein_coding;Alias=F22D6.2	-	1575	F22D6.2
230	chrI	7082654	7083862	GFP-STA1_MT010_MT015_IDR_final_peak_924	211	.	2.51592	23.778	21.1356	595	chrI	7081020	7083020	ID=Gene:WBGene00009050;Name=WBGene00009050;interpolated_map_position=1.70932;sequence_name=F22D6.2;biotype=protein_coding;Alias=F22D6.2	-	366	F22D6.2
231	chrI	7127392	7127809	GFP-STA1_MT010_MT015_IDR_final_peak_934	73	.	1.87944	9.43037	7.39189	73	chrI	7127423	7129423	ID=Gene:WBGene00006753;Name=WBGene00006753;locus=unc-14;sequence_name=K10D3.2;biotype=protein_coding;Alias=unc-14,K10D3.2	-	386	K10D3.2
232	chrI	7128122	7128581	GFP-STA1_MT010_MT015_IDR_final_peak_935	122	.	2.05792	14.5592	12.2819	272	chrI	7127423	7129423	ID=Gene:WBGene00006753;Name=WBGene00006753;locus=unc-14;sequence_name=K10D3.2;biotype=protein_coding;Alias=unc-14,K10D3.2	-	459	K10D3.2
233	chrI	7156649	7157146	GFP-STA1_MT010_MT015_IDR_final_peak_941	204	.	2.5398	23.038	20.4171	316	chrI	7155786	7157786	ID=Gene:WBGene00010641;Name=WBGene00010641;locus=crml-1;sequence_name=K07G5.1;biotype=protein_coding;Alias=crml-1,K07G5.1	-	497	K07G5.1
234	chrI	7169840	7170029	GFP-STA1_MT010_MT015_IDR_final_peak_944	74	.	1.8589	9.44883	7.40962	73	chrI	7169026	7171026	ID=Gene:WBGene00010644;Name=WBGene00010644;interpolated_map_position=1.82166;sequence_name=K07G5.5;biotype=protein_coding;Alias=K07G5.5	+	189	K07G5.5
235	chrI	7174179	7174434	GFP-STA1_MT010_MT015_IDR_final_peak_945	104	.	2.06252	12.6057	10.4075	110	chrI	7173136	7175136	ID=Gene:WBGene00010870;Name=WBGene00010870;locus=let-522;sequence_name=M05B5.2;biotype=protein_coding;Alias=let-522,M05B5.2	-	255	M05B5.2
236	chrI	7290876	7291124	GFP-STA1_MT010_MT015_IDR_final_peak_958	116	.	2.1307	13.9404	11.6828	149	chrI	7290272	7292272	ID=Gene:WBGene00008762;Name=WBGene00008762;locus=ztf-2;sequence_name=F13G3.1;biotype=protein_coding;Alias=ztf-2,F13G3.1	+	248	F13G3.1
237	chrI	7303011	7303450	GFP-STA1_MT010_MT015_IDR_final_peak_959	85	.	1.94733	10.6194	8.51989	124	chrI	7302227	7304227	ID=Gene:WBGene00008765;Name=WBGene00008765;locus=ttx-7;sequence_name=F13G3.5;biotype=protein_coding;Alias=ttx-7,F13G3.5	-	439	F13G3.5
238	chrI	7321539	7321822	GFP-STA1_MT010_MT015_IDR_final_peak_962	474	.	3.5114	50.9011	47.4744	157	chrI	7320085	7322085	ID=Gene:WBGene00001680;Name=WBGene00001680;locus=gpb-2;sequence_name=F52A8.2;biotype=protein_coding;Alias=gpb-2,F52A8.2	-	283	F52A8.2
239	chrI	7346741	7346935	GFP-STA1_MT010_MT015_IDR_final_peak_964	76	.	1.87492	9.73271	7.67833	99	chrI	7346374	7348374	ID=Gene:WBGene00009918;Name=WBGene00009918;interpolated_map_position=1.93692;sequence_name=F52A8.5;biotype=protein_coding;Alias=F52A8.5	-	194	F52A8.5
240	chrI	7346741	7346935	GFP-STA1_MT010_MT015_IDR_final_peak_964	76	.	1.87492	9.73271	7.67833	99	chrI	7346222	7348222	ID=Gene:WBGene00009919;Name=WBGene00009919;interpolated_map_position=1.94139;sequence_name=F52A8.6;biotype=protein_coding;Alias=F52A8.6	+	194	F52A8.6
241	chrI	7354146	7354475	GFP-STA1_MT010_MT015_IDR_final_peak_966	677	.	4.108	71.5354	67.7475	180	chrI	7353491	7355491	ID=Gene:WBGene00008542;Name=WBGene00008542;locus=scav-6;sequence_name=F07A5.3;biotype=protein_coding;Alias=scav-6,F07A5.3	+	329	F07A5.3
242	chrI	7480059	7480404	GFP-STA1_MT010_MT015_IDR_final_peak_977	184	.	2.45457	20.9968	18.4545	214	chrI	7479135	7481135	ID=Gene:WBGene00012137;Name=WBGene00012137;locus=asic-2;sequence_name=T28F4.2;biotype=protein_coding;Alias=asic-2,T28F4.2	+	345	T28F4.2
243	chrI	7489627	7490476	GFP-STA1_MT010_MT015_IDR_final_peak_978	143	.	2.26707	16.7714	14.3953	137	chrI	7489174	7491174	ID=Gene:WBGene00012139;Name=WBGene00012139;interpolated_map_position=2.09661;sequence_name=T28F4.4;biotype=protein_coding;Alias=T28F4.4	-	849	T28F4.4
244	chrI	7491730	7493154	GFP-STA1_MT010_MT015_IDR_final_peak_979	271	.	2.65159	30.0551	27.1648	249	chrI	7491046	7493046	ID=Gene:WBGene00012140;Name=WBGene00012140;interpolated_map_position=2.0969;sequence_name=T28F4.5;biotype=protein_coding;Alias=T28F4.5	+	1316	T28F4.5
245	chrI	7571089	7571557	GFP-STA1_MT010_MT015_IDR_final_peak_994	147	.	2.28411	17.1399	14.7487	201	chrI	7570250	7572250	ID=Gene:WBGene00008411;Name=WBGene00008411;locus=mans-1;sequence_name=D2030.1;biotype=protein_coding;Alias=mans-1,D2030.1	-	468	D2030.1
246	chrI	7585135	7588068	GFP-STA1_MT010_MT015_IDR_final_peak_997	88	.	1.95255	11.0102	8.89199	181	chrI	7587367	7589367	ID=Gene:WBGene00004178;Name=WBGene00004178;locus=prg-1;sequence_name=D2030.6;biotype=protein_coding;Alias=prg-1,D2030.6	-	701	D2030.6
247	chrI	7585135	7588068	GFP-STA1_MT010_MT015_IDR_final_peak_997	88	.	1.95255	11.0102	8.89199	181	chrI	7587653	7589653	ID=Gene:WBGene00008417;Name=WBGene00008417;interpolated_map_position=2.18643;sequence_name=D2030.7;biotype=protein_coding;Alias=D2030.7	+	415	D2030.7
248	chrI	7595477	7596031	GFP-STA1_MT010_MT015_IDR_final_peak_999	174	.	2.31045	19.9072	17.4083	161	chrI	7595507	7597507	ID=Gene:WBGene00008419;Name=WBGene00008419;locus=wdr-23;sequence_name=D2030.9;biotype=protein_coding;Alias=wdr-23,D2030.9	+	524	D2030.9
249	chrI	7596889	7597211	GFP-STA1_MT010_MT015_IDR_final_peak_1002	94	.	1.99706	11.6191	9.4741	134	chrI	7595507	7597507	ID=Gene:WBGene00008419;Name=WBGene00008419;locus=wdr-23;sequence_name=D2030.9;biotype=protein_coding;Alias=wdr-23,D2030.9	+	322	D2030.9
250	chrI	7656713	7658771	GFP-STA1_MT010_MT015_IDR_final_peak_1007	310	.	2.8664	34.1134	31.0556	1697	chrI	7655336	7657336	ID=Gene:WBGene00001214;Name=WBGene00001214;locus=ego-1;sequence_name=F26A3.3;biotype=protein_coding;Alias=ego-1,F26A3.3	-	623	F26A3.3
251	chrI	7707744	7708109	GFP-STA1_MT010_MT015_IDR_final_peak_1019	189	.	2.36868	21.518	18.9583	115	chrI	7706049	7708049	ID=Gene:WBGene00009188;Name=WBGene00009188;locus=lsy-22;sequence_name=F27D4.2;biotype=protein_coding;Alias=lsy-22,F27D4.2	-	305	F27D4.2
252	chrI	7849108	7849430	GFP-STA1_MT010_MT015_IDR_final_peak_1039	138	.	2.17757	16.1708	13.8223	133	chrI	7847975	7849975	ID=Gene:WBGene00006386;Name=WBGene00006386;locus=taf-5;sequence_name=F30F8.8;biotype=protein_coding;Alias=taf-5,F30F8.8	+	322	F30F8.8
253	chrI	7849108	7849430	GFP-STA1_MT010_MT015_IDR_final_peak_1039	138	.	2.17757	16.1708	13.8223	133	chrI	7847892	7849892	ID=Gene:WBGene00009274;Name=WBGene00009274;interpolated_map_position=2.37541;sequence_name=F30F8.5;biotype=protein_coding;Alias=F30F8.5	-	322	F30F8.5
254	chrI	7866907	7868714	GFP-STA1_MT010_MT015_IDR_final_peak_1048	213	.	2.55597	24.0188	21.3631	268	chrI	7865132	7867132	ID=Gene:WBGene00011232;Name=WBGene00011232;locus=pck-2;sequence_name=R11A5.4;biotype=protein_coding;Alias=pck-2,R11A5.4	+	225	R11A5.4
255	chrI	7866907	7868714	GFP-STA1_MT010_MT015_IDR_final_peak_1048	213	.	2.55597	24.0188	21.3631	268	chrI	7866918	7868918	ID=Gene:WBGene00011234;Name=WBGene00011234;interpolated_map_position=2.38352;sequence_name=R11A5.6;biotype=protein_coding;Alias=R11A5.6	-	1796	R11A5.6
256	chrI	7913361	7913617	GFP-STA1_MT010_MT015_IDR_final_peak_1054	126	.	2.18184	14.9772	12.6761	133	chrI	7913116	7915116	ID=Gene:WBGene00010113;Name=WBGene00010113;interpolated_map_position=2.39313;sequence_name=F55D12.5;biotype=protein_coding;Alias=F55D12.5	-	256	F55D12.5
257	chrI	7961825	7962078	GFP-STA1_MT010_MT015_IDR_final_peak_1062	69	.	1.85797	8.94512	6.9257	84	chrI	7960460	7962460	ID=Gene:WBGene00011921;Name=WBGene00011921;interpolated_map_position=2.4162;sequence_name=T22C1.12;biotype=protein_coding;Alias=T22C1.12	-	253	T22C1.12
258	chrI	7961825	7962078	GFP-STA1_MT010_MT015_IDR_final_peak_1062	69	.	1.85797	8.94512	6.9257	84	chrI	7961052	7963052	ID=Gene:WBGene00004318;Name=WBGene00004318;locus=rbg-2;sequence_name=T22C1.10;biotype=protein_coding;Alias=rbg-2,T22C1.10	+	253	T22C1.10
259	chrI	8014370	8014612	GFP-STA1_MT010_MT015_IDR_final_peak_1067	97	.	2.02843	11.9592	9.79052	111	chrI	8013443	8015443	ID=Gene:WBGene00008311;Name=WBGene00008311;locus=rskn-2;sequence_name=C54G4.1;biotype=protein_coding;Alias=rskn-2,C54G4.1	+	242	C54G4.1
260	chrI	8124389	8124814	GFP-STA1_MT010_MT015_IDR_final_peak_1072	74	.	1.8751	9.51903	7.46965	265	chrI	8124801	8126801	ID=Gene:WBGene00003136;Name=WBGene00003136;locus=mau-2;sequence_name=C09H6.3;biotype=protein_coding;Alias=mau-2,C09H6.3	+	13	C09H6.3
261	chrI	8133593	8134225	GFP-STA1_MT010_MT015_IDR_final_peak_1074	178	.	2.32399	20.3773	17.862	207	chrI	8132891	8134891	ID=Gene:WBGene00012113;Name=WBGene00012113;interpolated_map_position=2.57146;sequence_name=T28B8.1;biotype=protein_coding;Alias=T28B8.1	+	632	T28B8.1
262	chrI	8218454	8218745	GFP-STA1_MT010_MT015_IDR_final_peak_1077	74	.	1.89207	9.51807	7.4687	86	chrI	8217361	8219361	ID=Gene:WBGene00000967;Name=WBGene00000967;locus=dhs-3;sequence_name=T02E1.5;biotype=protein_coding;Alias=dhs-3,T02E1.5	-	291	T02E1.5
263	chrI	8222847	8223455	GFP-STA1_MT010_MT015_IDR_final_peak_1078	808	.	4.41365	84.8595	80.8107	249	chrI	8222009	8224009	ID=Gene:WBGene00011375;Name=WBGene00011375;interpolated_map_position=2.69054;sequence_name=T02E1.2;biotype=protein_coding;Alias=T02E1.2	-	608	T02E1.2
264	chrI	8223643	8224112	GFP-STA1_MT010_MT015_IDR_final_peak_1079	80	.	1.92616	10.1062	8.02666	146	chrI	8222009	8224009	ID=Gene:WBGene00011375;Name=WBGene00011375;interpolated_map_position=2.69054;sequence_name=T02E1.2;biotype=protein_coding;Alias=T02E1.2	-	366	T02E1.2
265	chrI	8240952	8241226	GFP-STA1_MT010_MT015_IDR_final_peak_1081	151	.	2.30116	17.5117	15.1052	97	chrI	8239637	8241637	ID=Gene:WBGene00013955;Name=WBGene00013955;locus=kri-1;sequence_name=ZK265.1;biotype=protein_coding;Alias=kri-1,ZK265.1	-	274	ZK265.1
266	chrI	8241403	8241669	GFP-STA1_MT010_MT015_IDR_final_peak_1082	212	.	2.57389	23.8747	21.2215	146	chrI	8239637	8241637	ID=Gene:WBGene00013955;Name=WBGene00013955;locus=kri-1;sequence_name=ZK265.1;biotype=protein_coding;Alias=kri-1,ZK265.1	-	234	ZK265.1
267	chrI	8241403	8241669	GFP-STA1_MT010_MT015_IDR_final_peak_1082	212	.	2.57389	23.8747	21.2215	146	chrI	8241106	8243106	ID=Gene:WBGene00013956;Name=WBGene00013956;interpolated_map_position=2.70189;sequence_name=ZK265.3;biotype=protein_coding;Alias=ZK265.3	+	266	ZK265.3
268	chrI	8259343	8259734	GFP-STA1_MT010_MT015_IDR_final_peak_1084	220	.	2.54473	24.6933	22.0143	210	chrI	8257939	8259939	ID=Gene:WBGene00013957;Name=WBGene00013957;locus=sre-23;sequence_name=ZK265.5;biotype=protein_coding;Alias=sre-23,ZK265.5	-	391	ZK265.5
269	chrI	8409715	8410338	GFP-STA1_MT010_MT015_IDR_final_peak_1097	444	.	3.36145	47.8369	44.4721	181	chrI	8409804	8411804	ID=Gene:WBGene00003014;Name=WBGene00003014;locus=lin-28;sequence_name=F02E9.2;biotype=protein_coding;Alias=lin-28,F02E9.2	-	534	F02E9.2
270	chrI	8411037	8411585	GFP-STA1_MT010_MT015_IDR_final_peak_1098	96	.	1.9871	11.8191	9.66158	250	chrI	8409804	8411804	ID=Gene:WBGene00003014;Name=WBGene00003014;locus=lin-28;sequence_name=F02E9.2;biotype=protein_coding;Alias=lin-28,F02E9.2	-	548	F02E9.2
271	chrI	8426693	8427101	GFP-STA1_MT010_MT015_IDR_final_peak_1103	89	.	1.90833	11.0849	8.95952	234	chrI	8425084	8427084	ID=Gene:WBGene00008530;Name=WBGene00008530;interpolated_map_position=2.82806;sequence_name=F02E9.5;biotype=protein_coding;Alias=F02E9.5	-	391	F02E9.5
272	chrI	8530110	8530354	GFP-STA1_MT010_MT015_IDR_final_peak_1107	113	.	2.11366	13.6016	11.3587	119	chrI	8528271	8530271	ID=Gene:WBGene00010500;Name=WBGene00010500;interpolated_map_position=2.90191;sequence_name=K02B12.7;biotype=protein_coding;Alias=K02B12.7	-	161	K02B12.7
273	chrI	8530110	8530354	GFP-STA1_MT010_MT015_IDR_final_peak_1107	113	.	2.11366	13.6016	11.3587	119	chrI	8530338	8532338	ID=Gene:WBGene00006976;Name=WBGene00006976;locus=zhp-3;sequence_name=K02B12.8;biotype=protein_coding;Alias=zhp-3,K02B12.8	-	16	K02B12.8
274	chrI	8696257	8696499	GFP-STA1_MT010_MT015_IDR_final_peak_1124	77	.	1.90664	9.7786	7.72337	149	chrI	8695376	8697376	ID=Gene:WBGene00003953;Name=WBGene00003953;locus=pbs-7;sequence_name=F39H11.5;biotype=protein_coding;Alias=pbs-7,F39H11.5	-	242	F39H11.5
275	chrI	8696257	8696499	GFP-STA1_MT010_MT015_IDR_final_peak_1124	77	.	1.90664	9.7786	7.72337	149	chrI	8695603	8697603	ID=Gene:WBGene00009565;Name=WBGene00009565;interpolated_map_position=3.01844;sequence_name=F39H11.1;biotype=protein_coding;Alias=F39H11.1	+	242	F39H11.1
276	chrI	8731602	8731801	GFP-STA1_MT010_MT015_IDR_final_peak_1125	77	.	1.90911	9.81026	7.74559	99	chrI	8731125	8733125	ID=Gene:WBGene00044120;Name=WBGene00044120;interpolated_map_position=3.03909;sequence_name=C36B1.13;biotype=protein_coding;Alias=C36B1.13	-	199	C36B1.13
277	chrI	8731602	8731801	GFP-STA1_MT010_MT015_IDR_final_peak_1125	77	.	1.90911	9.81026	7.74559	99	chrI	8731246	8733246	ID=Gene:WBGene00007973;Name=WBGene00007973;interpolated_map_position=3.03957;sequence_name=C36B1.6;biotype=protein_coding;Alias=C36B1.6	+	199	C36B1.6
278	chrI	8816434	8816667	GFP-STA1_MT010_MT015_IDR_final_peak_1142	189	.	2.47054	21.5179	18.9583	139	chrI	8815488	8817488	ID=Gene:WBGene00004484;Name=WBGene00004484;locus=rps-15;sequence_name=F36A2.6;biotype=protein_coding;Alias=rps-15,F36A2.6	-	233	F36A2.6
279	chrI	8816434	8816667	GFP-STA1_MT010_MT015_IDR_final_peak_1142	189	.	2.47054	21.5179	18.9583	139	chrI	8815981	8817981	ID=Gene:WBGene00009456;Name=WBGene00009456;interpolated_map_position=3.19947;sequence_name=F36A2.9;biotype=protein_coding;Alias=F36A2.9	+	233	F36A2.9
280	chrI	8867569	8867907	GFP-STA1_MT010_MT015_IDR_final_peak_1150	176	.	2.34866	20.187	17.6831	196	chrI	8866798	8868798	ID=Gene:WBGene00010133;Name=WBGene00010133;interpolated_map_position=3.25221;sequence_name=F55H12.2;biotype=protein_coding;Alias=F55H12.2	+	338	F55H12.2
281	chrI	8876043	8876380	GFP-STA1_MT010_MT015_IDR_final_peak_1151	220	.	2.60798	24.7228	22.0357	169	chrI	8875372	8877372	ID=Gene:WBGene00010134;Name=WBGene00010134;interpolated_map_position=3.26737;sequence_name=F55H12.3;biotype=protein_coding;Alias=F55H12.3	+	337	F55H12.3
282	chrI	9046985	9047389	GFP-STA1_MT010_MT015_IDR_final_peak_1155	236	.	2.67616	26.4524	23.6987	198	chrI	9045889	9047889	ID=Gene:WBGene00007857;Name=WBGene00007857;interpolated_map_position=3.43757;sequence_name=C31H5.6;biotype=protein_coding;Alias=C31H5.6	-	404	C31H5.6
283	chrI	9055314	9055689	GFP-STA1_MT010_MT015_IDR_final_peak_1157	147	.	2.28411	17.1399	14.7487	194	chrI	9054446	9056446	ID=Gene:WBGene00001843;Name=WBGene00001843;locus=hgo-1;sequence_name=W06D4.1;biotype=protein_coding;Alias=hgo-1,W06D4.1	-	375	W06D4.1
284	chrI	9055314	9055689	GFP-STA1_MT010_MT015_IDR_final_peak_1157	147	.	2.28411	17.1399	14.7487	194	chrI	9055294	9057294	ID=Gene:WBGene00012296;Name=WBGene00012296;locus=spe-46;sequence_name=W06D4.2;biotype=protein_coding;Alias=spe-46,W06D4.2	+	375	W06D4.2
285	chrI	9057841	9058150	GFP-STA1_MT010_MT015_IDR_final_peak_1158	165	.	2.36934	19.03	16.5629	133	chrI	9057889	9059889	ID=Gene:WBGene00012297;Name=WBGene00012297;interpolated_map_position=3.45149;sequence_name=W06D4.3;biotype=protein_coding;Alias=W06D4.3	+	261	W06D4.3
286	chrI	9117095	9117449	GFP-STA1_MT010_MT015_IDR_final_peak_1180	350	.	3.10231	38.2133	35.0464	142	chrI	9117115	9119115	ID=Gene:WBGene00014115;Name=WBGene00014115;locus=gld-4;sequence_name=ZK858.1;biotype=protein_coding;Alias=gld-4,ZK858.1	+	334	ZK858.1
287	chrI	9131147	9132066	GFP-STA1_MT010_MT015_IDR_final_peak_1186	270	.	2.80551	29.9227	27.048	192	chrI	9131538	9133538	ID=Gene:WBGene00003209;Name=WBGene00003209;locus=mel-26;sequence_name=ZK858.4;biotype=protein_coding;Alias=mel-26,ZK858.4	+	528	ZK858.4
288	chrI	9168417	9168998	GFP-STA1_MT010_MT015_IDR_final_peak_1195	329	.	2.99108	36.0303	32.9211	225	chrI	9167432	9169432	ID=Gene:WBGene00009126;Name=WBGene00009126;locus=pyk-1;sequence_name=F25H5.3;biotype=protein_coding;Alias=pyk-1,F25H5.3	+	581	F25H5.3
289	chrI	9169296	9169696	GFP-STA1_MT010_MT015_IDR_final_peak_1196	199	.	2.49829	22.5107	19.9163	190	chrI	9167432	9169432	ID=Gene:WBGene00009126;Name=WBGene00009126;locus=pyk-1;sequence_name=F25H5.3;biotype=protein_coding;Alias=pyk-1,F25H5.3	+	136	F25H5.3
290	chrI	9248747	9248969	GFP-STA1_MT010_MT015_IDR_final_peak_1201	93	.	1.99674	11.4443	9.30257	134	chrI	9248383	9250383	ID=Gene:WBGene00009499;Name=WBGene00009499;locus=ent-6;sequence_name=F36H2.2;biotype=protein_coding;Alias=ent-6,F36H2.2	-	222	F36H2.2
291	chrI	9249242	9249496	GFP-STA1_MT010_MT015_IDR_final_peak_1202	71	.	1.86487	9.17309	7.14875	185	chrI	9248383	9250383	ID=Gene:WBGene00009499;Name=WBGene00009499;locus=ent-6;sequence_name=F36H2.2;biotype=protein_coding;Alias=ent-6,F36H2.2	-	254	F36H2.2
292	chrI	9249242	9249496	GFP-STA1_MT010_MT015_IDR_final_peak_1202	71	.	1.86487	9.17309	7.14875	185	chrI	9249488	9251488	ID=Gene:WBGene00044247;Name=WBGene00044247;interpolated_map_position=3.71207;sequence_name=F36H2.4;biotype=protein_coding;Alias=F36H2.4	-	8	F36H2.4
293	chrI	9307207	9307859	GFP-STA1_MT010_MT015_IDR_final_peak_1209	176	.	2.42048	20.201	17.689	502	chrI	9307442	9309442	ID=Gene:WBGene00004268;Name=WBGene00004268;locus=rab-5;sequence_name=F26H9.6;biotype=protein_coding;Alias=rab-5,F26H9.6	+	417	F26H9.6
294	chrI	9307207	9307859	GFP-STA1_MT010_MT015_IDR_final_peak_1209	176	.	2.42048	20.201	17.689	502	chrI	9305846	9307846	ID=Gene:WBGene00009176;Name=WBGene00009176;locus=nmat-2;sequence_name=F26H9.4;biotype=protein_coding;Alias=nmat-2,F26H9.4	-	639	F26H9.4
295	chrI	9315431	9315685	GFP-STA1_MT010_MT015_IDR_final_peak_1213	123	.	2.14853	14.5984	12.3202	120	chrI	9313488	9315488	ID=Gene:WBGene00009177;Name=WBGene00009177;interpolated_map_position=3.73968;sequence_name=F26H9.5;biotype=protein_coding;Alias=F26H9.5	-	57	F26H9.5
296	chrI	9327353	9328046	GFP-STA1_MT010_MT015_IDR_final_peak_1216	360	.	3.1364	39.2209	36.0311	522	chrI	9326857	9328857	ID=Gene:WBGene00007533;Name=WBGene00007533;locus=cbl-1;sequence_name=C12C8.2;biotype=protein_coding;Alias=cbl-1,C12C8.2	+	693	C12C8.2
297	chrI	9404371	9404619	GFP-STA1_MT010_MT015_IDR_final_peak_1234	158	.	2.33525	18.2646	15.8274	126	chrI	9403024	9405024	ID=Gene:WBGene00008876;Name=WBGene00008876;interpolated_map_position=3.75958;sequence_name=F16A11.1;biotype=protein_coding;Alias=F16A11.1	-	248	F16A11.1
298	chrI	9404703	9405092	GFP-STA1_MT010_MT015_IDR_final_peak_1235	1012	.	4.99437	106.176	101.223	194	chrI	9403024	9405024	ID=Gene:WBGene00008876;Name=WBGene00008876;interpolated_map_position=3.75958;sequence_name=F16A11.1;biotype=protein_coding;Alias=F16A11.1	-	321	F16A11.1
299	chrI	9422287	9422465	GFP-STA1_MT010_MT015_IDR_final_peak_1237	88	.	1.89662	10.9876	8.87261	80	chrI	9420992	9422992	ID=Gene:WBGene00003904;Name=WBGene00003904;locus=pabp-2;sequence_name=C17E4.5;biotype=protein_coding;Alias=pabp-2,C17E4.5	-	178	C17E4.5
300	chrI	9422287	9422465	GFP-STA1_MT010_MT015_IDR_final_peak_1237	88	.	1.89662	10.9876	8.87261	80	chrI	9421556	9423556	ID=Gene:WBGene00007645;Name=WBGene00007645;interpolated_map_position=3.76103;sequence_name=C17E4.6;biotype=protein_coding;Alias=C17E4.6	+	178	C17E4.6
301	chrI	9605605	9606052	GFP-STA1_MT010_MT015_IDR_final_peak_1260	188	.	2.47162	21.3992	18.842	216	chrI	9604931	9606931	ID=Gene:WBGene00000177;Name=WBGene00000177;locus=aqp-9;sequence_name=K07A1.16;biotype=protein_coding;Alias=aqp-9,K07A1.16	+	447	K07A1.16
302	chrI	9619860	9620176	GFP-STA1_MT010_MT015_IDR_final_peak_1262	258	.	2.76139	28.6759	25.844	122	chrI	9618760	9620760	ID=Gene:WBGene00003036;Name=WBGene00003036;locus=lin-53;sequence_name=K07A1.12;biotype=protein_coding;Alias=lin-53,K07A1.12	-	316	K07A1.12
303	chrI	9619860	9620176	GFP-STA1_MT010_MT015_IDR_final_peak_1262	258	.	2.76139	28.6759	25.844	122	chrI	9619233	9621233	ID=Gene:WBGene00011488;Name=WBGene00011488;locus=nra-2;sequence_name=T05F1.1;biotype=protein_coding;Alias=nra-2,T05F1.1	+	316	T05F1.1
304	chrI	9625932	9626195	GFP-STA1_MT010_MT015_IDR_final_peak_1266	193	.	2.48746	21.923	19.3481	130	chrI	9625006	9627006	ID=Gene:WBGene00004488;Name=WBGene00004488;locus=rps-19;sequence_name=T05F1.3;biotype=protein_coding;Alias=rps-19,T05F1.3	-	263	T05F1.3
305	chrI	9625932	9626195	GFP-STA1_MT010_MT015_IDR_final_peak_1266	193	.	2.48746	21.923	19.3481	130	chrI	9625260	9627260	ID=Gene:WBGene00002027;Name=WBGene00002027;locus=hsr-9;sequence_name=T05F1.6;biotype=protein_coding;Alias=hsr-9,T05F1.6	+	263	T05F1.6
306	chrI	9650216	9650427	GFP-STA1_MT010_MT015_IDR_final_peak_1268	94	.	2.01138	11.6413	9.48721	107	chrI	9648218	9650218	ID=Gene:WBGene00000968;Name=WBGene00000968;locus=dhs-4;sequence_name=T05F1.10;biotype=protein_coding;Alias=dhs-4,T05F1.10	-	2	T05F1.10
307	chrI	9650216	9650427	GFP-STA1_MT010_MT015_IDR_final_peak_1268	94	.	2.01138	11.6413	9.48721	107	chrI	9649523	9651523	ID=Gene:WBGene00011497;Name=WBGene00011497;interpolated_map_position=3.83284;sequence_name=T05F1.13;biotype=protein_coding;Alias=T05F1.13	+	211	T05F1.13
308	chrI	9665110	9665433	GFP-STA1_MT010_MT015_IDR_final_peak_1271	109	.	2.06606	13.1176	10.9011	124	chrI	9664144	9666144	ID=Gene:WBGene00003800;Name=WBGene00003800;locus=npp-14;sequence_name=C03D6.4;biotype=protein_coding;Alias=npp-14,C03D6.4	-	323	C03D6.4
309	chrI	9665110	9665433	GFP-STA1_MT010_MT015_IDR_final_peak_1271	109	.	2.06606	13.1176	10.9011	124	chrI	9664255	9666255	ID=Gene:WBGene00000466;Name=WBGene00000466;locus=cel-1;sequence_name=C03D6.3;biotype=protein_coding;Alias=cel-1,C03D6.3	+	323	C03D6.3
310	chrI	9669091	9669398	GFP-STA1_MT010_MT015_IDR_final_peak_1272	91	.	1.99434	11.327	9.18792	162	chrI	9668415	9670415	ID=Gene:WBGene00004437;Name=WBGene00004437;locus=rpl-24.2;sequence_name=C03D6.8;biotype=protein_coding;Alias=rpl-24.2,C03D6.8	+	307	C03D6.8
311	chrI	9727766	9728153	GFP-STA1_MT010_MT015_IDR_final_peak_1285	133	.	2.21593	15.6851	13.3542	131	chrI	9727108	9729108	ID=Gene:WBGene00007620;Name=WBGene00007620;locus=ocrl-1;sequence_name=C16C2.3;biotype=protein_coding;Alias=ocrl-1,C16C2.3	-	387	C16C2.3
312	chrI	9727766	9728153	GFP-STA1_MT010_MT015_IDR_final_peak_1285	133	.	2.21593	15.6851	13.3542	131	chrI	9726204	9728204	ID=Gene:WBGene00000430;Name=WBGene00000430;locus=ceh-5;sequence_name=C16C2.1;biotype=protein_coding;Alias=ceh-5,C16C2.1	+	387	C16C2.1
313	chrI	9738447	9738713	GFP-STA1_MT010_MT015_IDR_final_peak_1290	180	.	2.34205	20.5654	18.0468	126	chrI	9736823	9738823	ID=Gene:WBGene00001582;Name=WBGene00001582;locus=gfi-2;sequence_name=K02A11.1;biotype=protein_coding;Alias=gfi-2,K02A11.1	+	266	K02A11.1
314	chrI	9749851	9750074	GFP-STA1_MT010_MT015_IDR_final_peak_1294	83	.	1.9432	10.4059	8.31152	137	chrI	9748942	9750942	ID=Gene:WBGene00044607;Name=WBGene00044607;interpolated_map_position=3.88996;sequence_name=K02A11.4;biotype=protein_coding;Alias=K02A11.4	-	223	K02A11.4
315	chrI	9773813	9774290	GFP-STA1_MT010_MT015_IDR_final_peak_1297	97	.	2.02843	11.9592	9.79052	313	chrI	9772170	9774170	ID=Gene:WBGene00009161;Name=WBGene00009161;interpolated_map_position=3.89663;sequence_name=F26E4.6;biotype=protein_coding;Alias=F26E4.6	+	357	F26E4.6
316	chrI	9773813	9774290	GFP-STA1_MT010_MT015_IDR_final_peak_1297	97	.	2.02843	11.9592	9.79052	313	chrI	9773207	9775207	ID=Gene:WBGene00009162;Name=WBGene00009162;interpolated_map_position=3.89739;sequence_name=F26E4.7;biotype=protein_coding;Alias=F26E4.7	+	477	F26E4.7
317	chrI	9787739	9788197	GFP-STA1_MT010_MT015_IDR_final_peak_1299	91	.	1.98484	11.2841	9.15451	309	chrI	9786624	9788624	ID=Gene:WBGene00006528;Name=WBGene00006528;locus=tba-1;sequence_name=F26E4.8;biotype=protein_coding;Alias=tba-1,F26E4.8	-	458	F26E4.8
318	chrI	9787739	9788197	GFP-STA1_MT010_MT015_IDR_final_peak_1299	91	.	1.98484	11.2841	9.15451	309	chrI	9787749	9789749	ID=Gene:WBGene00000371;Name=WBGene00000371;locus=cco-1;sequence_name=F26E4.9;biotype=protein_coding;Alias=cco-1,F26E4.9	+	448	F26E4.9
319	chrI	9788510	9789203	GFP-STA1_MT010_MT015_IDR_final_peak_1300	236	.	2.67616	26.4524	23.6987	218	chrI	9786624	9788624	ID=Gene:WBGene00006528;Name=WBGene00006528;locus=tba-1;sequence_name=F26E4.8;biotype=protein_coding;Alias=tba-1,F26E4.8	-	114	F26E4.8
320	chrI	9788510	9789203	GFP-STA1_MT010_MT015_IDR_final_peak_1300	236	.	2.67616	26.4524	23.6987	218	chrI	9787749	9789749	ID=Gene:WBGene00000371;Name=WBGene00000371;locus=cco-1;sequence_name=F26E4.9;biotype=protein_coding;Alias=cco-1,F26E4.9	+	693	F26E4.9
321	chrI	9822152	9822850	GFP-STA1_MT010_MT015_IDR_final_peak_1308	67	.	1.53082	8.80561	6.79824	526	chrI	9822448	9824448	ID=Gene:WBGene00009408;Name=WBGene00009408;interpolated_map_position=3.9129;sequence_name=F35C12.3;biotype=protein_coding;Alias=F35C12.3	-	402	F35C12.3
322	chrI	9852322	9852515	GFP-STA1_MT010_MT015_IDR_final_peak_1311	93	.	1.98407	11.5252	9.38193	64	chrI	9850791	9852791	ID=Gene:WBGene00010730;Name=WBGene00010730;locus=ensa-1;sequence_name=K10C3.2;biotype=protein_coding;Alias=ensa-1,K10C3.2	-	193	K10C3.2
323	chrI	9869083	9869732	GFP-STA1_MT010_MT015_IDR_final_peak_1317	221	.	2.54724	24.8798	22.1903	134	chrI	9868663	9870663	ID=Gene:WBGene00003639;Name=WBGene00003639;locus=nhr-49;sequence_name=K10C3.6;biotype=protein_coding;Alias=nhr-49,K10C3.6	+	649	K10C3.6
324	chrI	9882146	9882550	GFP-STA1_MT010_MT015_IDR_final_peak_1320	98	.	1.9764	11.9997	9.83032	141	chrI	9880504	9882504	ID=Gene:WBGene00003659;Name=WBGene00003659;locus=nhr-69;sequence_name=T23H4.2;biotype=protein_coding;Alias=nhr-69,T23H4.2	-	358	T23H4.2
325	chrI	9938391	9938950	GFP-STA1_MT010_MT015_IDR_final_peak_1324	231	.	2.65248	25.9066	23.1787	159	chrI	9937300	9939300	ID=Gene:WBGene00013694;Name=WBGene00013694;interpolated_map_position=4.0761;sequence_name=Y106G6A.1;biotype=protein_coding;Alias=Y106G6A.1	-	559	Y106G6A.1
326	chrI	9979785	9980011	GFP-STA1_MT010_MT015_IDR_final_peak_1330	130	.	2.19889	15.3295	13.0137	111	chrI	9978662	9980662	ID=Gene:WBGene00001226;Name=WBGene00001226;locus=eif-3.C;sequence_name=T23D8.4;biotype=protein_coding;Alias=eif-3.C,T23D8.4	-	226	T23D8.4
327	chrI	9988434	9989508	GFP-STA1_MT010_MT015_IDR_final_peak_1332	258	.	2.76139	28.6759	25.844	510	chrI	9987796	9989796	ID=Gene:WBGene00001941;Name=WBGene00001941;locus=his-67;sequence_name=T23D8.5;biotype=protein_coding;Alias=his-67,T23D8.5	-	1074	T23D8.5
328	chrI	9988434	9989508	GFP-STA1_MT010_MT015_IDR_final_peak_1332	258	.	2.76139	28.6759	25.844	510	chrI	9988101	9990101	ID=Gene:WBGene00001942;Name=WBGene00001942;locus=his-68;sequence_name=T23D8.6;biotype=protein_coding;Alias=his-68,T23D8.6	+	1074	T23D8.6
329	chrI	9988434	9989508	GFP-STA1_MT010_MT015_IDR_final_peak_1332	258	.	2.76139	28.6759	25.844	510	chrI	9988802	9990802	ID=Gene:WBGene00011945;Name=WBGene00011945;locus=hpo-24;sequence_name=T23D8.7;biotype=protein_coding;Alias=hpo-24,T23D8.7	+	706	T23D8.7
330	chrI	10178325	10179547	GFP-STA1_MT010_MT015_IDR_final_peak_1364	66	.	1.83208	8.69022	6.68544	968	chrI	10178018	10180018	ID=Gene:WBGene00077526;Name=WBGene00077526;interpolated_map_position=4.71858;sequence_name=C25A1.16;biotype=protein_coding;Alias=C25A1.16	+	1222	C25A1.16
331	chrI	10178325	10179547	GFP-STA1_MT010_MT015_IDR_final_peak_1364	66	.	1.83208	8.69022	6.68544	968	chrI	10178042	10180042	ID=Gene:WBGene00007708;Name=WBGene00007708;locus=nola-3;sequence_name=C25A1.6;biotype=protein_coding;Alias=nola-3,C25A1.6	+	1222	C25A1.6
332	chrI	10178325	10179547	GFP-STA1_MT010_MT015_IDR_final_peak_1364	66	.	1.83208	8.69022	6.68544	968	chrI	10178840	10180840	ID=Gene:WBGene00002153;Name=WBGene00002153;locus=iars-2;sequence_name=C25A1.7;biotype=protein_coding;Alias=iars-2,C25A1.7	+	707	C25A1.7
333	chrI	10184379	10185577	GFP-STA1_MT010_MT015_IDR_final_peak_1365	69	.	1.85797	8.94512	6.9257	768	chrI	10184468	10186468	ID=Gene:WBGene00007709;Name=WBGene00007709;locus=clec-87;sequence_name=C25A1.8;biotype=protein_coding;Alias=clec-87,C25A1.8	-	1109	C25A1.8
334	chrI	10184379	10185577	GFP-STA1_MT010_MT015_IDR_final_peak_1365	69	.	1.85797	8.94512	6.9257	768	chrI	10184800	10186800	ID=Gene:WBGene00007710;Name=WBGene00007710;locus=rsa-1;sequence_name=C25A1.9;biotype=protein_coding;Alias=rsa-1,C25A1.9	+	777	C25A1.9
335	chrI	10204105	10205350	GFP-STA1_MT010_MT015_IDR_final_peak_1371	143	.	1.77886	16.7689	14.3953	356	chrI	10202437	10204437	ID=Gene:WBGene00219498;Name=WBGene00219498;interpolated_map_position=4.74861;sequence_name=Y106G6E.8;biotype=protein_coding;Alias=Y106G6E.8	+	332	Y106G6E.8
336	chrI	10231602	10232068	GFP-STA1_MT010_MT015_IDR_final_peak_1385	154	.	2.31821	17.8866	15.4646	199	chrI	10230214	10232214	ID=Gene:WBGene00013709;Name=WBGene00013709;locus=csnk-1;sequence_name=Y106G6E.6;biotype=protein_coding;Alias=csnk-1,Y106G6E.6	-	466	Y106G6E.6
337	chrI	10296945	10297176	GFP-STA1_MT010_MT015_IDR_final_peak_1398	130	.	2.19889	15.3295	13.0137	109	chrI	10296922	10298922	ID=Gene:WBGene00007047;Name=WBGene00007047;locus=wts-1;sequence_name=T20F10.1;biotype=protein_coding;Alias=wts-1,T20F10.1	-	231	T20F10.1
338	chrI	10302824	10303322	GFP-STA1_MT010_MT015_IDR_final_peak_1400	86	.	1.91464	10.7964	8.68535	139	chrI	10301945	10303945	ID=Gene:WBGene00011866;Name=WBGene00011866;interpolated_map_position=4.86162;sequence_name=T20F10.5;biotype=protein_coding;Alias=T20F10.5	-	498	T20F10.5
339	chrI	10381937	10382207	GFP-STA1_MT010_MT015_IDR_final_peak_1404	236	.	2.67616	26.4524	23.6987	136	chrI	10380082	10382082	ID=Gene:WBGene00009745;Name=WBGene00009745;interpolated_map_position=4.96162;sequence_name=F45H11.5;biotype=protein_coding;Alias=F45H11.5	+	145	F45H11.5
340	chrI	10408940	10409219	GFP-STA1_MT010_MT015_IDR_final_peak_1408	335	.	3.05117	36.7197	33.5884	149	chrI	10408359	10410359	ID=Gene:WBGene00003847;Name=WBGene00003847;locus=blmp-1;sequence_name=F25D7.3;biotype=protein_coding;Alias=blmp-1,F25D7.3	+	279	F25D7.3
341	chrI	10409420	10409827	GFP-STA1_MT010_MT015_IDR_final_peak_1409	176	.	2.42048	20.201	17.689	298	chrI	10408359	10410359	ID=Gene:WBGene00003847;Name=WBGene00003847;locus=blmp-1;sequence_name=F25D7.3;biotype=protein_coding;Alias=blmp-1,F25D7.3	+	407	F25D7.3
342	chrI	10421966	10422450	GFP-STA1_MT010_MT015_IDR_final_peak_1417	69	.	1.85797	8.94512	6.9257	398	chrI	10420858	10422858	ID=Gene:WBGene00009113;Name=WBGene00009113;interpolated_map_position=4.99976;locus=maph-1.2;sequence_name=F25D7.4;biotype=protein_coding;Alias=maph-1.2,F25D7.4	-	484	F25D7.4
343	chrI	10429491	10429748	GFP-STA1_MT010_MT015_IDR_final_peak_1418	94	.	1.99863	11.6405	9.48721	142	chrI	10428026	10430026	ID=Gene:WBGene00009114;Name=WBGene00009114;interpolated_map_position=5.01021;sequence_name=F25D7.5;biotype=protein_coding;Alias=F25D7.5	-	257	F25D7.5
344	chrI	10429491	10429748	GFP-STA1_MT010_MT015_IDR_final_peak_1418	94	.	1.99863	11.6405	9.48721	142	chrI	10428672	10430672	ID=Gene:WBGene00013716;Name=WBGene00013716;interpolated_map_position=5.01912;sequence_name=Y106G6H.1;biotype=protein_coding;Alias=Y106G6H.1	+	257	Y106G6H.1
345	chrI	10436158	10437130	GFP-STA1_MT010_MT015_IDR_final_peak_1423	107	.	2.07957	12.9342	10.7212	627	chrI	10436708	10438708	ID=Gene:WBGene00013717;Name=WBGene00013717;locus=madf-10;sequence_name=Y106G6H.4;biotype=protein_coding;Alias=madf-10,Y106G6H.4	-	422	Y106G6H.4
346	chrI	10436158	10437130	GFP-STA1_MT010_MT015_IDR_final_peak_1423	107	.	2.07957	12.9342	10.7212	627	chrI	10434876	10436876	ID=Gene:WBGene00003902;Name=WBGene00003902;locus=pab-1;sequence_name=Y106G6H.2;biotype=protein_coding;Alias=pab-1,Y106G6H.2	-	718	Y106G6H.2
347	chrI	10436158	10437130	GFP-STA1_MT010_MT015_IDR_final_peak_1423	107	.	2.07957	12.9342	10.7212	627	chrI	10435254	10437254	ID=Gene:WBGene00004444;Name=WBGene00004444;locus=rpl-30;sequence_name=Y106G6H.3;biotype=protein_coding;Alias=rpl-30,Y106G6H.3	+	972	Y106G6H.3
348	chrI	10516717	10517365	GFP-STA1_MT010_MT015_IDR_final_peak_1429	421	.	3.34094	45.4594	42.1398	424	chrI	10515432	10517432	ID=Gene:WBGene00206464;Name=WBGene00206464;interpolated_map_position=5.0546;sequence_name=F59C6.18;biotype=protein_coding;Alias=F59C6.18	-	648	F59C6.18
349	chrI	10516717	10517365	GFP-STA1_MT010_MT015_IDR_final_peak_1429	421	.	3.34094	45.4594	42.1398	424	chrI	10516952	10518952	ID=Gene:WBGene00003742;Name=WBGene00003742;locus=nlp-4;sequence_name=F59C6.6;biotype=protein_coding;Alias=nlp-4,F59C6.6	-	413	F59C6.6
350	chrI	10518000	10518195	GFP-STA1_MT010_MT015_IDR_final_peak_1430	80	.	1.92616	10.1062	8.02666	110	chrI	10516952	10518952	ID=Gene:WBGene00003742;Name=WBGene00003742;locus=nlp-4;sequence_name=F59C6.6;biotype=protein_coding;Alias=nlp-4,F59C6.6	-	195	F59C6.6
351	chrI	10518000	10518195	GFP-STA1_MT010_MT015_IDR_final_peak_1430	80	.	1.92616	10.1062	8.02666	110	chrI	10517379	10519379	ID=Gene:WBGene00010325;Name=WBGene00010325;locus=exos-3;sequence_name=F59C6.4;biotype=protein_coding;Alias=exos-3,F59C6.4	+	195	F59C6.4
352	chrI	10526373	10526584	GFP-STA1_MT010_MT015_IDR_final_peak_1432	151	.	2.30116	17.5117	15.1052	119	chrI	10525602	10527602	ID=Gene:WBGene00044792;Name=WBGene00044792;interpolated_map_position=5.0547;sequence_name=F59C6.14;biotype=protein_coding;Alias=F59C6.14	+	211	F59C6.14
353	chrI	10532277	10532789	GFP-STA1_MT010_MT015_IDR_final_peak_1433	99	.	1.95385	12.0736	9.90285	385	chrI	10531667	10533667	ID=Gene:WBGene00010328;Name=WBGene00010328;interpolated_map_position=5.05471;sequence_name=F59C6.11;biotype=protein_coding;Alias=F59C6.11	+	512	F59C6.11
354	chrI	10552816	10554015	GFP-STA1_MT010_MT015_IDR_final_peak_1436	222	.	2.53531	24.9587	22.2677	1080	chrI	10552913	10554913	ID=Gene:WBGene00009119;Name=WBGene00009119;locus=ndk-1;sequence_name=F25H2.5;biotype=protein_coding;Alias=ndk-1,F25H2.5	-	1102	F25H2.5
355	chrI	10552816	10554015	GFP-STA1_MT010_MT015_IDR_final_peak_1436	222	.	2.53531	24.9587	22.2677	1080	chrI	10553366	10555366	ID=Gene:WBGene00009120;Name=WBGene00009120;interpolated_map_position=5.05483;sequence_name=F25H2.6;biotype=protein_coding;Alias=F25H2.6	+	649	F25H2.6
356	chrI	10552816	10554015	GFP-STA1_MT010_MT015_IDR_final_peak_1436	222	.	2.53531	24.9587	22.2677	1080	chrI	10550979	10552979	ID=Gene:WBGene00009118;Name=WBGene00009118;interpolated_map_position=5.0548;sequence_name=F25H2.4;biotype=protein_coding;Alias=F25H2.4	+	163	F25H2.4
357	chrI	10565075	10565682	GFP-STA1_MT010_MT015_IDR_final_peak_1445	275	.	2.82958	30.5024	27.5883	180	chrI	10565350	10567350	ID=Gene:WBGene00003926;Name=WBGene00003926;locus=pas-5;sequence_name=F25H2.9;biotype=protein_coding;Alias=pas-5,F25H2.9	+	332	F25H2.9
358	chrI	10569079	10570209	GFP-STA1_MT010_MT015_IDR_final_peak_1448	104	.	2.06252	12.6057	10.4075	143	chrI	10568112	10570112	ID=Gene:WBGene00009122;Name=WBGene00009122;locus=tct-1;sequence_name=F25H2.11;biotype=protein_coding;Alias=tct-1,F25H2.11	+	1033	F25H2.11
359	chrI	10653554	10653862	GFP-STA1_MT010_MT015_IDR_final_peak_1455	123	.	2.11532	14.6042	12.3259	81	chrI	10653179	10655179	ID=Gene:WBGene00015236;Name=WBGene00015236;interpolated_map_position=5.0601;sequence_name=B0511.11;biotype=protein_coding;Alias=B0511.11	-	308	B0511.11
360	chrI	10720208	10720426	GFP-STA1_MT010_MT015_IDR_final_peak_1460	140	.	2.21216	16.3885	14.0359	112	chrI	10719826	10721826	ID=Gene:WBGene00015023;Name=WBGene00015023;interpolated_map_position=5.0629;sequence_name=B0205.9;biotype=protein_coding;Alias=B0205.9	+	218	B0205.9
361	chrI	10728686	10728918	GFP-STA1_MT010_MT015_IDR_final_peak_1461	74	.	1.89207	9.51807	7.4687	123	chrI	10727795	10729795	ID=Gene:WBGene00044644;Name=WBGene00044644;interpolated_map_position=5.06383;sequence_name=B0205.13;biotype=protein_coding;Alias=B0205.13	-	232	B0205.13
362	chrI	10807027	10807665	GFP-STA1_MT010_MT015_IDR_final_peak_1488	147	.	2.28411	17.1399	14.7487	507	chrI	10805922	10807922	ID=Gene:WBGene00016461;Name=WBGene00016461;interpolated_map_position=5.20781;sequence_name=C35E7.9;biotype=protein_coding;Alias=C35E7.9	+	638	C35E7.9
363	chrI	10807027	10807665	GFP-STA1_MT010_MT015_IDR_final_peak_1488	147	.	2.28411	17.1399	14.7487	507	chrI	10807607	10809607	ID=Gene:WBGene00016460;Name=WBGene00016460;interpolated_map_position=5.21515;sequence_name=C35E7.8;biotype=protein_coding;Alias=C35E7.8	+	58	C35E7.8
364	chrI	11014171	11014483	GFP-STA1_MT010_MT015_IDR_final_peak_1504	236	.	2.67616	26.4524	23.6987	139	chrI	11013274	11015274	ID=Gene:WBGene00219422;Name=WBGene00219422;interpolated_map_position=6.3015;sequence_name=Y52B11A.20;biotype=protein_coding;Alias=Y52B11A.20	-	312	Y52B11A.20
365	chrI	11323268	11323491	GFP-STA1_MT010_MT015_IDR_final_peak_1526	74	.	1.89207	9.51807	7.4687	92	chrI	11322110	11324110	ID=Gene:WBGene00010416;Name=WBGene00010416;locus=hxk-2;sequence_name=H25P06.1;biotype=protein_coding;Alias=hxk-2,H25P06.1	-	223	H25P06.1
366	chrI	11323268	11323491	GFP-STA1_MT010_MT015_IDR_final_peak_1526	74	.	1.89207	9.51807	7.4687	92	chrI	11322527	11324527	ID=Gene:WBGene00000410;Name=WBGene00000410;locus=cdk-9;sequence_name=H25P06.2;biotype=protein_coding;Alias=cdk-9,H25P06.2	+	223	H25P06.2
367	chrI	11341493	11341762	GFP-STA1_MT010_MT015_IDR_final_peak_1527	71	.	1.8634	9.15433	7.13048	144	chrI	11340611	11342611	ID=Gene:WBGene00077770;Name=WBGene00077770;interpolated_map_position=7.94968;sequence_name=M04D5.3;biotype=protein_coding;Alias=M04D5.3	-	269	M04D5.3
368	chrI	11577322	11577745	GFP-STA1_MT010_MT015_IDR_final_peak_1534	96	.	2.01448	11.8572	9.69878	315	chrI	11576488	11578488	ID=Gene:WBGene00008856;Name=WBGene00008856;interpolated_map_position=9.23954;sequence_name=F15D3.6;biotype=protein_coding;Alias=F15D3.6	-	423	F15D3.6
369	chrI	11577322	11577745	GFP-STA1_MT010_MT015_IDR_final_peak_1534	96	.	2.01448	11.8572	9.69878	315	chrI	11577641	11579641	ID=Gene:WBGene00008857;Name=WBGene00008857;locus=timm-23;sequence_name=F15D3.7;biotype=protein_coding;Alias=timm-23,F15D3.7	+	104	F15D3.7
370	chrI	11629129	11629320	GFP-STA1_MT010_MT015_IDR_final_peak_1543	71	.	1.87502	9.22968	7.19535	110	chrI	11628641	11630641	ID=Gene:WBGene00012264;Name=WBGene00012264;interpolated_map_position=9.35798;sequence_name=W04G5.3;biotype=protein_coding;Alias=W04G5.3	+	191	W04G5.3
371	chrI	11629129	11629320	GFP-STA1_MT010_MT015_IDR_final_peak_1543	71	.	1.87502	9.22968	7.19535	110	chrI	11629064	11631064	ID=Gene:WBGene00012265;Name=WBGene00012265;interpolated_map_position=9.36187;sequence_name=W04G5.4;biotype=protein_coding;Alias=W04G5.4	+	191	W04G5.4
372	chrI	11649357	11649709	GFP-STA1_MT010_MT015_IDR_final_peak_1544	80	.	1.92616	10.1062	8.02666	118	chrI	11648015	11650015	ID=Gene:WBGene00206393;Name=WBGene00206393;interpolated_map_position=9.47526;sequence_name=W04G5.16;biotype=protein_coding;Alias=W04G5.16	-	352	W04G5.16
373	chrI	11649357	11649709	GFP-STA1_MT010_MT015_IDR_final_peak_1544	80	.	1.92616	10.1062	8.02666	118	chrI	11648982	11650982	ID=Gene:WBGene00012268;Name=WBGene00012268;interpolated_map_position=9.47946;sequence_name=W04G5.8;biotype=protein_coding;Alias=W04G5.8	+	352	W04G5.8
374	chrI	11910014	11911210	GFP-STA1_MT010_MT015_IDR_final_peak_1569	97	.	2.02843	11.9592	9.79052	540	chrI	11908280	11910280	ID=Gene:WBGene00001372;Name=WBGene00001372;locus=exo-3;sequence_name=R09B3.1;biotype=protein_coding;Alias=exo-3,R09B3.1	-	266	R09B3.1
375	chrI	11910014	11911210	GFP-STA1_MT010_MT015_IDR_final_peak_1569	97	.	2.02843	11.9592	9.79052	540	chrI	11910021	11912021	ID=Gene:WBGene00011156;Name=WBGene00011156;interpolated_map_position=12.9285;sequence_name=R09B3.3;biotype=protein_coding;Alias=R09B3.3	-	1189	R09B3.3
376	chrI	11910014	11911210	GFP-STA1_MT010_MT015_IDR_final_peak_1569	97	.	2.02843	11.9592	9.79052	540	chrI	11910324	11912324	ID=Gene:WBGene00006707;Name=WBGene00006707;locus=ubc-12;sequence_name=R09B3.4;biotype=protein_coding;Alias=ubc-12,R09B3.4	+	886	R09B3.4
377	chrI	11930001	11930253	GFP-STA1_MT010_MT015_IDR_final_peak_1572	136	.	2.23298	16.0439	13.698	139	chrI	11928507	11930507	ID=Gene:WBGene00006958;Name=WBGene00006958;locus=wve-1;sequence_name=R06C1.3;biotype=protein_coding;Alias=wve-1,R06C1.3	-	252	R06C1.3
378	chrI	11930001	11930253	GFP-STA1_MT010_MT015_IDR_final_peak_1572	136	.	2.23298	16.0439	13.698	139	chrI	11929725	11931725	ID=Gene:WBGene00011059;Name=WBGene00011059;interpolated_map_position=13.0105;sequence_name=R06C1.4;biotype=protein_coding;Alias=R06C1.4	+	252	R06C1.4
379	chrI	11930372	11930822	GFP-STA1_MT010_MT015_IDR_final_peak_1573	91	.	1.99434	11.327	9.18792	322	chrI	11928507	11930507	ID=Gene:WBGene00006958;Name=WBGene00006958;locus=wve-1;sequence_name=R06C1.3;biotype=protein_coding;Alias=wve-1,R06C1.3	-	135	R06C1.3
380	chrI	12039519	12040357	GFP-STA1_MT010_MT015_IDR_final_peak_1590	202	.	2.53041	22.8877	20.2784	326	chrI	12040035	12042035	ID=Gene:WBGene00010244;Name=WBGene00010244;interpolated_map_position=13.0225;sequence_name=F58D5.5;biotype=protein_coding;Alias=F58D5.5	+	322	F58D5.5
381	chrI	12093607	12093972	GFP-STA1_MT010_MT015_IDR_final_peak_1603	98	.	1.65088	12.0229	9.85318	185	chrI	12093480	12095480	ID=Gene:WBGene00012960;Name=WBGene00012960;interpolated_map_position=13.0526;sequence_name=Y47H10A.4;biotype=protein_coding;Alias=Y47H10A.4	-	365	Y47H10A.4
382	chrI	12144756	12145312	GFP-STA1_MT010_MT015_IDR_final_peak_1608	88	.	1.97729	11.0163	8.89199	355	chrI	12143007	12145007	ID=Gene:WBGene00005529;Name=WBGene00005529;locus=sri-17;sequence_name=F15H9.3;biotype=protein_coding;Alias=sri-17,F15H9.3	+	251	F15H9.3
383	chrI	12232460	12232666	GFP-STA1_MT010_MT015_IDR_final_peak_1617	77	.	1.90911	9.81026	7.74559	90	chrI	12231689	12233689	ID=Gene:WBGene00008787;Name=WBGene00008787;interpolated_map_position=13.074;sequence_name=F14B6.6;biotype=protein_coding;Alias=F14B6.6	+	206	F14B6.6
384	chrI	12288076	12288463	GFP-STA1_MT010_MT015_IDR_final_peak_1620	83	.	1.9432	10.4059	8.31152	298	chrI	12286199	12288199	ID=Gene:WBGene00010163;Name=WBGene00010163;interpolated_map_position=13.109;sequence_name=F56H6.2;biotype=protein_coding;Alias=F56H6.2	+	123	F56H6.2
385	chrI	12504753	12505191	GFP-STA1_MT010_MT015_IDR_final_peak_1625	130	.	2.19889	15.3295	13.0137	277	chrI	12504098	12506098	ID=Gene:WBGene00010769;Name=WBGene00010769;locus=asah-1;sequence_name=K11D2.2;biotype=protein_coding;Alias=asah-1,K11D2.2	+	438	K11D2.2
386	chrI	12505886	12506159	GFP-STA1_MT010_MT015_IDR_final_peak_1626	126	.	2.18184	14.9772	12.6761	114	chrI	12504098	12506098	ID=Gene:WBGene00010769;Name=WBGene00010769;locus=asah-1;sequence_name=K11D2.2;biotype=protein_coding;Alias=asah-1,K11D2.2	+	212	K11D2.2
387	chrI	12551016	12551462	GFP-STA1_MT010_MT015_IDR_final_peak_1634	158	.	2.33525	18.2646	15.8274	226	chrI	12550538	12552538	ID=Gene:WBGene00012216;Name=WBGene00012216;interpolated_map_position=13.5071;sequence_name=W02D9.10;biotype=protein_coding;Alias=W02D9.10	+	446	W02D9.10
388	chrI	12570750	12572103	GFP-STA1_MT010_MT015_IDR_final_peak_1639	188	.	2.47162	21.3992	18.842	242	chrI	12571801	12573801	ID=Gene:WBGene00001008;Name=WBGene00001008;locus=dlk-1;sequence_name=F33E2.2;biotype=protein_coding;Alias=dlk-1,F33E2.2	-	302	F33E2.2
389	chrI	12572243	12572810	GFP-STA1_MT010_MT015_IDR_final_peak_1640	458	.	3.46026	49.2462	45.8499	214	chrI	12571801	12573801	ID=Gene:WBGene00001008;Name=WBGene00001008;locus=dlk-1;sequence_name=F33E2.2;biotype=protein_coding;Alias=dlk-1,F33E2.2	-	567	F33E2.2
390	chrI	12652159	12653237	GFP-STA1_MT010_MT015_IDR_final_peak_1648	236	.	2.67616	26.4524	23.6987	136	chrI	12651087	12653087	ID=Gene:WBGene00010420;Name=WBGene00010420;locus=mcrs-1;sequence_name=H28O16.2;biotype=protein_coding;Alias=mcrs-1,H28O16.2	-	928	H28O16.2
391	chrI	12652159	12653237	GFP-STA1_MT010_MT015_IDR_final_peak_1648	236	.	2.67616	26.4524	23.6987	136	chrI	12651277	12653277	ID=Gene:WBGene00010419;Name=WBGene00010419;interpolated_map_position=13.879;sequence_name=H28O16.1;biotype=protein_coding;Alias=H28O16.1	+	1078	H28O16.1
392	chrI	12664929	12665162	GFP-STA1_MT010_MT015_IDR_final_peak_1650	85	.	1.91315	10.6993	8.59871	127	chrI	12664067	12666067	ID=Gene:WBGene00012037;Name=WBGene00012037;interpolated_map_position=13.8946;sequence_name=T26E3.4;biotype=protein_coding;Alias=T26E3.4	+	233	T26E3.4
393	chrI	12815306	12816309	GFP-STA1_MT010_MT015_IDR_final_peak_1657	233	.	2.65668	26.1305	23.3911	652	chrI	12814641	12816641	ID=Gene:WBGene00012476;Name=WBGene00012476;interpolated_map_position=14.0753;sequence_name=Y18D10A.3;biotype=protein_coding;Alias=Y18D10A.3	-	1003	Y18D10A.3
394	chrI	12815306	12816309	GFP-STA1_MT010_MT015_IDR_final_peak_1657	233	.	2.65668	26.1305	23.3911	652	chrI	12814904	12816904	ID=Gene:WBGene00012477;Name=WBGene00012477;interpolated_map_position=14.082;sequence_name=Y18D10A.4;biotype=protein_coding;Alias=Y18D10A.4	+	1003	Y18D10A.4
395	chrI	12917930	12918522	GFP-STA1_MT010_MT015_IDR_final_peak_1669	480	.	3.34566	51.5117	48.0748	255	chrI	12917722	12919722	ID=Gene:WBGene00001427;Name=WBGene00001427;locus=fkb-2;sequence_name=Y18D10A.19;biotype=protein_coding;Alias=fkb-2,Y18D10A.19	+	592	Y18D10A.19
396	chrI	12919248	12919609	GFP-STA1_MT010_MT015_IDR_final_peak_1671	147	.	2.28411	17.1399	14.7487	190	chrI	12917722	12919722	ID=Gene:WBGene00001427;Name=WBGene00001427;locus=fkb-2;sequence_name=Y18D10A.19;biotype=protein_coding;Alias=fkb-2,Y18D10A.19	+	361	Y18D10A.19
397	chrI	12920566	12921240	GFP-STA1_MT010_MT015_IDR_final_peak_1673	97	.	2.02843	11.9592	9.79052	135	chrI	12921004	12923004	ID=Gene:WBGene00003989;Name=WBGene00003989;locus=pfn-1;sequence_name=Y18D10A.20;biotype=protein_coding;Alias=pfn-1,Y18D10A.20	+	236	Y18D10A.20
398	chrI	12949795	12950051	GFP-STA1_MT010_MT015_IDR_final_peak_1678	345	.	3.08526	37.7131	34.5583	122	chrI	12950025	12952025	ID=Gene:WBGene00008567;Name=WBGene00008567;interpolated_map_position=15.4181;sequence_name=F08A8.4;biotype=protein_coding;Alias=F08A8.4	+	26	F08A8.4
399	chrI	12965296	12967066	GFP-STA1_MT010_MT015_IDR_final_peak_1682	246	.	2.63242	27.4036	24.6149	1608	chrI	12963579	12965579	ID=Gene:WBGene00008131;Name=WBGene00008131;interpolated_map_position=16.4891;sequence_name=C47B2.2;biotype=protein_coding;Alias=C47B2.2	-	283	C47B2.2
400	chrI	13160901	13161164	GFP-STA1_MT010_MT015_IDR_final_peak_1701	83	.	1.9432	10.4059	8.31152	145	chrI	13160510	13162510	ID=Gene:WBGene00009064;Name=WBGene00009064;interpolated_map_position=17.2256;sequence_name=F22G12.4;biotype=protein_coding;Alias=F22G12.4	-	263	F22G12.4
401	chrI	13287206	13287549	GFP-STA1_MT010_MT015_IDR_final_peak_1706	140	.	2.25002	16.4061	14.0451	150	chrI	13285497	13287497	ID=Gene:WBGene00010806;Name=WBGene00010806;interpolated_map_position=17.3966;sequence_name=M01E5.3;biotype=protein_coding;Alias=M01E5.3	-	291	M01E5.3
402	chrI	13310272	13310514	GFP-STA1_MT010_MT015_IDR_final_peak_1710	104	.	2.06252	12.6057	10.4075	136	chrI	13308994	13310994	ID=Gene:WBGene00011435;Name=WBGene00011435;interpolated_map_position=17.6244;sequence_name=T04D3.8;biotype=protein_coding;Alias=T04D3.8	+	242	T04D3.8
403	chrI	13330963	13331311	GFP-STA1_MT010_MT015_IDR_final_peak_1714	85	.	1.96025	10.7093	8.59971	262	chrI	13329951	13331951	ID=Gene:WBGene00011434;Name=WBGene00011434;interpolated_map_position=17.7262;sequence_name=T04D3.5;biotype=protein_coding;Alias=T04D3.5	-	348	T04D3.5
404	chrI	13411356	13411992	GFP-STA1_MT010_MT015_IDR_final_peak_1728	104	.	1.99452	12.6025	10.4075	260	chrI	13410451	13412451	ID=Gene:WBGene00007213;Name=WBGene00007213;interpolated_map_position=19.7194;sequence_name=C01A2.1;biotype=protein_coding;Alias=C01A2.1	-	636	C01A2.1
405	chrI	13411356	13411992	GFP-STA1_MT010_MT015_IDR_final_peak_1728	104	.	1.99452	12.6025	10.4075	260	chrI	13411879	13413879	ID=Gene:WBGene00012290;Name=WBGene00012290;interpolated_map_position=19.7388;sequence_name=W05H12.2;biotype=protein_coding;Alias=W05H12.2	-	113	W05H12.2
406	chrI	13411356	13411992	GFP-STA1_MT010_MT015_IDR_final_peak_1728	104	.	1.99452	12.6025	10.4075	260	chrI	13410814	13412814	ID=Gene:WBGene00219206;Name=WBGene00219206;interpolated_map_position=19.736;sequence_name=W05H12.4;biotype=protein_coding;Alias=W05H12.4	+	636	W05H12.4
407	chrI	13434269	13434702	GFP-STA1_MT010_MT015_IDR_final_peak_1730	97	.	1.97536	11.9019	9.74274	242	chrI	13434487	13436487	ID=Gene:WBGene00012738;Name=WBGene00012738;locus=eif-3.J;sequence_name=Y40B1B.5;biotype=protein_coding;Alias=eif-3.J,Y40B1B.5	+	215	Y40B1B.5
408	chrI	13487563	13487838	GFP-STA1_MT010_MT015_IDR_final_peak_1735	109	.	2.06645	13.2158	10.9972	157	chrI	13486404	13488404	ID=Gene:WBGene00013019;Name=WBGene00013019;interpolated_map_position=20.9477;sequence_name=Y48G10A.2;biotype=protein_coding;Alias=Y48G10A.2	-	275	Y48G10A.2
409	chrI	13487563	13487838	GFP-STA1_MT010_MT015_IDR_final_peak_1735	109	.	2.06645	13.2158	10.9972	157	chrI	13487629	13489629	ID=Gene:WBGene00235146;Name=WBGene00235146;interpolated_map_position=20.9807;sequence_name=Y48G10A.10;biotype=transposon_protein_coding;Alias=Y48G10A.10	-	209	Y48G10A.10
410	chrI	13488763	13489025	GFP-STA1_MT010_MT015_IDR_final_peak_1736	246	.	2.63242	27.4036	24.6149	113	chrI	13487629	13489629	ID=Gene:WBGene00235146;Name=WBGene00235146;interpolated_map_position=20.9807;sequence_name=Y48G10A.10;biotype=transposon_protein_coding;Alias=Y48G10A.10	-	262	Y48G10A.10
411	chrI	13488763	13489025	GFP-STA1_MT010_MT015_IDR_final_peak_1736	246	.	2.63242	27.4036	24.6149	113	chrI	13488560	13490560	ID=Gene:WBGene00013018;Name=WBGene00013018;interpolated_map_position=20.9915;sequence_name=Y48G10A.1;biotype=protein_coding;Alias=Y48G10A.1	+	262	Y48G10A.1
412	chrI	13559740	13560112	GFP-STA1_MT010_MT015_IDR_final_peak_1743	133	.	2.21593	15.6851	13.3542	260	chrI	13558361	13560361	ID=Gene:WBGene00006936;Name=WBGene00006936;locus=vars-2;sequence_name=Y87G2A.5;biotype=protein_coding;Alias=vars-2,Y87G2A.5	-	372	Y87G2A.5
413	chrI	13559740	13560112	GFP-STA1_MT010_MT015_IDR_final_peak_1743	133	.	2.21593	15.6851	13.3542	260	chrI	13559528	13561528	ID=Gene:WBGene00013602;Name=WBGene00013602;interpolated_map_position=21.4634;sequence_name=Y87G2A.16;biotype=protein_coding;Alias=Y87G2A.16	+	372	Y87G2A.16
414	chrI	13652520	13653730	GFP-STA1_MT010_MT015_IDR_final_peak_1764	126	.	2.18184	14.9772	12.6761	349	chrI	13652704	13654704	ID=Gene:WBGene00004445;Name=WBGene00004445;locus=rpl-31;sequence_name=W09C5.6;biotype=protein_coding;Alias=rpl-31,W09C5.6	-	1026	W09C5.6
415	chrI	13652520	13653730	GFP-STA1_MT010_MT015_IDR_final_peak_1764	126	.	2.18184	14.9772	12.6761	349	chrI	13653029	13655029	ID=Gene:WBGene00012353;Name=WBGene00012353;interpolated_map_position=21.6356;sequence_name=W09C5.7;biotype=protein_coding;Alias=W09C5.7	+	701	W09C5.7
416	chrI	13663192	13663685	GFP-STA1_MT010_MT015_IDR_final_peak_1769	100	.	2.04548	12.2807	10.0973	195	chrI	13662485	13664485	ID=Gene:WBGene00012234;Name=WBGene00012234;interpolated_map_position=21.6372;sequence_name=W04A4.5;biotype=protein_coding;Alias=W04A4.5	+	493	W04A4.5
417	chrI	13688500	13689177	GFP-STA1_MT010_MT015_IDR_final_peak_1770	262	.	2.77844	29.1285	26.2798	391	chrI	13686571	13688571	ID=Gene:WBGene00012235;Name=WBGene00012235;interpolated_map_position=21.6392;sequence_name=W04A4.6;biotype=protein_coding;Alias=W04A4.6	-	71	W04A4.6
418	chrI	13951754	13953422	GFP-STA1_MT010_MT015_IDR_final_peak_1782	130	.	2.19889	15.3295	13.0137	881	chrI	13950628	13952628	ID=Gene:WBGene00013506;Name=WBGene00013506;locus=usp-3;sequence_name=Y71A12B.9;biotype=protein_coding;Alias=usp-3,Y71A12B.9	-	874	Y71A12B.9
419	chrI	13951754	13953422	GFP-STA1_MT010_MT015_IDR_final_peak_1782	130	.	2.19889	15.3295	13.0137	881	chrI	13951159	13953159	ID=Gene:WBGene00004475;Name=WBGene00004475;locus=rps-6;sequence_name=Y71A12B.1;biotype=protein_coding;Alias=rps-6,Y71A12B.1	+	1405	Y71A12B.1
420	chrI	14048669	14049026	GFP-STA1_MT010_MT015_IDR_final_peak_1789	96	.	2.01366	11.759	9.60255	139	chrI	14047017	14049017	ID=Gene:WBGene00013513;Name=WBGene00013513;interpolated_map_position=22.9292;sequence_name=Y71A12C.2;biotype=protein_coding;Alias=Y71A12C.2	-	348	Y71A12C.2
421	chrI	14051010	14051267	GFP-STA1_MT010_MT015_IDR_final_peak_1790	133	.	2.21593	15.6851	13.3542	133	chrI	14050003	14052003	ID=Gene:WBGene00004875;Name=WBGene00004875;locus=smd-1;sequence_name=F47G4.7;biotype=protein_coding;Alias=smd-1,F47G4.7	-	257	F47G4.7
422	chrI	14051827	14052109	GFP-STA1_MT010_MT015_IDR_final_peak_1791	236	.	2.67616	26.4524	23.6987	144	chrI	14050003	14052003	ID=Gene:WBGene00004875;Name=WBGene00004875;locus=smd-1;sequence_name=F47G4.7;biotype=protein_coding;Alias=smd-1,F47G4.7	-	176	F47G4.7
423	chrI	14058655	14059053	GFP-STA1_MT010_MT015_IDR_final_peak_1792	228	.	2.64207	25.582	22.8635	269	chrI	14058411	14060411	ID=Gene:WBGene00009827;Name=WBGene00009827;locus=hmg-6;sequence_name=F47G4.6;biotype=protein_coding;Alias=hmg-6,F47G4.6	+	398	F47G4.6
424	chrI	14075509	14075805	GFP-STA1_MT010_MT015_IDR_final_peak_1795	94	.	2.01138	11.6413	9.48721	184	chrI	14074836	14076836	ID=Gene:WBGene00009824;Name=WBGene00009824;locus=gpdh-1;sequence_name=F47G4.3;biotype=protein_coding;Alias=gpdh-1,F47G4.3	+	296	F47G4.3
425	chrI	14113138	14113528	GFP-STA1_MT010_MT015_IDR_final_peak_1799	116	.	2.1307	13.9404	11.6828	117	chrI	14113194	14115194	ID=Gene:WBGene00013407;Name=WBGene00013407;interpolated_map_position=23.1932;sequence_name=Y63D3A.8;biotype=protein_coding;Alias=Y63D3A.8	+	334	Y63D3A.8
426	chrI	14179629	14179956	GFP-STA1_MT010_MT015_IDR_final_peak_1803	97	.	2.02843	11.9592	9.79052	129	chrI	14178360	14180360	ID=Gene:WBGene00004202;Name=WBGene00004202;locus=pry-1;sequence_name=C37A5.9;biotype=protein_coding;Alias=pry-1,C37A5.9	-	327	C37A5.9
427	chrI	14262006	14262304	GFP-STA1_MT010_MT015_IDR_final_peak_1805	74	.	1.89207	9.51807	7.4687	94	chrI	14262301	14264301	ID=Gene:WBGene00003980;Name=WBGene00003980;locus=pes-7;sequence_name=F09C3.1;biotype=protein_coding;Alias=pes-7,F09C3.1	+	3	F09C3.1
428	chrI	14469223	14469469	GFP-STA1_MT010_MT015_IDR_final_peak_1818	155	.	2.27554	17.9328	15.5097	115	chrI	14468354	14470354	ID=Gene:WBGene00004489;Name=WBGene00004489;locus=rps-20;sequence_name=Y105E8A.16;biotype=protein_coding;Alias=rps-20,Y105E8A.16	-	246	Y105E8A.16
429	chrI	14469223	14469469	GFP-STA1_MT010_MT015_IDR_final_peak_1818	155	.	2.27554	17.9328	15.5097	115	chrI	14468506	14470506	ID=Gene:WBGene00013676;Name=WBGene00013676;locus=ekl-4;sequence_name=Y105E8A.17;biotype=protein_coding;Alias=ekl-4,Y105E8A.17	+	246	Y105E8A.17
430	chrI	14657149	14657366	GFP-STA1_MT010_MT015_IDR_final_peak_1829	91	.	1.99434	11.327	9.18792	111	chrI	14656355	14658355	ID=Gene:WBGene00013690;Name=WBGene00013690;locus=hprt-1;sequence_name=Y105E8B.5;biotype=protein_coding;Alias=hprt-1,Y105E8B.5	+	217	Y105E8B.5
431	chrI	14692058	14692302	GFP-STA1_MT010_MT015_IDR_final_peak_1833	192	.	2.48866	21.8045	19.2314	136	chrI	14690723	14692723	ID=Gene:WBGene00013197;Name=WBGene00013197;locus=ttm-5;sequence_name=Y54E5A.1;biotype=protein_coding;Alias=ttm-5,Y54E5A.1	-	244	Y54E5A.1
432	chrI	14692958	14693296	GFP-STA1_MT010_MT015_IDR_final_peak_1834	307	.	2.94889	33.7979	30.7427	201	chrI	14693170	14695170	ID=Gene:WBGene00013198;Name=WBGene00013198;interpolated_map_position=26.2776;sequence_name=Y54E5A.2;biotype=protein_coding;Alias=Y54E5A.2	+	126	Y54E5A.2
433	chrI	14721481	14721710	GFP-STA1_MT010_MT015_IDR_final_peak_1840	97	.	2.01529	11.9554	9.79052	126	chrI	14720355	14722355	ID=Gene:WBGene00010579;Name=WBGene00010579;interpolated_map_position=26.4725;sequence_name=K05C4.2;biotype=protein_coding;Alias=K05C4.2	-	229	K05C4.2
434	chrI	14756734	14756972	GFP-STA1_MT010_MT015_IDR_final_peak_1843	144	.	2.19148	16.8133	14.4365	100	chrI	14755426	14757426	ID=Gene:WBGene00009559;Name=WBGene00009559;locus=mtx-1;sequence_name=F39B2.11;biotype=protein_coding;Alias=mtx-1,F39B2.11	-	238	F39B2.11
435	chrI	14756734	14756972	GFP-STA1_MT010_MT015_IDR_final_peak_1843	144	.	2.19148	16.8133	14.4365	100	chrI	14755858	14757858	ID=Gene:WBGene00001030;Name=WBGene00001030;locus=dnj-12;sequence_name=F39B2.10;biotype=protein_coding;Alias=dnj-12,F39B2.10	+	238	F39B2.10
436	chrI	14758721	14759633	GFP-STA1_MT010_MT015_IDR_final_peak_1845	147	.	2.28411	17.1399	14.7487	800	chrI	14758261	14760261	ID=Gene:WBGene00043308;Name=WBGene00043308;interpolated_map_position=26.7313;sequence_name=F39B2.9;biotype=protein_coding;Alias=F39B2.9	-	912	F39B2.9
437	chrI	14758721	14759633	GFP-STA1_MT010_MT015_IDR_final_peak_1845	147	.	2.28411	17.1399	14.7487	800	chrI	14758918	14760918	ID=Gene:WBGene00004495;Name=WBGene00004495;locus=rps-26;sequence_name=F39B2.6;biotype=protein_coding;Alias=rps-26,F39B2.6	+	715	F39B2.6
438	chrI	14863452	14863777	GFP-STA1_MT010_MT015_IDR_final_peak_1853	216	.	2.59094	24.2974	21.6277	165	chrI	14862540	14864540	ID=Gene:WBGene00006789;Name=WBGene00006789;locus=unc-54;sequence_name=F11C3.3;biotype=protein_coding;Alias=unc-54,F11C3.3	-	325	F11C3.3
439	chrI	15030382	15030591	GFP-STA1_MT010_MT015_IDR_final_peak_1868	126	.	2.18184	14.9772	12.6761	103	chrI	15029554	15031554	ID=Gene:WBGene00009370;Name=WBGene00009370;locus=set-10;sequence_name=F33H2.7;biotype=protein_coding;Alias=set-10,F33H2.7	-	209	F33H2.7
440	chrI	15033932	15034182	GFP-STA1_MT010_MT015_IDR_final_peak_1869	74	.	1.89207	9.51807	7.4687	170	chrI	15032039	15034039	ID=Gene:WBGene00009371;Name=WBGene00009371;interpolated_map_position=29.6782;sequence_name=F33H2.8;biotype=protein_coding;Alias=F33H2.8	-	107	F33H2.8
441	chrI	15035705	15036113	GFP-STA1_MT010_MT015_IDR_final_peak_1870	335	.	3.05117	36.7197	33.5884	135	chrI	15035373	15037373	ID=Gene:WBGene00009284;Name=WBGene00009284;interpolated_map_position=29.7373;sequence_name=F31C3.2;biotype=protein_coding;Alias=F31C3.2	+	408	F31C3.2
442	chrI	15040913	15042010	GFP-STA1_MT010_MT015_IDR_final_peak_1872	1022	.	4.96328	107.275	102.271	624	chrI	15040274	15042274	ID=Gene:WBGene00000881;Name=WBGene00000881;locus=cyn-5;sequence_name=F31C3.1;biotype=protein_coding;Alias=cyn-5,F31C3.1	-	1097	F31C3.1
443	chrII	50122	50386	GFP-STA1_MT010_MT015_IDR_final_peak_1883	128	.	2.18236	15.195	12.8893	111	chrII	50072	52072	ID=Gene:WBGene00016020;Name=WBGene00016020;locus=sptl-1;sequence_name=C23H3.4;biotype=protein_coding;Alias=sptl-1,C23H3.4	+	264	C23H3.4
444	chrII	50619	51117	GFP-STA1_MT010_MT015_IDR_final_peak_1884	122	.	2.14878	14.5004	12.2242	326	chrII	50072	52072	ID=Gene:WBGene00016020;Name=WBGene00016020;locus=sptl-1;sequence_name=C23H3.4;biotype=protein_coding;Alias=sptl-1,C23H3.4	+	498	C23H3.4
445	chrII	76746	76991	GFP-STA1_MT010_MT015_IDR_final_peak_1889	110	.	2.09661	13.2661	11.0381	100	chrII	76460	78460	ID=Gene:WBGene00016022;Name=WBGene00016022;interpolated_map_position=-16.2573;sequence_name=C23H3.9;biotype=protein_coding;Alias=C23H3.9	-	245	C23H3.9
446	chrII	162120	162573	GFP-STA1_MT010_MT015_IDR_final_peak_1899	480	.	3.52845	51.457	48.0203	276	chrII	161374	163374	ID=Gene:WBGene00001340;Name=WBGene00001340;locus=etr-1;sequence_name=T01D1.2;biotype=protein_coding;Alias=etr-1,T01D1.2	+	453	T01D1.2
447	chrII	221205	221657	GFP-STA1_MT010_MT015_IDR_final_peak_1905	77	.	1.90911	9.81026	7.74559	207	chrII	219642	221642	ID=Gene:WBGene00018586;Name=WBGene00018586;locus=ubxn-3;sequence_name=F48A11.5;biotype=protein_coding;Alias=ubxn-3,F48A11.5	-	437	F48A11.5
448	chrII	255228	256059	GFP-STA1_MT010_MT015_IDR_final_peak_1907	331	.	3.03412	36.2267	33.1078	131	chrII	254182	256182	ID=Gene:WBGene00004166;Name=WBGene00004166;locus=pqn-85;sequence_name=Y43H11AL.3;biotype=protein_coding;Alias=pqn-85,Y43H11AL.3	-	831	Y43H11AL.3
449	chrII	286171	286464	GFP-STA1_MT010_MT015_IDR_final_peak_1909	458	.	3.46026	49.2462	45.8499	142	chrII	285275	287275	ID=Gene:WBGene00015191;Name=WBGene00015191;interpolated_map_position=-15.6564;sequence_name=B0432.10;biotype=protein_coding;Alias=B0432.10	-	293	B0432.10
450	chrII	286171	286464	GFP-STA1_MT010_MT015_IDR_final_peak_1909	458	.	3.46026	49.2462	45.8499	142	chrII	285625	287625	ID=Gene:WBGene00015186;Name=WBGene00015186;locus=misc-1;sequence_name=B0432.4;biotype=protein_coding;Alias=misc-1,B0432.4	+	293	B0432.4
451	chrII	521803	522051	GFP-STA1_MT010_MT015_IDR_final_peak_1920	102	.	2.0475	12.399	10.2133	168	chrII	521594	523594	ID=Gene:WBGene00020837;Name=WBGene00020837;interpolated_map_position=-15.5961;locus=slc-36.2;sequence_name=T27A1.5;biotype=protein_coding;Alias=slc-36.2,T27A1.5	+	248	T27A1.5
452	chrII	764500	764717	GFP-STA1_MT010_MT015_IDR_final_peak_1941	85	.	1.96025	10.7093	8.59971	108	chrII	764317	766317	ID=Gene:WBGene00044418;Name=WBGene00044418;interpolated_map_position=-15.591;sequence_name=C08G5.7;biotype=protein_coding;Alias=C08G5.7	-	217	C08G5.7
453	chrII	873018	873307	GFP-STA1_MT010_MT015_IDR_final_peak_1945	110	.	2.09661	13.2661	11.0381	128	chrII	872176	874176	ID=Gene:WBGene00000106;Name=WBGene00000106;locus=alg-2;sequence_name=T07D3.7;biotype=protein_coding;Alias=alg-2,T07D3.7	+	289	T07D3.7
454	chrII	873529	873716	GFP-STA1_MT010_MT015_IDR_final_peak_1946	74	.	1.89207	9.51807	7.4687	113	chrII	872176	874176	ID=Gene:WBGene00000106;Name=WBGene00000106;locus=alg-2;sequence_name=T07D3.7;biotype=protein_coding;Alias=alg-2,T07D3.7	+	187	T07D3.7
455	chrII	888174	888348	GFP-STA1_MT010_MT015_IDR_final_peak_1951	71	.	1.87502	9.22968	7.19535	69	chrII	887305	889305	ID=Gene:WBGene00020307;Name=WBGene00020307;interpolated_map_position=-15.5897;sequence_name=T07D3.4;biotype=protein_coding;Alias=T07D3.4	+	174	T07D3.4
456	chrII	900750	901203	GFP-STA1_MT010_MT015_IDR_final_peak_1953	541	.	3.71595	57.7067	54.1626	142	chrII	899930	901930	ID=Gene:WBGene00020311;Name=WBGene00020311;interpolated_map_position=-15.5895;sequence_name=T07D3.9;biotype=protein_coding;Alias=T07D3.9	-	453	T07D3.9
457	chrII	900750	901203	GFP-STA1_MT010_MT015_IDR_final_peak_1953	541	.	3.71595	57.7067	54.1626	142	chrII	900932	902932	ID=Gene:WBGene00020305;Name=WBGene00020305;interpolated_map_position=-15.5894;sequence_name=T07D3.2;biotype=protein_coding;Alias=T07D3.2	+	271	T07D3.2
458	chrII	915295	915596	GFP-STA1_MT010_MT015_IDR_final_peak_1954	296	.	2.8754	32.6914	29.6722	136	chrII	915051	917051	ID=Gene:WBGene00019923;Name=WBGene00019923;locus=fbxc-29;sequence_name=R07C3.7;biotype=protein_coding;Alias=fbxc-29,R07C3.7	+	301	R07C3.7
459	chrII	1006546	1006787	GFP-STA1_MT010_MT015_IDR_final_peak_1958	71	.	1.85736	9.14793	7.1244	94	chrII	1005475	1007475	ID=Gene:WBGene00018459;Name=WBGene00018459;interpolated_map_position=-15.5738;sequence_name=F45D11.14;biotype=protein_coding;Alias=F45D11.14	-	241	F45D11.14
460	chrII	1012357	1012626	GFP-STA1_MT010_MT015_IDR_final_peak_1960	102	.	2.01915	12.4463	10.2597	168	chrII	1011282	1013282	ID=Gene:WBGene00018460;Name=WBGene00018460;interpolated_map_position=-15.5737;sequence_name=F45D11.15;biotype=protein_coding;Alias=F45D11.15	-	269	F45D11.15
461	chrII	1018168	1018436	GFP-STA1_MT010_MT015_IDR_final_peak_1962	88	.	1.95255	11.0102	8.89199	177	chrII	1017100	1019100	ID=Gene:WBGene00018461;Name=WBGene00018461;interpolated_map_position=-15.5736;sequence_name=F45D11.16;biotype=protein_coding;Alias=F45D11.16	-	268	F45D11.16
462	chrII	1056910	1057219	GFP-STA1_MT010_MT015_IDR_final_peak_1968	236	.	2.67616	26.4524	23.6987	121	chrII	1056183	1058183	ID=Gene:WBGene00019311;Name=WBGene00019311;interpolated_map_position=-15.5705;sequence_name=K02E7.6;biotype=protein_coding;Alias=K02E7.6	+	309	K02E7.6
463	chrII	1101505	1101739	GFP-STA1_MT010_MT015_IDR_final_peak_1970	154	.	2.31821	17.8866	15.4646	119	chrII	1099812	1101812	ID=Gene:WBGene00020471;Name=WBGene00020471;locus=pho-14;sequence_name=T13B5.3;biotype=protein_coding;Alias=pho-14,T13B5.3	-	234	T13B5.3
464	chrII	1103719	1104046	GFP-STA1_MT010_MT015_IDR_final_peak_1971	453	.	3.44322	48.6987	45.313	182	chrII	1103505	1105505	ID=Gene:WBGene00020476;Name=WBGene00020476;interpolated_map_position=-15.5686;sequence_name=T13B5.9;biotype=protein_coding;Alias=T13B5.9	-	327	T13B5.9
465	chrII	1320485	1320770	GFP-STA1_MT010_MT015_IDR_final_peak_2001	69	.	1.85797	8.94512	6.9257	157	chrII	1320037	1322037	ID=Gene:WBGene00006924;Name=WBGene00006924;locus=vig-1;sequence_name=F56D12.5;biotype=protein_coding;Alias=vig-1,F56D12.5	+	285	F56D12.5
466	chrII	1386574	1386769	GFP-STA1_MT010_MT015_IDR_final_peak_2005	94	.	2.01138	11.6413	9.48721	115	chrII	1385888	1387888	ID=Gene:WBGene00000008;Name=WBGene00000008;locus=aat-7;sequence_name=F54D12.3;biotype=protein_coding;Alias=aat-7,F54D12.3	+	195	F54D12.3
467	chrII	1519939	1520256	GFP-STA1_MT010_MT015_IDR_final_peak_2020	94	.	2.01138	11.6413	9.48721	105	chrII	1518222	1520222	ID=Gene:WBGene00044645;Name=WBGene00044645;interpolated_map_position=-15.4238;sequence_name=Y51H7BR.8;biotype=protein_coding;Alias=Y51H7BR.8	+	283	Y51H7BR.8
468	chrII	1542802	1542995	GFP-STA1_MT010_MT015_IDR_final_peak_2021	112	.	2.09759	13.4718	11.2399	105	chrII	1542482	1544482	ID=Gene:WBGene00019415;Name=WBGene00019415;interpolated_map_position=-15.3997;sequence_name=K05F6.4;biotype=protein_coding;Alias=K05F6.4	+	193	K05F6.4
469	chrII	1576878	1577104	GFP-STA1_MT010_MT015_IDR_final_peak_2022	169	.	2.38639	19.4173	16.9352	99	chrII	1575115	1577115	ID=Gene:WBGene00019421;Name=WBGene00019421;interpolated_map_position=-15.3776;sequence_name=K05F6.10;biotype=protein_coding;Alias=K05F6.10	-	226	K05F6.10
470	chrII	1597768	1597981	GFP-STA1_MT010_MT015_IDR_final_peak_2023	85	.	1.96025	10.7093	8.59971	121	chrII	1597029	1599029	ID=Gene:WBGene00020325;Name=WBGene00020325;locus=bath-46;sequence_name=T07H3.2;biotype=protein_coding;Alias=bath-46,T07H3.2	+	213	T07H3.2
471	chrII	1659621	1660077	GFP-STA1_MT010_MT015_IDR_final_peak_2027	184	.	2.45457	20.9968	18.4545	341	chrII	1659988	1661988	ID=Gene:WBGene00022563;Name=WBGene00022563;interpolated_map_position=-14.7406;sequence_name=ZC204.13;biotype=protein_coding;Alias=ZC204.13	-	89	ZC204.13
472	chrII	1767578	1767797	GFP-STA1_MT010_MT015_IDR_final_peak_2032	116	.	2.1307	13.9404	11.6828	95	chrII	1766802	1768802	ID=Gene:WBGene00018101;Name=WBGene00018101;locus=math-27;sequence_name=F36H5.2;biotype=protein_coding;Alias=math-27,F36H5.2	+	219	F36H5.2
473	chrII	1771425	1771637	GFP-STA1_MT010_MT015_IDR_final_peak_2033	88	.	1.95255	11.0102	8.89199	112	chrII	1770647	1772647	ID=Gene:WBGene00018100;Name=WBGene00018100;locus=math-26;sequence_name=F36H5.1;biotype=protein_coding;Alias=math-26,F36H5.1	+	212	F36H5.1
474	chrII	1775305	1775543	GFP-STA1_MT010_MT015_IDR_final_peak_2034	104	.	2.04914	12.694	10.4941	101	chrII	1774547	1776547	ID=Gene:WBGene00219271;Name=WBGene00219271;interpolated_map_position=-14.4442;sequence_name=F36H5.14;biotype=protein_coding;Alias=F36H5.14	+	238	F36H5.14
475	chrII	1775305	1775543	GFP-STA1_MT010_MT015_IDR_final_peak_2034	104	.	2.04914	12.694	10.4941	101	chrII	1775310	1777310	ID=Gene:WBGene00015608;Name=WBGene00015608;locus=math-3;sequence_name=C08F1.4;biotype=protein_coding;Alias=math-3,C08F1.4	+	233	C08F1.4
476	chrII	1823619	1823882	GFP-STA1_MT010_MT015_IDR_final_peak_2037	154	.	2.31821	17.8866	15.4646	106	chrII	1823629	1825629	ID=Gene:WBGene00020360;Name=WBGene00020360;locus=math-41;sequence_name=T08E11.4;biotype=protein_coding;Alias=math-41,T08E11.4	+	253	T08E11.4
477	chrII	1851802	1852080	GFP-STA1_MT010_MT015_IDR_final_peak_2041	469	.	3.49435	50.3473	46.931	99	chrII	1851803	1853803	ID=Gene:WBGene00016881;Name=WBGene00016881;interpolated_map_position=-14.2969;sequence_name=C52E2.2;biotype=protein_coding;Alias=C52E2.2	+	277	C52E2.2
478	chrII	1851802	1852080	GFP-STA1_MT010_MT015_IDR_final_peak_2041	469	.	3.49435	50.3473	46.931	99	chrII	1850244	1852244	ID=Gene:WBGene00016882;Name=WBGene00016882;interpolated_map_position=-14.2986;sequence_name=C52E2.3;biotype=protein_coding;Alias=C52E2.3	+	278	C52E2.3
479	chrII	1905243	1905662	GFP-STA1_MT010_MT015_IDR_final_peak_2044	720	.	4.22732	75.9369	72.0701	192	chrII	1904429	1906429	ID=Gene:WBGene00016717;Name=WBGene00016717;locus=math-22;sequence_name=C46F9.1;biotype=protein_coding;Alias=math-22,C46F9.1	+	419	C46F9.1
480	chrII	1949189	1949502	GFP-STA1_MT010_MT015_IDR_final_peak_2045	228	.	2.64207	25.582	22.8635	156	chrII	1947693	1949693	ID=Gene:WBGene00022685;Name=WBGene00022685;interpolated_map_position=-14.1006;sequence_name=ZK250.2;biotype=protein_coding;Alias=ZK250.2	+	313	ZK250.2
481	chrII	1995842	1996020	GFP-STA1_MT010_MT015_IDR_final_peak_2051	83	.	1.9432	10.4059	8.31152	105	chrII	1995537	1997537	ID=Gene:WBGene00016555;Name=WBGene00016555;locus=math-20;sequence_name=C40D2.2;biotype=protein_coding;Alias=math-20,C40D2.2	+	178	C40D2.2
482	chrII	2090718	2090966	GFP-STA1_MT010_MT015_IDR_final_peak_2057	114	.	2.08325	13.741	11.4953	131	chrII	2089618	2091618	ID=Gene:WBGene00004149;Name=WBGene00004149;locus=trpl-5;sequence_name=T16A1.7;biotype=protein_coding;Alias=trpl-5,T16A1.7	-	248	T16A1.7
483	chrII	2176787	2176950	GFP-STA1_MT010_MT015_IDR_final_peak_2059	74	.	1.89207	9.51807	7.4687	92	chrII	2175892	2177892	ID=Gene:WBGene00016335;Name=WBGene00016335;locus=gba-1;sequence_name=C33C12.3;biotype=protein_coding;Alias=gba-1,C33C12.3	+	163	C33C12.3
484	chrII	2186433	2186682	GFP-STA1_MT010_MT015_IDR_final_peak_2060	104	.	2.06252	12.6057	10.4075	101	chrII	2185433	2187433	ID=Gene:WBGene00016340;Name=WBGene00016340;locus=gba-2;sequence_name=C33C12.8;biotype=protein_coding;Alias=gba-2,C33C12.8	-	249	C33C12.8
485	chrII	2318107	2318281	GFP-STA1_MT010_MT015_IDR_final_peak_2066	77	.	1.90911	9.81026	7.74559	59	chrII	2317124	2319124	ID=Gene:WBGene00022870;Name=WBGene00022870;interpolated_map_position=-13.8334;sequence_name=ZK1240.5;biotype=protein_coding;Alias=ZK1240.5	-	174	ZK1240.5
486	chrII	2318107	2318281	GFP-STA1_MT010_MT015_IDR_final_peak_2066	77	.	1.90911	9.81026	7.74559	59	chrII	2317221	2319221	ID=Gene:WBGene00022873;Name=WBGene00022873;interpolated_map_position=-13.8334;sequence_name=ZK1240.9;biotype=protein_coding;Alias=ZK1240.9	+	174	ZK1240.9
487	chrII	2320114	2320428	GFP-STA1_MT010_MT015_IDR_final_peak_2067	123	.	2.1648	14.6283	12.3415	189	chrII	2319330	2321330	ID=Gene:WBGene00022868;Name=WBGene00022868;interpolated_map_position=-13.8333;sequence_name=ZK1240.3;biotype=protein_coding;Alias=ZK1240.3	+	314	ZK1240.3
488	chrII	2323097	2323465	GFP-STA1_MT010_MT015_IDR_final_peak_2068	77	.	1.90911	9.81026	7.74559	237	chrII	2321907	2323907	ID=Gene:WBGene00022871;Name=WBGene00022871;interpolated_map_position=-13.8333;sequence_name=ZK1240.6;biotype=protein_coding;Alias=ZK1240.6	-	368	ZK1240.6
489	chrII	2323097	2323465	GFP-STA1_MT010_MT015_IDR_final_peak_2068	77	.	1.90911	9.81026	7.74559	237	chrII	2322396	2324396	ID=Gene:WBGene00022867;Name=WBGene00022867;interpolated_map_position=-13.8332;sequence_name=ZK1240.2;biotype=protein_coding;Alias=ZK1240.2	+	368	ZK1240.2
490	chrII	2332325	2332527	GFP-STA1_MT010_MT015_IDR_final_peak_2070	74	.	1.89207	9.51807	7.4687	115	chrII	2331520	2333520	ID=Gene:WBGene00018385;Name=WBGene00018385;interpolated_map_position=-13.833;sequence_name=F43C11.8;biotype=protein_coding;Alias=F43C11.8	+	202	F43C11.8
491	chrII	2378374	2379028	GFP-STA1_MT010_MT015_IDR_final_peak_2072	553	.	3.75004	58.8692	55.3049	495	chrII	2376851	2378851	ID=Gene:WBGene00017521;Name=WBGene00017521;interpolated_map_position=-13.8305;sequence_name=F16G10.6;biotype=protein_coding;Alias=F16G10.6	-	477	F16G10.6
492	chrII	2586682	2587311	GFP-STA1_MT010_MT015_IDR_final_peak_2084	104	.	2.06252	12.6057	10.4075	523	chrII	2585911	2587911	ID=Gene:WBGene00045457;Name=WBGene00045457;interpolated_map_position=-12.382;sequence_name=F33H12.7;biotype=protein_coding;Alias=F33H12.7	-	629	F33H12.7
493	chrII	2586682	2587311	GFP-STA1_MT010_MT015_IDR_final_peak_2084	104	.	2.06252	12.6057	10.4075	523	chrII	2586504	2588504	ID=Gene:WBGene00005551;Name=WBGene00005551;locus=sri-39;sequence_name=F33H12.2;biotype=protein_coding;Alias=sri-39,F33H12.2	+	629	F33H12.2
494	chrII	2610244	2610477	GFP-STA1_MT010_MT015_IDR_final_peak_2086	165	.	2.36934	19.03	16.5629	99	chrII	2609862	2611862	ID=Gene:WBGene00005550;Name=WBGene00005550;locus=sri-38;sequence_name=D2062.8;biotype=protein_coding;Alias=sri-38,D2062.8	+	233	D2062.8
495	chrII	2677613	2677859	GFP-STA1_MT010_MT015_IDR_final_peak_2087	173	.	2.40343	19.8077	17.3105	99	chrII	2677059	2679059	ID=Gene:WBGene00017712;Name=WBGene00017712;interpolated_map_position=-12.1597;sequence_name=F22E5.17;biotype=protein_coding;Alias=F22E5.17	+	246	F22E5.17
496	chrII	2786949	2787192	GFP-STA1_MT010_MT015_IDR_final_peak_2094	94	.	2.01138	11.6413	9.48721	128	chrII	2786089	2788089	ID=Gene:WBGene00017255;Name=WBGene00017255;interpolated_map_position=-11.0836;sequence_name=F08D12.12;biotype=protein_coding;Alias=F08D12.12	-	243	F08D12.12
497	chrII	2786949	2787192	GFP-STA1_MT010_MT015_IDR_final_peak_2094	94	.	2.01138	11.6413	9.48721	128	chrII	2786481	2788481	ID=Gene:WBGene00017245;Name=WBGene00017245;interpolated_map_position=-11.0136;locus=srpa-72;sequence_name=F08D12.1;biotype=protein_coding;Alias=srpa-72,F08D12.1	+	243	F08D12.1
498	chrII	2800921	2801256	GFP-STA1_MT010_MT015_IDR_final_peak_2097	102	.	2.0475	12.399	10.2133	98	chrII	2799600	2801600	ID=Gene:WBGene00003709;Name=WBGene00003709;locus=nhr-119;sequence_name=K12H6.1;biotype=protein_coding;Alias=nhr-119,K12H6.1	-	335	K12H6.1
499	chrII	2923166	2924085	GFP-STA1_MT010_MT015_IDR_final_peak_2110	116	.	2.1307	13.9404	11.6828	701	chrII	2922917	2924917	ID=Gene:WBGene00022712;Name=WBGene00022712;interpolated_map_position=-9.32108;sequence_name=ZK355.2;biotype=protein_coding;Alias=ZK355.2	+	919	ZK355.2
500	chrII	2975634	2975875	GFP-STA1_MT010_MT015_IDR_final_peak_2113	118	.	2.06973	14.0997	11.8393	107	chrII	2975639	2977639	ID=Gene:WBGene00003678;Name=WBGene00003678;locus=nhr-88;sequence_name=K08A2.5;biotype=protein_coding;Alias=nhr-88,K08A2.5	+	236	K08A2.5
501	chrII	2987916	2988262	GFP-STA1_MT010_MT015_IDR_final_peak_2118	192	.	2.48866	21.8045	19.2314	182	chrII	2987307	2989307	ID=Gene:WBGene00019513;Name=WBGene00019513;interpolated_map_position=-9.06035;sequence_name=K08A2.4;biotype=protein_coding;Alias=K08A2.4	+	346	K08A2.4
502	chrII	3014523	3014750	GFP-STA1_MT010_MT015_IDR_final_peak_2120	69	.	1.85797	8.94512	6.9257	119	chrII	3013835	3015835	ID=Gene:WBGene00016572;Name=WBGene00016572;interpolated_map_position=-9.02395;sequence_name=C41H7.2;biotype=protein_coding;Alias=C41H7.2	+	227	C41H7.2
503	chrII	3245650	3246219	GFP-STA1_MT010_MT015_IDR_final_peak_2132	241	.	2.69321	26.8917	24.1196	413	chrII	3245015	3247015	ID=Gene:WBGene00015913;Name=WBGene00015913;interpolated_map_position=-7.31984;sequence_name=C17F4.7;biotype=protein_coding;Alias=C17F4.7	-	569	C17F4.7
504	chrII	3266927	3267155	GFP-STA1_MT010_MT015_IDR_final_peak_2134	200	.	2.52275	22.6239	20.0186	96	chrII	3266663	3268663	ID=Gene:WBGene00195073;Name=WBGene00195073;interpolated_map_position=-7.06624;sequence_name=F02E11.7;biotype=protein_coding;Alias=F02E11.7	+	228	F02E11.7
505	chrII	3290579	3290858	GFP-STA1_MT010_MT015_IDR_final_peak_2135	83	.	1.66779	10.4176	8.32228	126	chrII	3289644	3291644	ID=Gene:WBGene00044375;Name=WBGene00044375;interpolated_map_position=-6.91396;sequence_name=F39E9.14;biotype=protein_coding;Alias=F39E9.14	-	279	F39E9.14
506	chrII	3440322	3440511	GFP-STA1_MT010_MT015_IDR_final_peak_2150	94	.	2.01138	11.6413	9.48721	91	chrII	3439827	3441827	ID=Gene:WBGene00015854;Name=WBGene00015854;interpolated_map_position=-6.30312;sequence_name=C16C8.17;biotype=protein_coding;Alias=C16C8.17	+	189	C16C8.17
507	chrII	3518886	3519521	GFP-STA1_MT010_MT015_IDR_final_peak_2161	85	.	1.96025	10.7093	8.59971	451	chrII	3518494	3520494	ID=Gene:WBGene00021117;Name=WBGene00021117;locus=clec-126;sequence_name=W09G10.5;biotype=protein_coding;Alias=clec-126,W09G10.5	+	635	W09G10.5
508	chrII	3523640	3523908	GFP-STA1_MT010_MT015_IDR_final_peak_2163	117	.	2.084	14.0356	11.7764	119	chrII	3523180	3525180	ID=Gene:WBGene00000648;Name=WBGene00000648;locus=col-72;sequence_name=W09G10.1;biotype=protein_coding;Alias=col-72,W09G10.1	-	268	W09G10.1
509	chrII	3662002	3662196	GFP-STA1_MT010_MT015_IDR_final_peak_2168	77	.	1.90911	9.81026	7.74559	111	chrII	3661258	3663258	ID=Gene:WBGene00194713;Name=WBGene00194713;interpolated_map_position=-6.23251;sequence_name=F19B10.13;biotype=protein_coding;Alias=F19B10.13	+	194	F19B10.13
510	chrII	3743782	3743998	GFP-STA1_MT010_MT015_IDR_final_peak_2174	110	.	2.09661	13.2661	11.0381	116	chrII	3742819	3744819	ID=Gene:WBGene00044811;Name=WBGene00044811;interpolated_map_position=-6.21666;sequence_name=F12E12.11;biotype=protein_coding;Alias=F12E12.11	-	216	F12E12.11
511	chrII	3786619	3786864	GFP-STA1_MT010_MT015_IDR_final_peak_2176	224	.	2.62503	25.151	22.4481	124	chrII	3786451	3788451	ID=Gene:WBGene00195077;Name=WBGene00195077;interpolated_map_position=-6.21148;sequence_name=T24E12.13;biotype=protein_coding;Alias=T24E12.13	+	245	T24E12.13
512	chrII	3796397	3797346	GFP-STA1_MT010_MT015_IDR_final_peak_2177	125	.	1.74155	14.8255	12.5351	447	chrII	3794623	3796623	ID=Gene:WBGene00021171;Name=WBGene00021171;interpolated_map_position=-6.21111;sequence_name=Y8A9A.2;biotype=protein_coding;Alias=Y8A9A.2	+	226	Y8A9A.2
513	chrII	3815894	3816196	GFP-STA1_MT010_MT015_IDR_final_peak_2180	192	.	2.48866	21.8045	19.2314	128	chrII	3815961	3817961	ID=Gene:WBGene00018803;Name=WBGene00018803;locus=fbxa-24;sequence_name=F54D10.2;biotype=protein_coding;Alias=fbxa-24,F54D10.2	+	235	F54D10.2
514	chrII	3911346	3911644	GFP-STA1_MT010_MT015_IDR_final_peak_2183	123	.	2.1648	14.6283	12.3415	148	chrII	3909837	3911837	ID=Gene:WBGene00018755;Name=WBGene00018755;locus=bcmo-2;sequence_name=F53C3.12;biotype=protein_coding;Alias=bcmo-2,F53C3.12	-	298	F53C3.12
515	chrII	3911346	3911644	GFP-STA1_MT010_MT015_IDR_final_peak_2183	123	.	2.1648	14.6283	12.3415	148	chrII	3911047	3913047	ID=Gene:WBGene00018745;Name=WBGene00018745;interpolated_map_position=-5.97147;sequence_name=F53C3.1;biotype=protein_coding;Alias=F53C3.1	+	298	F53C3.1
516	chrII	3990060	3990288	GFP-STA1_MT010_MT015_IDR_final_peak_2194	151	.	2.30116	17.5117	15.1052	105	chrII	3988685	3990685	ID=Gene:WBGene00044382;Name=WBGene00044382;interpolated_map_position=-5.85061;sequence_name=Y14H12A.2;biotype=protein_coding;Alias=Y14H12A.2	-	228	Y14H12A.2
517	chrII	4047945	4048200	GFP-STA1_MT010_MT015_IDR_final_peak_2201	416	.	3.3239	44.9272	41.6184	120	chrII	4046247	4048247	ID=Gene:WBGene00019483;Name=WBGene00019483;interpolated_map_position=-5.68579;sequence_name=K07D4.2;biotype=protein_coding;Alias=K07D4.2	-	255	K07D4.2
518	chrII	4051363	4051570	GFP-STA1_MT010_MT015_IDR_final_peak_2203	72	.	1.81748	9.29677	7.26101	86	chrII	4050933	4052933	ID=Gene:WBGene00021823;Name=WBGene00021823;interpolated_map_position=-5.67523;sequence_name=Y54C5B.1;biotype=transposon_protein_coding;Alias=Y54C5B.1	+	207	Y54C5B.1
519	chrII	4194065	4194500	GFP-STA1_MT010_MT015_IDR_final_peak_2208	474	.	3.5114	50.9011	47.4744	189	chrII	4193458	4195458	ID=Gene:WBGene00017947;Name=WBGene00017947;locus=mth-2;sequence_name=F31D5.4;biotype=protein_coding;Alias=mth-2,F31D5.4	-	435	F31D5.4
520	chrII	4372468	4372820	GFP-STA1_MT010_MT015_IDR_final_peak_2219	271	.	2.81253	30.0418	27.1519	176	chrII	4371568	4373568	ID=Gene:WBGene00015116;Name=WBGene00015116;interpolated_map_position=-4.76524;sequence_name=B0286.3;biotype=protein_coding;Alias=B0286.3	-	352	B0286.3
521	chrII	4376718	4377079	GFP-STA1_MT010_MT015_IDR_final_peak_2220	271	.	2.81253	30.0418	27.1519	144	chrII	4375742	4377742	ID=Gene:WBGene00003825;Name=WBGene00003825;locus=ntl-2;sequence_name=B0286.4;biotype=protein_coding;Alias=ntl-2,B0286.4	-	361	B0286.4
522	chrII	4672711	4672977	GFP-STA1_MT010_MT015_IDR_final_peak_2245	220	.	2.60798	24.7228	22.0357	128	chrII	4670790	4672790	ID=Gene:WBGene00020223;Name=WBGene00020223;interpolated_map_position=-3.70055;sequence_name=T05A7.6;biotype=protein_coding;Alias=T05A7.6	-	79	T05A7.6
523	chrII	4672711	4672977	GFP-STA1_MT010_MT015_IDR_final_peak_2245	220	.	2.60798	24.7228	22.0357	128	chrII	4671798	4673798	ID=Gene:WBGene00001976;Name=WBGene00001976;locus=hmg-11;sequence_name=T05A7.4;biotype=protein_coding;Alias=hmg-11,T05A7.4	+	266	T05A7.4
524	chrII	4701253	4701957	GFP-STA1_MT010_MT015_IDR_final_peak_2249	331	.	2.99358	36.2634	33.1442	483	chrII	4701069	4703069	ID=Gene:WBGene00006817;Name=WBGene00006817;locus=unc-85;sequence_name=F10G7.3;biotype=protein_coding;Alias=unc-85,F10G7.3	+	704	F10G7.3
525	chrII	4706261	4707274	GFP-STA1_MT010_MT015_IDR_final_peak_2254	116	.	2.1307	13.9404	11.6828	305	chrII	4705488	4707488	ID=Gene:WBGene00017372;Name=WBGene00017372;interpolated_map_position=-3.14978;sequence_name=F10G7.9;biotype=protein_coding;Alias=F10G7.9	-	1013	F10G7.9
526	chrII	4706261	4707274	GFP-STA1_MT010_MT015_IDR_final_peak_2254	116	.	2.1307	13.9404	11.6828	305	chrII	4705821	4707821	ID=Gene:WBGene00006626;Name=WBGene00006626;locus=tsn-1;sequence_name=F10G7.2;biotype=protein_coding;Alias=tsn-1,F10G7.2	+	1013	F10G7.2
527	chrII	4715556	4715998	GFP-STA1_MT010_MT015_IDR_final_peak_2258	110	.	2.09661	13.2661	11.0381	294	chrII	4715047	4717047	ID=Gene:WBGene00018274;Name=WBGene00018274;interpolated_map_position=-3.11906;sequence_name=F41C3.8;biotype=protein_coding;Alias=F41C3.8	+	442	F41C3.8
528	chrII	4728752	4729105	GFP-STA1_MT010_MT015_IDR_final_peak_2261	225	.	2.52629	25.2251	22.521	126	chrII	4726871	4728871	ID=Gene:WBGene00017374;Name=WBGene00017374;locus=ttr-41;sequence_name=F10G7.11;biotype=protein_coding;Alias=ttr-41,F10G7.11	-	119	F10G7.11
529	chrII	4728752	4729105	GFP-STA1_MT010_MT015_IDR_final_peak_2261	225	.	2.52629	25.2251	22.521	126	chrII	4729060	4731060	ID=Gene:WBGene00018273;Name=WBGene00018273;interpolated_map_position=-3.10342;sequence_name=F41C3.7;biotype=protein_coding;Alias=F41C3.7	+	45	F41C3.7
530	chrII	4768998	4769585	GFP-STA1_MT010_MT015_IDR_final_peak_2264	570	.	3.78588	60.592	57.0048	143	chrII	4769013	4771013	ID=Gene:WBGene00017840;Name=WBGene00017840;locus=ttm-2;sequence_name=F26G1.4;biotype=protein_coding;Alias=ttm-2,F26G1.4	-	572	F26G1.4
531	chrII	4769873	4770206	GFP-STA1_MT010_MT015_IDR_final_peak_2265	491	.	3.56254	52.5749	49.1181	180	chrII	4769013	4771013	ID=Gene:WBGene00017840;Name=WBGene00017840;locus=ttm-2;sequence_name=F26G1.4;biotype=protein_coding;Alias=ttm-2,F26G1.4	-	333	F26G1.4
532	chrII	4777035	4777244	GFP-STA1_MT010_MT015_IDR_final_peak_2266	77	.	1.90911	9.81026	7.74559	110	chrII	4776157	4778157	ID=Gene:WBGene00045455;Name=WBGene00045455;interpolated_map_position=-3.06524;sequence_name=F26G1.11;biotype=protein_coding;Alias=F26G1.11	+	209	F26G1.11
533	chrII	4857129	4857447	GFP-STA1_MT010_MT015_IDR_final_peak_2270	147	.	2.28411	17.1399	14.7487	149	chrII	4856923	4858923	ID=Gene:WBGene00017385;Name=WBGene00017385;interpolated_map_position=-2.9866;sequence_name=F11G11.5;biotype=protein_coding;Alias=F11G11.5	+	318	F11G11.5
534	chrII	4881930	4882336	GFP-STA1_MT010_MT015_IDR_final_peak_2274	91	.	1.99434	11.327	9.18792	176	chrII	4881071	4883071	ID=Gene:WBGene00001755;Name=WBGene00001755;locus=gst-7;sequence_name=F11G11.2;biotype=protein_coding;Alias=gst-7,F11G11.2	+	406	F11G11.2
535	chrII	4904242	4904494	GFP-STA1_MT010_MT015_IDR_final_peak_2276	114	.	2.11519	13.721	11.4758	120	chrII	4902796	4904796	ID=Gene:WBGene00019893;Name=WBGene00019893;locus=sgt-1;sequence_name=R05F9.10;biotype=protein_coding;Alias=sgt-1,R05F9.10	-	252	R05F9.10
536	chrII	4904242	4904494	GFP-STA1_MT010_MT015_IDR_final_peak_2276	114	.	2.11519	13.721	11.4758	120	chrII	4904011	4906011	ID=Gene:WBGene00019888;Name=WBGene00019888;locus=btbd-10;sequence_name=R05F9.1;biotype=protein_coding;Alias=btbd-10,R05F9.1	+	252	R05F9.1
537	chrII	4925387	4925720	GFP-STA1_MT010_MT015_IDR_final_peak_2280	298	.	2.9148	32.8436	29.8136	139	chrII	4924248	4926248	ID=Gene:WBGene00019895;Name=WBGene00019895;locus=aagr-2;sequence_name=R05F9.12;biotype=protein_coding;Alias=aagr-2,R05F9.12	-	333	R05F9.12
538	chrII	4942260	4943128	GFP-STA1_MT010_MT015_IDR_final_peak_2284	136	.	2.23298	16.0439	13.698	735	chrII	4940771	4942771	ID=Gene:WBGene00195246;Name=WBGene00195246;interpolated_map_position=-2.85645;sequence_name=ZK546.19;biotype=protein_coding;Alias=ZK546.19	+	511	ZK546.19
539	chrII	4942260	4943128	GFP-STA1_MT010_MT015_IDR_final_peak_2284	136	.	2.23298	16.0439	13.698	735	chrII	4942942	4944942	ID=Gene:WBGene00007012;Name=WBGene00007012;locus=mdt-4;sequence_name=ZK546.13;biotype=protein_coding;Alias=mdt-4,ZK546.13	-	186	ZK546.13
540	chrII	5032577	5032974	GFP-STA1_MT010_MT015_IDR_final_peak_2294	77	.	1.90911	9.81026	7.74559	173	chrII	5030714	5032714	ID=Gene:WBGene00018014;Name=WBGene00018014;interpolated_map_position=-2.59045;sequence_name=F33G12.2;biotype=protein_coding;Alias=F33G12.2	-	137	F33G12.2
541	chrII	5055067	5056798	GFP-STA1_MT010_MT015_IDR_final_peak_2298	154	.	2.21971	17.8127	15.4002	297	chrII	5054335	5056335	ID=Gene:WBGene00002068;Name=WBGene00002068;locus=ify-1;sequence_name=C27A2.3;biotype=protein_coding;Alias=ify-1,C27A2.3	-	1268	C27A2.3
542	chrII	5055067	5056798	GFP-STA1_MT010_MT015_IDR_final_peak_2298	154	.	2.21971	17.8127	15.4002	297	chrII	5054616	5056616	ID=Gene:WBGene00004434;Name=WBGene00004434;locus=rpl-22;sequence_name=C27A2.2;biotype=protein_coding;Alias=rpl-22,C27A2.2	+	1549	C27A2.2
543	chrII	5057264	5057655	GFP-STA1_MT010_MT015_IDR_final_peak_2299	161	.	2.3523	18.6458	16.1937	166	chrII	5057113	5059113	ID=Gene:WBGene00206373;Name=WBGene00206373;interpolated_map_position=-2.5756;sequence_name=C27A2.12;biotype=protein_coding;Alias=C27A2.12	-	391	C27A2.12
544	chrII	5084249	5084511	GFP-STA1_MT010_MT015_IDR_final_peak_2301	85	.	1.96025	10.7093	8.59971	135	chrII	5082441	5084441	ID=Gene:WBGene00015454;Name=WBGene00015454;interpolated_map_position=-2.52514;sequence_name=C04G6.4;biotype=protein_coding;Alias=C04G6.4	-	192	C04G6.4
545	chrII	5085520	5085951	GFP-STA1_MT010_MT015_IDR_final_peak_2302	85	.	1.96025	10.7093	8.59971	193	chrII	5084785	5086785	ID=Gene:WBGene00015455;Name=WBGene00015455;interpolated_map_position=-2.50811;sequence_name=C04G6.5;biotype=protein_coding;Alias=C04G6.5	+	431	C04G6.5
546	chrII	5104070	5104417	GFP-STA1_MT010_MT015_IDR_final_peak_2307	279	.	2.84662	30.9655	27.9896	168	chrII	5102834	5104834	ID=Gene:WBGene00015459;Name=WBGene00015459;interpolated_map_position=-2.18498;sequence_name=C04G6.11;biotype=protein_coding;Alias=C04G6.11	-	347	C04G6.11
547	chrII	5104070	5104417	GFP-STA1_MT010_MT015_IDR_final_peak_2307	279	.	2.84662	30.9655	27.9896	168	chrII	5103118	5105118	ID=Gene:WBGene00003402;Name=WBGene00003402;locus=mpk-2;sequence_name=C04G6.1;biotype=protein_coding;Alias=mpk-2,C04G6.1	+	347	C04G6.1
548	chrII	5186853	5187244	GFP-STA1_MT010_MT015_IDR_final_peak_2316	85	.	1.96025	10.7093	8.59971	184	chrII	5186569	5188569	ID=Gene:WBGene00016162;Name=WBGene00016162;locus=crh-2;sequence_name=C27D6.4;biotype=protein_coding;Alias=crh-2,C27D6.4	-	391	C27D6.4
549	chrII	5201892	5202404	GFP-STA1_MT010_MT015_IDR_final_peak_2319	447	.	3.42617	48.1535	44.7789	225	chrII	5202320	5204320	ID=Gene:WBGene00016415;Name=WBGene00016415;locus=ampd-1;sequence_name=C34F11.3;biotype=protein_coding;Alias=ampd-1,C34F11.3	+	84	C34F11.3
550	chrII	5203066	5203368	GFP-STA1_MT010_MT015_IDR_final_peak_2320	196	.	2.50571	22.2128	19.6244	97	chrII	5202320	5204320	ID=Gene:WBGene00016415;Name=WBGene00016415;locus=ampd-1;sequence_name=C34F11.3;biotype=protein_coding;Alias=ampd-1,C34F11.3	+	302	C34F11.3
551	chrII	5234512	5235177	GFP-STA1_MT010_MT015_IDR_final_peak_2323	74	.	1.89207	9.51807	7.4687	114	chrII	5234926	5236926	ID=Gene:WBGene00004020;Name=WBGene00004020;locus=pho-1;sequence_name=EGAP2.3;biotype=protein_coding;Alias=pho-1,EGAP2.3	-	251	EGAP2.3
552	chrII	5281125	5281630	GFP-STA1_MT010_MT015_IDR_final_peak_2328	345	.	3.08526	37.7131	34.5583	161	chrII	5281525	5283525	ID=Gene:WBGene00022781;Name=WBGene00022781;locus=pmt-1;sequence_name=ZK622.3;biotype=protein_coding;Alias=pmt-1,ZK622.3	-	105	ZK622.3
553	chrII	5292253	5292519	GFP-STA1_MT010_MT015_IDR_final_peak_2330	69	.	1.85797	8.94512	6.9257	74	chrII	5291702	5293702	ID=Gene:WBGene00022782;Name=WBGene00022782;interpolated_map_position=-1.79686;sequence_name=ZK622.4;biotype=protein_coding;Alias=ZK622.4	+	266	ZK622.4
554	chrII	5321650	5322263	GFP-STA1_MT010_MT015_IDR_final_peak_2335	216	.	2.59094	24.2974	21.6277	135	chrII	5322007	5324007	ID=Gene:WBGene00006923;Name=WBGene00006923;locus=vhp-1;sequence_name=F08B1.1;biotype=protein_coding;Alias=vhp-1,F08B1.1	+	256	F08B1.1
555	chrII	5346399	5346741	GFP-STA1_MT010_MT015_IDR_final_peak_2352	202	.	2.46006	22.8315	20.2227	222	chrII	5345607	5347607	ID=Gene:WBGene00017287;Name=WBGene00017287;interpolated_map_position=-1.78761;sequence_name=F09E5.9;biotype=protein_coding;Alias=F09E5.9	+	342	F09E5.9
556	chrII	5350397	5350736	GFP-STA1_MT010_MT015_IDR_final_peak_2354	190	.	2.44069	21.5744	19.0134	104	chrII	5349546	5351546	ID=Gene:WBGene00017288;Name=WBGene00017288;interpolated_map_position=-1.78756;sequence_name=F09E5.10;biotype=protein_coding;Alias=F09E5.10	-	339	F09E5.10
557	chrII	5350397	5350736	GFP-STA1_MT010_MT015_IDR_final_peak_2354	190	.	2.44069	21.5744	19.0134	104	chrII	5349669	5351669	ID=Gene:WBGene00017286;Name=WBGene00017286;interpolated_map_position=-1.78752;sequence_name=F09E5.8;biotype=protein_coding;Alias=F09E5.8	+	339	F09E5.8
558	chrII	5358252	5358595	GFP-STA1_MT010_MT015_IDR_final_peak_2356	151	.	2.30116	17.5117	15.1052	124	chrII	5357693	5359693	ID=Gene:WBGene00017293;Name=WBGene00017293;locus=bmy-1;sequence_name=F09E5.17;biotype=protein_coding;Alias=bmy-1,F09E5.17	+	343	F09E5.17
559	chrII	5358252	5358595	GFP-STA1_MT010_MT015_IDR_final_peak_2356	151	.	2.30116	17.5117	15.1052	124	chrII	5358552	5360552	ID=Gene:WBGene00017284;Name=WBGene00017284;locus=sec-6;sequence_name=F09E5.5;biotype=protein_coding;Alias=sec-6,F09E5.5	+	43	F09E5.5
560	chrII	5358252	5358595	GFP-STA1_MT010_MT015_IDR_final_peak_2356	151	.	2.30116	17.5117	15.1052	124	chrII	5357189	5359189	ID=Gene:WBGene00017289;Name=WBGene00017289;interpolated_map_position=-1.78736;sequence_name=F09E5.11;biotype=protein_coding;Alias=F09E5.11	-	343	F09E5.11
561	chrII	5377757	5380150	GFP-STA1_MT010_MT015_IDR_final_peak_2358	453	.	3.44322	48.6987	45.313	615	chrII	5377063	5379063	ID=Gene:WBGene00006434;Name=WBGene00006434;locus=prdx-2;sequence_name=F09E5.15;biotype=protein_coding;Alias=prdx-2,F09E5.15	+	1306	F09E5.15
562	chrII	5377757	5380150	GFP-STA1_MT010_MT015_IDR_final_peak_2358	453	.	3.44322	48.6987	45.313	615	chrII	5379027	5381027	ID=Gene:WBGene00004034;Name=WBGene00004034;locus=pkc-3;sequence_name=F09E5.1;biotype=protein_coding;Alias=pkc-3,F09E5.1	+	1123	F09E5.1
563	chrII	5426038	5426547	GFP-STA1_MT010_MT015_IDR_final_peak_2362	85	.	1.93488	10.6115	8.51231	381	chrII	5424733	5426733	ID=Gene:WBGene00017220;Name=WBGene00017220;interpolated_map_position=-1.62575;sequence_name=F07F6.8;biotype=protein_coding;Alias=F07F6.8	-	509	F07F6.8
564	chrII	5512481	5513090	GFP-STA1_MT010_MT015_IDR_final_peak_2365	220	.	2.60798	24.7228	22.0357	155	chrII	5512775	5514775	ID=Gene:WBGene00022673;Name=WBGene00022673;interpolated_map_position=-1.22714;sequence_name=ZK177.8;biotype=protein_coding;Alias=ZK177.8	-	315	ZK177.8
565	chrII	5514927	5515121	GFP-STA1_MT010_MT015_IDR_final_peak_2366	130	.	2.19889	15.3295	13.0137	95	chrII	5514861	5516861	ID=Gene:WBGene00022671;Name=WBGene00022671;interpolated_map_position=-1.21945;sequence_name=ZK177.3;biotype=protein_coding;Alias=ZK177.3	+	194	ZK177.3
566	chrII	5543997	5544421	GFP-STA1_MT010_MT015_IDR_final_peak_2370	303	.	2.78114	33.3548	30.312	223	chrII	5543851	5545851	ID=Gene:WBGene00002096;Name=WBGene00002096;locus=ins-13;sequence_name=C17C3.18;biotype=protein_coding;Alias=ins-13,C17C3.18	-	424	C17C3.18
567	chrII	5553555	5553885	GFP-STA1_MT010_MT015_IDR_final_peak_2375	173	.	2.40343	19.8077	17.3105	128	chrII	5553617	5555617	ID=Gene:WBGene00002095;Name=WBGene00002095;locus=ins-12;sequence_name=C17C3.19;biotype=protein_coding;Alias=ins-12,C17C3.19	+	268	C17C3.19
568	chrII	5554855	5555052	GFP-STA1_MT010_MT015_IDR_final_peak_2376	85	.	1.96025	10.7093	8.59971	114	chrII	5553617	5555617	ID=Gene:WBGene00002095;Name=WBGene00002095;locus=ins-12;sequence_name=C17C3.19;biotype=protein_coding;Alias=ins-12,C17C3.19	+	197	C17C3.19
569	chrII	5555481	5555889	GFP-STA1_MT010_MT015_IDR_final_peak_2377	979	.	4.90914	102.66	97.9724	197	chrII	5555761	5557761	ID=Gene:WBGene00002094;Name=WBGene00002094;locus=ins-11;sequence_name=C17C3.4;biotype=protein_coding;Alias=ins-11,C17C3.4	+	128	C17C3.4
570	chrII	5555481	5555889	GFP-STA1_MT010_MT015_IDR_final_peak_2377	979	.	4.90914	102.66	97.9724	197	chrII	5553617	5555617	ID=Gene:WBGene00002095;Name=WBGene00002095;locus=ins-12;sequence_name=C17C3.19;biotype=protein_coding;Alias=ins-12,C17C3.19	+	136	C17C3.19
571	chrII	5577148	5577364	GFP-STA1_MT010_MT015_IDR_final_peak_2381	104	.	2.06252	12.6057	10.4075	111	chrII	5577320	5579320	ID=Gene:WBGene00020803;Name=WBGene00020803;interpolated_map_position=-1.10776;sequence_name=T25E4.1;biotype=protein_coding;Alias=T25E4.1	+	44	T25E4.1
572	chrII	5585740	5586377	GFP-STA1_MT010_MT015_IDR_final_peak_2382	565	.	3.7735	60.0932	56.5089	188	chrII	5585165	5587165	ID=Gene:WBGene00003097;Name=WBGene00003097;locus=lys-8;sequence_name=C17G10.5;biotype=protein_coding;Alias=lys-8,C17G10.5	+	637	C17G10.5
573	chrII	5593377	5593862	GFP-STA1_MT010_MT015_IDR_final_peak_2383	212	.	2.56592	23.8916	21.2381	168	chrII	5592425	5594425	ID=Gene:WBGene00000383;Name=WBGene00000383;locus=cdc-14;sequence_name=C17G10.4;biotype=protein_coding;Alias=cdc-14,C17G10.4	-	485	C17G10.4
574	chrII	5593377	5593862	GFP-STA1_MT010_MT015_IDR_final_peak_2383	212	.	2.56592	23.8916	21.2381	168	chrII	5593736	5595736	ID=Gene:WBGene00015916;Name=WBGene00015916;interpolated_map_position=-1.06386;sequence_name=C17G10.2;biotype=protein_coding;Alias=C17G10.2	+	126	C17G10.2
575	chrII	5660905	5662216	GFP-STA1_MT010_MT015_IDR_final_peak_2390	392	.	3.119	42.5099	39.2544	912	chrII	5659786	5661786	ID=Gene:WBGene00016121;Name=WBGene00016121;interpolated_map_position=-0.979446;sequence_name=C25H3.12;biotype=protein_coding;Alias=C25H3.12	-	881	C25H3.12
576	chrII	5660905	5662216	GFP-STA1_MT010_MT015_IDR_final_peak_2390	392	.	3.119	42.5099	39.2544	912	chrII	5660167	5662167	ID=Gene:WBGene00016115;Name=WBGene00016115;locus=mdt-26;sequence_name=C25H3.6;biotype=protein_coding;Alias=mdt-26,C25H3.6	+	1262	C25H3.6
577	chrII	5745768	5745925	GFP-STA1_MT010_MT015_IDR_final_peak_2399	75	.	1.89521	9.63225	7.58042	96	chrII	5744284	5746284	ID=Gene:WBGene00044296;Name=WBGene00044296;interpolated_map_position=-0.956607;sequence_name=F10C1.9;biotype=protein_coding;Alias=F10C1.9	-	157	F10C1.9
578	chrII	5749657	5750054	GFP-STA1_MT010_MT015_IDR_final_peak_2402	480	.	3.51968	51.529	48.0919	239	chrII	5749190	5751190	ID=Gene:WBGene00002054;Name=WBGene00002054;locus=ifb-2;sequence_name=F10C1.7;biotype=protein_coding;Alias=ifb-2,F10C1.7	+	397	F10C1.7
579	chrII	5781952	5782389	GFP-STA1_MT010_MT015_IDR_final_peak_2405	116	.	2.1307	13.9404	11.6828	324	chrII	5781557	5783557	ID=Gene:WBGene00019408;Name=WBGene00019408;interpolated_map_position=-0.931659;sequence_name=K05F1.6;biotype=protein_coding;Alias=K05F1.6	+	437	K05F1.6
580	chrII	5829882	5830278	GFP-STA1_MT010_MT015_IDR_final_peak_2411	208	.	2.55684	23.4549	20.8185	259	chrII	5829869	5831869	ID=Gene:WBGene00000650;Name=WBGene00000650;locus=col-74;sequence_name=ZK1248.2;biotype=protein_coding;Alias=col-74,ZK1248.2	+	396	ZK1248.2
581	chrII	5844597	5845141	GFP-STA1_MT010_MT015_IDR_final_peak_2412	479	.	3.2579	51.3763	47.947	236	chrII	5844541	5846541	ID=Gene:WBGene00022884;Name=WBGene00022884;interpolated_map_position=-0.866301;sequence_name=ZK1248.17;biotype=protein_coding;Alias=ZK1248.17	-	544	ZK1248.17
582	chrII	5844597	5845141	GFP-STA1_MT010_MT015_IDR_final_peak_2412	479	.	3.2579	51.3763	47.947	236	chrII	5844777	5846777	ID=Gene:WBGene00019270;Name=WBGene00019270;interpolated_map_position=-0.86566;sequence_name=H41C03.3;biotype=protein_coding;Alias=H41C03.3	+	364	H41C03.3
583	chrII	5864057	5864264	GFP-STA1_MT010_MT015_IDR_final_peak_2413	173	.	2.37964	19.818	17.3204	94	chrII	5863195	5865195	ID=Gene:WBGene00018874;Name=WBGene00018874;locus=tag-234;sequence_name=F55C12.7;biotype=protein_coding;Alias=tag-234,F55C12.7	+	207	F55C12.7
584	chrII	5872167	5872696	GFP-STA1_MT010_MT015_IDR_final_peak_2418	80	.	1.92616	10.1062	8.02666	383	chrII	5872614	5874614	ID=Gene:WBGene00018872;Name=WBGene00018872;interpolated_map_position=-0.860588;sequence_name=F55C12.5;biotype=protein_coding;Alias=F55C12.5	-	82	F55C12.5
585	chrII	5873596	5873912	GFP-STA1_MT010_MT015_IDR_final_peak_2419	107	.	2.07957	12.9342	10.7212	131	chrII	5872614	5874614	ID=Gene:WBGene00018872;Name=WBGene00018872;interpolated_map_position=-0.860588;sequence_name=F55C12.5;biotype=protein_coding;Alias=F55C12.5	-	316	F55C12.5
586	chrII	5912027	5912788	GFP-STA1_MT010_MT015_IDR_final_peak_2431	145	.	2.24643	16.9131	14.5343	265	chrII	5910324	5912324	ID=Gene:WBGene00019127;Name=WBGene00019127;locus=cgt-3;sequence_name=F59G1.1;biotype=protein_coding;Alias=cgt-3,F59G1.1	+	297	F59G1.1
587	chrII	5932005	5932648	GFP-STA1_MT010_MT015_IDR_final_peak_2438	200	.	2.52275	22.6239	20.0186	500	chrII	5932493	5934493	ID=Gene:WBGene00001208;Name=WBGene00001208;locus=egl-44;sequence_name=F28B12.2;biotype=protein_coding;Alias=egl-44,F28B12.2	+	155	F28B12.2
588	chrII	6025574	6025941	GFP-STA1_MT010_MT015_IDR_final_peak_2447	184	.	2.45457	20.9968	18.4545	149	chrII	6024006	6026006	ID=Gene:WBGene00020029;Name=WBGene00020029;interpolated_map_position=-0.617578;sequence_name=R12C12.9;biotype=protein_coding;Alias=R12C12.9	-	367	R12C12.9
589	chrII	6049529	6049817	GFP-STA1_MT010_MT015_IDR_final_peak_2450	212	.	2.57389	23.8747	21.2215	163	chrII	6049375	6051375	ID=Gene:WBGene00020022;Name=WBGene00020022;interpolated_map_position=-0.596739;sequence_name=R12C12.1;biotype=protein_coding;Alias=R12C12.1	+	288	R12C12.1
590	chrII	6091520	6091732	GFP-STA1_MT010_MT015_IDR_final_peak_2452	123	.	2.1648	14.6283	12.3415	97	chrII	6090480	6092480	ID=Gene:WBGene00001402;Name=WBGene00001402;locus=fbf-2;sequence_name=F21H12.5;biotype=protein_coding;Alias=fbf-2,F21H12.5	-	212	F21H12.5
591	chrII	6091520	6091732	GFP-STA1_MT010_MT015_IDR_final_peak_2452	123	.	2.1648	14.6283	12.3415	97	chrII	6090778	6092778	ID=Gene:WBGene00044287;Name=WBGene00044287;interpolated_map_position=-0.518212;sequence_name=F21H12.7;biotype=protein_coding;Alias=F21H12.7	+	212	F21H12.7
592	chrII	6123031	6123324	GFP-STA1_MT010_MT015_IDR_final_peak_2455	127	.	2.13101	15.0403	12.738	148	chrII	6122809	6124809	ID=Gene:WBGene00016235;Name=WBGene00016235;interpolated_map_position=-0.461893;sequence_name=C29H12.2;biotype=protein_coding;Alias=C29H12.2	+	293	C29H12.2
593	chrII	6244205	6244434	GFP-STA1_MT010_MT015_IDR_final_peak_2469	196	.	2.50571	22.2128	19.6244	107	chrII	6243233	6245233	ID=Gene:WBGene00020784;Name=WBGene00020784;locus=tat-4;sequence_name=T24H7.5;biotype=protein_coding;Alias=tat-4,T24H7.5	-	229	T24H7.5
594	chrII	6244205	6244434	GFP-STA1_MT010_MT015_IDR_final_peak_2469	196	.	2.50571	22.2128	19.6244	107	chrII	6244131	6246131	ID=Gene:WBGene00020783;Name=WBGene00020783;locus=blos-4;sequence_name=T24H7.4;biotype=protein_coding;Alias=blos-4,T24H7.4	+	229	T24H7.4
595	chrII	6259859	6260105	GFP-STA1_MT010_MT015_IDR_final_peak_2472	110	.	2.09661	13.2661	11.0381	144	chrII	6258998	6260998	ID=Gene:WBGene00017443;Name=WBGene00017443;interpolated_map_position=-0.393002;sequence_name=F13H8.11;biotype=protein_coding;Alias=F13H8.11	-	246	F13H8.11
596	chrII	6259859	6260105	GFP-STA1_MT010_MT015_IDR_final_peak_2472	110	.	2.09661	13.2661	11.0381	144	chrII	6259990	6261990	ID=Gene:WBGene00017437;Name=WBGene00017437;locus=nmgp-1;sequence_name=F13H8.4;biotype=protein_coding;Alias=nmgp-1,F13H8.4	+	115	F13H8.4
597	chrII	6260693	6260924	GFP-STA1_MT010_MT015_IDR_final_peak_2473	69	.	1.85797	8.94512	6.9257	116	chrII	6258998	6260998	ID=Gene:WBGene00017443;Name=WBGene00017443;interpolated_map_position=-0.393002;sequence_name=F13H8.11;biotype=protein_coding;Alias=F13H8.11	-	231	F13H8.11
598	chrII	6260693	6260924	GFP-STA1_MT010_MT015_IDR_final_peak_2473	69	.	1.85797	8.94512	6.9257	116	chrII	6259990	6261990	ID=Gene:WBGene00017437;Name=WBGene00017437;locus=nmgp-1;sequence_name=F13H8.4;biotype=protein_coding;Alias=nmgp-1,F13H8.4	+	231	F13H8.4
599	chrII	6269809	6270117	GFP-STA1_MT010_MT015_IDR_final_peak_2474	74	.	1.86084	9.54496	7.4948	121	chrII	6269372	6271372	ID=Gene:WBGene00017435;Name=WBGene00017435;interpolated_map_position=-0.391375;sequence_name=F13H8.2;biotype=protein_coding;Alias=F13H8.2	+	308	F13H8.2
600	chrII	6281984	6282183	GFP-STA1_MT010_MT015_IDR_final_peak_2476	80	.	1.92616	10.1062	8.02666	116	chrII	6280102	6282102	ID=Gene:WBGene00017442;Name=WBGene00017442;interpolated_map_position=-0.390417;sequence_name=F13H8.9;biotype=protein_coding;Alias=F13H8.9	-	118	F13H8.9
601	chrII	6283143	6283429	GFP-STA1_MT010_MT015_IDR_final_peak_2477	83	.	1.9432	10.4059	8.31152	92	chrII	6282386	6284386	ID=Gene:WBGene00017434;Name=WBGene00017434;interpolated_map_position=-0.389915;sequence_name=F13H8.1;biotype=protein_coding;Alias=F13H8.1	+	286	F13H8.1
602	chrII	6331505	6331824	GFP-STA1_MT010_MT015_IDR_final_peak_2483	123	.	2.1648	14.6283	12.3415	121	chrII	6330318	6332318	ID=Gene:WBGene00016313;Name=WBGene00016313;locus=set-4;sequence_name=C32D5.5;biotype=protein_coding;Alias=set-4,C32D5.5	-	319	C32D5.5
603	chrII	6334906	6335254	GFP-STA1_MT010_MT015_IDR_final_peak_2484	220	.	2.60798	24.7228	22.0357	168	chrII	6332987	6334987	ID=Gene:WBGene00016314;Name=WBGene00016314;interpolated_map_position=-0.381207;sequence_name=C32D5.6;biotype=protein_coding;Alias=C32D5.6	-	81	C32D5.6
604	chrII	6334906	6335254	GFP-STA1_MT010_MT015_IDR_final_peak_2484	220	.	2.60798	24.7228	22.0357	168	chrII	6334478	6336478	ID=Gene:WBGene00044755;Name=WBGene00044755;interpolated_map_position=-0.381126;sequence_name=C32D5.14;biotype=protein_coding;Alias=C32D5.14	+	348	C32D5.14
605	chrII	6335406	6335685	GFP-STA1_MT010_MT015_IDR_final_peak_2485	247	.	2.70276	27.5281	24.7366	137	chrII	6334478	6336478	ID=Gene:WBGene00044755;Name=WBGene00044755;interpolated_map_position=-0.381126;sequence_name=C32D5.14;biotype=protein_coding;Alias=C32D5.14	+	279	C32D5.14
606	chrII	6347294	6348817	GFP-STA1_MT010_MT015_IDR_final_peak_2491	330	.	2.97879	36.182	33.0719	731	chrII	6346719	6348719	ID=Gene:WBGene00002980;Name=WBGene00002980;locus=lgg-1;sequence_name=C32D5.9;biotype=protein_coding;Alias=lgg-1,C32D5.9	-	1425	C32D5.9
607	chrII	6355259	6355968	GFP-STA1_MT010_MT015_IDR_final_peak_2492	883	.	4.4134	92.5943	88.3342	525	chrII	6354911	6356911	ID=Gene:WBGene00016318;Name=WBGene00016318;interpolated_map_position=-0.380675;sequence_name=C32D5.11;biotype=protein_coding;Alias=C32D5.11	-	709	C32D5.11
608	chrII	6360770	6361073	GFP-STA1_MT010_MT015_IDR_final_peak_2493	88	.	1.97729	11.0163	8.89199	165	chrII	6359959	6361959	ID=Gene:WBGene00019607;Name=WBGene00019607;interpolated_map_position=-0.380535;sequence_name=K10B2.4;biotype=protein_coding;Alias=K10B2.4	-	303	K10B2.4
609	chrII	6370116	6370460	GFP-STA1_MT010_MT015_IDR_final_peak_2494	153	.	2.23801	17.7835	15.3716	207	chrII	6370305	6372305	ID=Gene:WBGene00003009;Name=WBGene00003009;locus=lin-23;sequence_name=K10B2.1;biotype=protein_coding;Alias=lin-23,K10B2.1	+	155	K10B2.1
610	chrII	6486419	6486768	GFP-STA1_MT010_MT015_IDR_final_peak_2507	104	.	2.06252	12.6057	10.4075	231	chrII	6484677	6486677	ID=Gene:WBGene00020895;Name=WBGene00020895;interpolated_map_position=-0.219463;sequence_name=T28D9.3;biotype=protein_coding;Alias=T28D9.3	+	258	T28D9.3
611	chrII	6491798	6492149	GFP-STA1_MT010_MT015_IDR_final_peak_2510	77	.	1.90911	9.81026	7.74559	212	chrII	6490993	6492993	ID=Gene:WBGene00020899;Name=WBGene00020899;interpolated_map_position=-0.209712;sequence_name=T28D9.11;biotype=protein_coding;Alias=T28D9.11	-	351	T28D9.11
612	chrII	6491798	6492149	GFP-STA1_MT010_MT015_IDR_final_peak_2510	77	.	1.90911	9.81026	7.74559	212	chrII	6491402	6493402	ID=Gene:WBGene00020894;Name=WBGene00020894;interpolated_map_position=-0.208178;sequence_name=T28D9.1;biotype=protein_coding;Alias=T28D9.1	+	351	T28D9.1
613	chrII	6520136	6520422	GFP-STA1_MT010_MT015_IDR_final_peak_2516	293	.	2.89776	32.3703	29.354	138	chrII	6518845	6520845	ID=Gene:WBGene00016971;Name=WBGene00016971;locus=toe-2;sequence_name=C56E6.3;biotype=protein_coding;Alias=toe-2,C56E6.3	-	286	C56E6.3
614	chrII	6524578	6524894	GFP-STA1_MT010_MT015_IDR_final_peak_2519	80	.	1.92616	10.1062	8.02666	124	chrII	6523927	6525927	ID=Gene:WBGene00016970;Name=WBGene00016970;interpolated_map_position=-0.191653;sequence_name=C56E6.2;biotype=protein_coding;Alias=C56E6.2	+	316	C56E6.2
615	chrII	6565022	6565358	GFP-STA1_MT010_MT015_IDR_final_peak_2522	165	.	2.36934	19.03	16.5629	181	chrII	6564154	6566154	ID=Gene:WBGene00017559;Name=WBGene00017559;locus=mpz-3;sequence_name=F18C5.4;biotype=protein_coding;Alias=mpz-3,F18C5.4	-	336	F18C5.4
616	chrII	6628440	6628681	GFP-STA1_MT010_MT015_IDR_final_peak_2533	151	.	2.30116	17.5117	15.1052	138	chrII	6626484	6628484	ID=Gene:WBGene00018839;Name=WBGene00018839;interpolated_map_position=-0.0552758;sequence_name=F54H5.2;biotype=protein_coding;Alias=F54H5.2	+	44	F54H5.2
617	chrII	6630427	6631116	GFP-STA1_MT010_MT015_IDR_final_peak_2535	66	.	1.80972	8.67	6.66571	587	chrII	6630154	6632154	ID=Gene:WBGene00020579;Name=WBGene00020579;interpolated_map_position=-0.0538828;sequence_name=T19D12.4;biotype=protein_coding;Alias=T19D12.4	+	689	T19D12.4
618	chrII	6661222	6661457	GFP-STA1_MT010_MT015_IDR_final_peak_2536	180	.	2.43753	20.5975	18.0706	124	chrII	6659274	6661274	ID=Gene:WBGene00020578;Name=WBGene00020578;interpolated_map_position=-0.0474572;sequence_name=T19D12.3;biotype=protein_coding;Alias=T19D12.3	+	52	T19D12.3
619	chrII	6661222	6661457	GFP-STA1_MT010_MT015_IDR_final_peak_2536	180	.	2.43753	20.5975	18.0706	124	chrII	6660567	6662567	ID=Gene:WBGene00020577;Name=WBGene00020577;interpolated_map_position=-0.0467881;sequence_name=T19D12.2;biotype=protein_coding;Alias=T19D12.2	+	235	T19D12.2
620	chrII	6673972	6674248	GFP-STA1_MT010_MT015_IDR_final_peak_2540	133	.	2.21593	15.6851	13.3542	145	chrII	6673268	6675268	ID=Gene:WBGene00019273;Name=WBGene00019273;interpolated_map_position=-0.0435348;sequence_name=H43E16.1;biotype=protein_coding;Alias=H43E16.1	+	276	H43E16.1
621	chrII	6701437	6701729	GFP-STA1_MT010_MT015_IDR_final_peak_2543	113	.	2.11366	13.6016	11.3587	172	chrII	6700625	6702625	ID=Gene:WBGene00016004;Name=WBGene00016004;interpolated_map_position=-0.0288961;sequence_name=C18H9.6;biotype=protein_coding;Alias=C18H9.6	-	292	C18H9.6
622	chrII	6826703	6827130	GFP-STA1_MT010_MT015_IDR_final_peak_2559	69	.	1.83865	8.97714	6.95689	177	chrII	6827119	6829119	ID=Gene:WBGene00017953;Name=WBGene00017953;interpolated_map_position=0.115944;sequence_name=F31E8.1;biotype=protein_coding;Alias=F31E8.1	+	11	F31E8.1
623	chrII	6833652	6834388	GFP-STA1_MT010_MT015_IDR_final_peak_2567	105	.	2.05395	12.7617	10.5606	254	chrII	6834081	6836081	ID=Gene:WBGene00001194;Name=WBGene00001194;locus=egl-27;sequence_name=C04A2.3;biotype=protein_coding;Alias=egl-27,C04A2.3	+	307	C04A2.3
624	chrII	6835622	6837412	GFP-STA1_MT010_MT015_IDR_final_peak_2568	312	.	2.96594	34.2787	31.2101	1273	chrII	6834081	6836081	ID=Gene:WBGene00001194;Name=WBGene00001194;locus=egl-27;sequence_name=C04A2.3;biotype=protein_coding;Alias=egl-27,C04A2.3	+	459	C04A2.3
625	chrII	6847801	6848476	GFP-STA1_MT010_MT015_IDR_final_peak_2577	96	.	2.01448	11.8572	9.69878	306	chrII	6847060	6849060	ID=Gene:WBGene00015410;Name=WBGene00015410;locus=tbc-6;sequence_name=C04A2.1;biotype=protein_coding;Alias=tbc-6,C04A2.1	+	675	C04A2.1
626	chrII	6883678	6884029	GFP-STA1_MT010_MT015_IDR_final_peak_2580	695	.	4.15913	73.4111	69.5901	228	chrII	6882754	6884754	ID=Gene:WBGene00004058;Name=WBGene00004058;locus=pmp-1;sequence_name=C44B7.8;biotype=protein_coding;Alias=pmp-1,C44B7.8	-	351	C44B7.8
627	chrII	6891086	6891616	GFP-STA1_MT010_MT015_IDR_final_peak_2586	73	.	1.85693	9.35273	7.31549	191	chrII	6889418	6891418	ID=Gene:WBGene00016630;Name=WBGene00016630;interpolated_map_position=0.136034;locus=acer-1;sequence_name=C44B7.10;biotype=protein_coding;Alias=acer-1,C44B7.10	-	332	C44B7.10
628	chrII	6898046	6898262	GFP-STA1_MT010_MT015_IDR_final_peak_2589	94	.	2.01138	11.6413	9.48721	130	chrII	6897680	6899680	ID=Gene:WBGene00016624;Name=WBGene00016624;interpolated_map_position=0.137517;sequence_name=C44B7.2;biotype=protein_coding;Alias=C44B7.2	+	216	C44B7.2
629	chrII	6898046	6898262	GFP-STA1_MT010_MT015_IDR_final_peak_2589	94	.	2.01138	11.6413	9.48721	130	chrII	6896531	6898531	ID=Gene:WBGene00016631;Name=WBGene00016631;interpolated_map_position=0.136911;sequence_name=C44B7.11;biotype=protein_coding;Alias=C44B7.11	-	216	C44B7.11
630	chrII	6918928	6919145	GFP-STA1_MT010_MT015_IDR_final_peak_2590	94	.	2.01138	11.6413	9.48721	105	chrII	6917922	6919922	ID=Gene:WBGene00015089;Name=WBGene00015089;interpolated_map_position=0.143829;sequence_name=B0252.5;biotype=protein_coding;Alias=B0252.5	-	217	B0252.5
631	chrII	6918928	6919145	GFP-STA1_MT010_MT015_IDR_final_peak_2590	94	.	2.01138	11.6413	9.48721	105	chrII	6918731	6920731	ID=Gene:WBGene00015087;Name=WBGene00015087;interpolated_map_position=0.144213;sequence_name=B0252.1;biotype=protein_coding;Alias=B0252.1	+	217	B0252.1
632	chrII	6919377	6919790	GFP-STA1_MT010_MT015_IDR_final_peak_2591	321	.	3.00003	35.2478	32.1539	254	chrII	6917922	6919922	ID=Gene:WBGene00015089;Name=WBGene00015089;interpolated_map_position=0.143829;sequence_name=B0252.5;biotype=protein_coding;Alias=B0252.5	-	413	B0252.5
633	chrII	6919377	6919790	GFP-STA1_MT010_MT015_IDR_final_peak_2591	321	.	3.00003	35.2478	32.1539	254	chrII	6918731	6920731	ID=Gene:WBGene00015087;Name=WBGene00015087;interpolated_map_position=0.144213;sequence_name=B0252.1;biotype=protein_coding;Alias=B0252.1	+	413	B0252.1
634	chrII	6926092	6927418	GFP-STA1_MT010_MT015_IDR_final_peak_2592	254	.	2.74435	28.2258	25.4078	1009	chrII	6924951	6926951	ID=Gene:WBGene00017700;Name=WBGene00017700;interpolated_map_position=0.144562;sequence_name=F22D3.4;biotype=protein_coding;Alias=F22D3.4	-	859	F22D3.4
635	chrII	6927587	6927892	GFP-STA1_MT010_MT015_IDR_final_peak_2593	136	.	2.23298	16.0439	13.698	158	chrII	6927770	6929770	ID=Gene:WBGene00017699;Name=WBGene00017699;locus=flcn-1;sequence_name=F22D3.2;biotype=protein_coding;Alias=flcn-1,F22D3.2	+	122	F22D3.2
636	chrII	6951375	6951719	GFP-STA1_MT010_MT015_IDR_final_peak_2602	139	.	2.21289	16.2913	13.9405	116	chrII	6950300	6952300	ID=Gene:WBGene00017702;Name=WBGene00017702;interpolated_map_position=0.147078;sequence_name=F22D3.6;biotype=protein_coding;Alias=F22D3.6	-	344	F22D3.6
637	chrII	6951375	6951719	GFP-STA1_MT010_MT015_IDR_final_peak_2602	139	.	2.21289	16.2913	13.9405	116	chrII	6950640	6952640	ID=Gene:WBGene00000459;Name=WBGene00000459;locus=ceh-38;sequence_name=F22D3.1;biotype=protein_coding;Alias=ceh-38,F22D3.1	+	344	F22D3.1
638	chrII	7022382	7022641	GFP-STA1_MT010_MT015_IDR_final_peak_2609	133	.	2.21593	15.6851	13.3542	96	chrII	7021509	7023509	ID=Gene:WBGene00016889;Name=WBGene00016889;locus=lst-6;sequence_name=C52E12.4;biotype=protein_coding;Alias=lst-6,C52E12.4	-	259	C52E12.4
639	chrII	7022382	7022641	GFP-STA1_MT010_MT015_IDR_final_peak_2609	133	.	2.21593	15.6851	13.3542	96	chrII	7021927	7023927	ID=Gene:WBGene00016890;Name=WBGene00016890;locus=lst-5;sequence_name=C52E12.6;biotype=protein_coding;Alias=lst-5,C52E12.6	+	259	C52E12.6
640	chrII	7025163	7025882	GFP-STA1_MT010_MT015_IDR_final_peak_2611	144	.	2.20867	16.8744	14.4964	365	chrII	7024802	7026802	ID=Gene:WBGene00016888;Name=WBGene00016888;interpolated_map_position=0.311654;sequence_name=C52E12.1;biotype=protein_coding;Alias=C52E12.1	+	719	C52E12.1
641	chrII	7042102	7042360	GFP-STA1_MT010_MT015_IDR_final_peak_2614	91	.	1.99434	11.327	9.18792	131	chrII	7041884	7043884	ID=Gene:WBGene00022853;Name=WBGene00022853;interpolated_map_position=0.343445;sequence_name=ZK1127.6;biotype=protein_coding;Alias=ZK1127.6	+	258	ZK1127.6
642	chrII	7056118	7056644	GFP-STA1_MT010_MT015_IDR_final_peak_2616	258	.	2.76139	28.6759	25.844	234	chrII	7054292	7056292	ID=Gene:WBGene00022850;Name=WBGene00022850;interpolated_map_position=0.359747;sequence_name=ZK1127.3;biotype=protein_coding;Alias=ZK1127.3	+	174	ZK1127.3
643	chrII	7073198	7073952	GFP-STA1_MT010_MT015_IDR_final_peak_2622	132	.	2.17617	15.5224	13.203	131	chrII	7071415	7073415	ID=Gene:WBGene00002238;Name=WBGene00002238;locus=kars-1;sequence_name=T02G5.9;biotype=protein_coding;Alias=kars-1,T02G5.9	-	217	T02G5.9
644	chrII	7073198	7073952	GFP-STA1_MT010_MT015_IDR_final_peak_2622	132	.	2.17617	15.5224	13.203	131	chrII	7072796	7074796	ID=Gene:WBGene00002183;Name=WBGene00002183;locus=kat-1;sequence_name=T02G5.8;biotype=protein_coding;Alias=kat-1,T02G5.8	+	754	T02G5.8
645	chrII	7105025	7105353	GFP-STA1_MT010_MT015_IDR_final_peak_2625	105	.	2.06443	12.7243	10.5238	114	chrII	7104001	7106001	ID=Gene:WBGene00017349;Name=WBGene00017349;locus=farl-11;sequence_name=F10E7.8;biotype=protein_coding;Alias=farl-11,F10E7.8	-	328	F10E7.8
646	chrII	7105025	7105353	GFP-STA1_MT010_MT015_IDR_final_peak_2625	105	.	2.06443	12.7243	10.5238	114	chrII	7104556	7106556	ID=Gene:WBGene00004447;Name=WBGene00004447;locus=rpl-33;sequence_name=F10E7.7;biotype=protein_coding;Alias=rpl-33,F10E7.7	+	328	F10E7.7
647	chrII	7151582	7152260	GFP-STA1_MT010_MT015_IDR_final_peak_2631	164	.	2.33565	18.8781	16.4212	165	chrII	7151566	7153566	ID=Gene:WBGene00016173;Name=WBGene00016173;locus=fust-1;sequence_name=C27H5.3;biotype=protein_coding;Alias=fust-1,C27H5.3	+	678	C27H5.3
648	chrII	7166810	7167015	GFP-STA1_MT010_MT015_IDR_final_peak_2637	100	.	2.04548	12.2807	10.0973	95	chrII	7164841	7166841	ID=Gene:WBGene00016174;Name=WBGene00016174;interpolated_map_position=0.496398;sequence_name=C27H5.4;biotype=protein_coding;Alias=C27H5.4	-	31	C27H5.4
649	chrII	7171732	7171997	GFP-STA1_MT010_MT015_IDR_final_peak_2638	94	.	2.01138	11.6413	9.48721	143	chrII	7170355	7172355	ID=Gene:WBGene00001129;Name=WBGene00001129;interpolated_map_position=0.496724;locus=dyf-13;sequence_name=C27H5.7;biotype=protein_coding;Alias=dyf-13,C27H5.7	-	265	C27H5.7
650	chrII	7183806	7184217	GFP-STA1_MT010_MT015_IDR_final_peak_2639	100	.	2.04548	12.2807	10.0973	282	chrII	7182825	7184825	ID=Gene:WBGene00003966;Name=WBGene00003966;locus=pdl-1;sequence_name=C27H5.1;biotype=protein_coding;Alias=pdl-1,C27H5.1	+	411	C27H5.1
651	chrII	7252000	7252508	GFP-STA1_MT010_MT015_IDR_final_peak_2649	88	.	1.97729	11.0163	8.89199	123	chrII	7251010	7253010	ID=Gene:WBGene00004198;Name=WBGene00004198;locus=prx-13;sequence_name=F32A5.6;biotype=protein_coding;Alias=prx-13,F32A5.6	-	508	F32A5.6
652	chrII	7252000	7252508	GFP-STA1_MT010_MT015_IDR_final_peak_2649	88	.	1.97729	11.0163	8.89199	123	chrII	7252163	7254163	ID=Gene:WBGene00003078;Name=WBGene00003078;locus=lsm-4;sequence_name=F32A5.7;biotype=protein_coding;Alias=lsm-4,F32A5.7	-	345	F32A5.7
653	chrII	7252000	7252508	GFP-STA1_MT010_MT015_IDR_final_peak_2649	88	.	1.97729	11.0163	8.89199	123	chrII	7251259	7253259	ID=Gene:WBGene00017967;Name=WBGene00017967;locus=ada-2;sequence_name=F32A5.1;biotype=protein_coding;Alias=ada-2,F32A5.1	+	508	F32A5.1
654	chrII	7273457	7273855	GFP-STA1_MT010_MT015_IDR_final_peak_2652	370	.	3.17049	40.2378	37.0262	235	chrII	7273732	7275732	ID=Gene:WBGene00016275;Name=WBGene00016275;interpolated_map_position=0.500081;sequence_name=C30G12.3;biotype=protein_coding;Alias=C30G12.3	+	123	C30G12.3
655	chrII	7381944	7382337	GFP-STA1_MT010_MT015_IDR_final_peak_2670	84	.	1.93346	10.514	8.41677	174	chrII	7380438	7382438	ID=Gene:WBGene00015569;Name=WBGene00015569;interpolated_map_position=0.502854;sequence_name=C07D10.5;biotype=protein_coding;Alias=C07D10.5	+	393	C07D10.5
656	chrII	7393464	7393992	GFP-STA1_MT010_MT015_IDR_final_peak_2672	739	.	4.26422	77.8628	73.96	330	chrII	7393765	7395765	ID=Gene:WBGene00015567;Name=WBGene00015567;locus=bath-44;sequence_name=C07D10.2;biotype=protein_coding;Alias=bath-44,C07D10.2	+	227	C07D10.2
657	chrII	7478719	7479220	GFP-STA1_MT010_MT015_IDR_final_peak_2677	100	.	2.01843	12.1737	10.001	106	chrII	7477959	7479959	ID=Gene:WBGene00000101;Name=WBGene00000101;locus=aka-1;sequence_name=D1022.7;biotype=protein_coding;Alias=aka-1,D1022.7	-	501	D1022.7
658	chrII	7478719	7479220	GFP-STA1_MT010_MT015_IDR_final_peak_2677	100	.	2.01843	12.1737	10.001	106	chrII	7478167	7480167	ID=Gene:WBGene00006703;Name=WBGene00006703;locus=ubc-6;sequence_name=D1022.1;biotype=protein_coding;Alias=ubc-6,D1022.1	+	501	D1022.1
659	chrII	7528910	7529541	GFP-STA1_MT010_MT015_IDR_final_peak_2679	160	.	2.2495	18.5314	16.0892	396	chrII	7528646	7530646	ID=Gene:WBGene00022887;Name=WBGene00022887;interpolated_map_position=0.503631;sequence_name=ZK1290.5;biotype=protein_coding;Alias=ZK1290.5	+	631	ZK1290.5
660	chrII	7554823	7555244	GFP-STA1_MT010_MT015_IDR_final_peak_2683	241	.	2.69321	26.8917	24.1196	151	chrII	7553844	7555844	ID=Gene:WBGene00044396;Name=WBGene00044396;interpolated_map_position=0.504676;sequence_name=ZK1290.14;biotype=protein_coding;Alias=ZK1290.14	-	421	ZK1290.14
661	chrII	7554823	7555244	GFP-STA1_MT010_MT015_IDR_final_peak_2683	241	.	2.69321	26.8917	24.1196	151	chrII	7552906	7554906	ID=Gene:WBGene00022891;Name=WBGene00022891;interpolated_map_position=0.504672;sequence_name=ZK1290.10;biotype=protein_coding;Alias=ZK1290.10	-	83	ZK1290.10
662	chrII	7616202	7616497	GFP-STA1_MT010_MT015_IDR_final_peak_2688	74	.	1.89207	9.51807	7.4687	147	chrII	7615452	7617452	ID=Gene:WBGene00000390;Name=WBGene00000390;locus=cdc-42;sequence_name=R07G3.1;biotype=protein_coding;Alias=cdc-42,R07G3.1	+	295	R07G3.1
663	chrII	7661904	7662652	GFP-STA1_MT010_MT015_IDR_final_peak_2699	113	.	2.11366	13.6016	11.3587	245	chrII	7661522	7663522	ID=Gene:WBGene00017547;Name=WBGene00017547;locus=alfa-1;sequence_name=F18A1.6;biotype=protein_coding;Alias=alfa-1,F18A1.6	-	748	F18A1.6
664	chrII	7693661	7694255	GFP-STA1_MT010_MT015_IDR_final_peak_2708	906	.	4.70418	95.028	90.6941	273	chrII	7692957	7694957	ID=Gene:WBGene00003730;Name=WBGene00003730;locus=nhx-2;sequence_name=B0495.4;biotype=protein_coding;Alias=nhx-2,B0495.4	-	594	B0495.4
665	chrII	7705037	7705446	GFP-STA1_MT010_MT015_IDR_final_peak_2711	151	.	2.30116	17.5117	15.1052	240	chrII	7704233	7706233	ID=Gene:WBGene00015206;Name=WBGene00015206;interpolated_map_position=0.529557;sequence_name=B0495.7;biotype=protein_coding;Alias=B0495.7	-	409	B0495.7
666	chrII	7708504	7709031	GFP-STA1_MT010_MT015_IDR_final_peak_2712	100	.	2.04548	12.2807	10.0973	225	chrII	7707716	7709716	ID=Gene:WBGene00015208;Name=WBGene00015208;interpolated_map_position=0.531903;sequence_name=B0495.9;biotype=protein_coding;Alias=B0495.9	-	527	B0495.9
667	chrII	7708504	7709031	GFP-STA1_MT010_MT015_IDR_final_peak_2712	100	.	2.04548	12.2807	10.0973	225	chrII	7708789	7710789	ID=Gene:WBGene00005149;Name=WBGene00005149;locus=sre-1;sequence_name=B0495.1;biotype=protein_coding;Alias=sre-1,B0495.1	+	242	B0495.1
668	chrII	7756875	7757123	GFP-STA1_MT010_MT015_IDR_final_peak_2713	154	.	2.25636	17.8558	15.4424	128	chrII	7755008	7757008	ID=Gene:WBGene00015059;Name=WBGene00015059;interpolated_map_position=0.560354;sequence_name=B0228.1;biotype=protein_coding;Alias=B0228.1	+	133	B0228.1
669	chrII	7777334	7777600	GFP-STA1_MT010_MT015_IDR_final_peak_2716	245	.	2.71026	27.3337	24.5463	127	chrII	7776827	7778827	ID=Gene:WBGene00015512;Name=WBGene00015512;locus=mthf-1;sequence_name=C06A8.1;biotype=protein_coding;Alias=mthf-1,C06A8.1	-	266	C06A8.1
670	chrII	7891907	7892444	GFP-STA1_MT010_MT015_IDR_final_peak_2740	73	.	1.87829	9.34323	7.30655	466	chrII	7892229	7894229	ID=Gene:WBGene00004208;Name=WBGene00004208;locus=ptc-1;sequence_name=ZK675.1;biotype=protein_coding;Alias=ptc-1,ZK675.1	+	215	ZK675.1
671	chrII	7944130	7944750	GFP-STA1_MT010_MT015_IDR_final_peak_2745	127	.	2.18288	15.0974	12.7937	169	chrII	7944206	7946206	ID=Gene:WBGene00014054;Name=WBGene00014054;interpolated_map_position=0.618452;sequence_name=ZK669.4;biotype=protein_coding;Alias=ZK669.4	-	544	ZK669.4
672	chrII	7945210	7945451	GFP-STA1_MT010_MT015_IDR_final_peak_2746	220	.	2.54155	24.7816	22.0938	132	chrII	7944206	7946206	ID=Gene:WBGene00014054;Name=WBGene00014054;interpolated_map_position=0.618452;sequence_name=ZK669.4;biotype=protein_coding;Alias=ZK669.4	-	241	ZK669.4
673	chrII	8015419	8017114	GFP-STA1_MT010_MT015_IDR_final_peak_2754	278	.	2.81585	30.7811	27.8189	855	chrII	8016680	8018680	ID=Gene:WBGene00006996;Name=WBGene00006996;locus=zyg-11;sequence_name=C08B11.1;biotype=protein_coding;Alias=zyg-11,C08B11.1	+	434	C08B11.1
674	chrII	8028114	8028676	GFP-STA1_MT010_MT015_IDR_final_peak_2756	173	.	2.40343	19.8077	17.3105	359	chrII	8026756	8028756	ID=Gene:WBGene00007433;Name=WBGene00007433;locus=swsn-7;sequence_name=C08B11.3;biotype=protein_coding;Alias=swsn-7,C08B11.3	-	562	C08B11.3
675	chrII	8032636	8032977	GFP-STA1_MT010_MT015_IDR_final_peak_2757	182	.	2.43417	20.8088	18.2775	116	chrII	8031708	8033708	ID=Gene:WBGene00003813;Name=WBGene00003813;locus=nrf-6;sequence_name=C08B11.4;biotype=protein_coding;Alias=nrf-6,C08B11.4	-	341	C08B11.4
676	chrII	8062299	8062910	GFP-STA1_MT010_MT015_IDR_final_peak_2761	232	.	2.65912	26.0159	23.2787	357	chrII	8061743	8063743	ID=Gene:WBGene00006734;Name=WBGene00006734;locus=ufd-2;sequence_name=T05H10.5;biotype=protein_coding;Alias=ufd-2,T05H10.5	+	611	T05H10.5
677	chrII	8073263	8073529	GFP-STA1_MT010_MT015_IDR_final_peak_2765	169	.	2.38639	19.4173	16.9352	139	chrII	8072372	8074372	ID=Gene:WBGene00011511;Name=WBGene00011511;locus=gpcp-2;sequence_name=T05H10.7;biotype=protein_coding;Alias=gpcp-2,T05H10.7	-	266	T05H10.7
678	chrII	8074004	8074250	GFP-STA1_MT010_MT015_IDR_final_peak_2766	169	.	2.38639	19.4173	16.9352	136	chrII	8072372	8074372	ID=Gene:WBGene00011511;Name=WBGene00011511;locus=gpcp-2;sequence_name=T05H10.7;biotype=protein_coding;Alias=gpcp-2,T05H10.7	-	246	T05H10.7
679	chrII	8078047	8078396	GFP-STA1_MT010_MT015_IDR_final_peak_2768	147	.	2.26512	17.0845	14.7023	182	chrII	8077457	8079457	ID=Gene:WBGene00010503;Name=WBGene00010503;interpolated_map_position=0.662465;sequence_name=K02C4.5;biotype=protein_coding;Alias=K02C4.5	+	349	K02C4.5
680	chrII	8091504	8091817	GFP-STA1_MT010_MT015_IDR_final_peak_2769	154	.	2.29843	17.8234	15.4107	135	chrII	8091754	8093754	ID=Gene:WBGene00003089;Name=WBGene00003089;locus=ltd-1;sequence_name=K02C4.4;biotype=protein_coding;Alias=ltd-1,K02C4.4	-	63	K02C4.4
681	chrII	8107132	8107383	GFP-STA1_MT010_MT015_IDR_final_peak_2770	100	.	2.03773	12.2645	10.0901	140	chrII	8105967	8107967	ID=Gene:WBGene00008050;Name=WBGene00008050;interpolated_map_position=0.676005;sequence_name=C41C4.1;biotype=protein_coding;Alias=C41C4.1	-	251	C41C4.1
682	chrII	8107132	8107383	GFP-STA1_MT010_MT015_IDR_final_peak_2770	100	.	2.03773	12.2645	10.0901	140	chrII	8106645	8108645	ID=Gene:WBGene00008054;Name=WBGene00008054;interpolated_map_position=0.677304;sequence_name=C41C4.9;biotype=protein_coding;Alias=C41C4.9	+	251	C41C4.9
683	chrII	8124906	8125160	GFP-STA1_MT010_MT015_IDR_final_peak_2773	90	.	1.97112	11.1818	9.05438	133	chrII	8123840	8125840	ID=Gene:WBGene00002147;Name=WBGene00002147;locus=ire-1;sequence_name=C41C4.4;biotype=protein_coding;Alias=ire-1,C41C4.4	-	254	C41C4.4
684	chrII	8128329	8129203	GFP-STA1_MT010_MT015_IDR_final_peak_2778	100	.	2.04548	12.2807	10.0973	576	chrII	8128960	8130960	ID=Gene:WBGene00006739;Name=WBGene00006739;locus=ulp-4;sequence_name=C41C4.6;biotype=protein_coding;Alias=ulp-4,C41C4.6	+	243	C41C4.6
685	chrII	8129389	8129777	GFP-STA1_MT010_MT015_IDR_final_peak_2779	158	.	2.33525	18.2646	15.8274	184	chrII	8128960	8130960	ID=Gene:WBGene00006739;Name=WBGene00006739;locus=ulp-4;sequence_name=C41C4.6;biotype=protein_coding;Alias=ulp-4,C41C4.6	+	388	C41C4.6
686	chrII	8143438	8144573	GFP-STA1_MT010_MT015_IDR_final_peak_2788	74	.	1.89207	9.51807	7.4687	758	chrII	8142863	8144863	ID=Gene:WBGene00004421;Name=WBGene00004421;locus=rpl-10;sequence_name=F10B5.1;biotype=protein_coding;Alias=rpl-10,F10B5.1	+	1135	F10B5.1
687	chrII	8143438	8144573	GFP-STA1_MT010_MT015_IDR_final_peak_2788	74	.	1.89207	9.51807	7.4687	758	chrII	8143797	8145797	ID=Gene:WBGene00008639;Name=WBGene00008639;interpolated_map_position=0.71191;sequence_name=F10B5.2;biotype=protein_coding;Alias=F10B5.2	+	776	F10B5.2
688	chrII	8143438	8144573	GFP-STA1_MT010_MT015_IDR_final_peak_2788	74	.	1.89207	9.51807	7.4687	758	chrII	8142397	8144397	ID=Gene:WBGene00008642;Name=WBGene00008642;interpolated_map_position=0.710126;sequence_name=F10B5.8;biotype=protein_coding;Alias=F10B5.8	-	959	F10B5.8
689	chrII	8185036	8185700	GFP-STA1_MT010_MT015_IDR_final_peak_2789	165	.	2.302	19.0567	16.5887	119	chrII	8184023	8186023	ID=Gene:WBGene00003241;Name=WBGene00003241;locus=mig-5;sequence_name=T05C12.6;biotype=protein_coding;Alias=mig-5,T05C12.6	-	664	T05C12.6
690	chrII	8185036	8185700	GFP-STA1_MT010_MT015_IDR_final_peak_2789	165	.	2.302	19.0567	16.5887	119	chrII	8184443	8186443	ID=Gene:WBGene00000377;Name=WBGene00000377;locus=cct-1;sequence_name=T05C12.7;biotype=protein_coding;Alias=cct-1,T05C12.7	+	664	T05C12.7
691	chrII	8328941	8329250	GFP-STA1_MT010_MT015_IDR_final_peak_2807	71	.	1.87502	9.22968	7.19535	183	chrII	8327870	8329870	ID=Gene:WBGene00001840;Name=WBGene00001840;locus=hel-1;sequence_name=C26D10.2;biotype=protein_coding;Alias=hel-1,C26D10.2	-	309	C26D10.2
692	chrII	8328941	8329250	GFP-STA1_MT010_MT015_IDR_final_peak_2807	71	.	1.87502	9.22968	7.19535	183	chrII	8328758	8330758	ID=Gene:WBGene00007745;Name=WBGene00007745;interpolated_map_position=0.761567;sequence_name=C26D10.4;biotype=protein_coding;Alias=C26D10.4	+	309	C26D10.4
693	chrII	8386861	8387321	GFP-STA1_MT010_MT015_IDR_final_peak_2813	220	.	2.60798	24.7228	22.0357	229	chrII	8387125	8389125	ID=Gene:WBGene00009902;Name=WBGene00009902;interpolated_map_position=0.768223;locus=drd-1;sequence_name=F49E12.9;biotype=protein_coding;Alias=drd-1,F49E12.9	+	196	F49E12.9
694	chrII	8387939	8388455	GFP-STA1_MT010_MT015_IDR_final_peak_2814	321	.	3.00003	35.2478	32.1539	374	chrII	8387125	8389125	ID=Gene:WBGene00009902;Name=WBGene00009902;interpolated_map_position=0.768223;locus=drd-1;sequence_name=F49E12.9;biotype=protein_coding;Alias=drd-1,F49E12.9	+	516	F49E12.9
695	chrII	8399958	8400320	GFP-STA1_MT010_MT015_IDR_final_peak_2816	298	.	2.9148	32.8436	29.8136	168	chrII	8398160	8400160	ID=Gene:WBGene00009898;Name=WBGene00009898;locus=dod-23;sequence_name=F49E12.2;biotype=protein_coding;Alias=dod-23,F49E12.2	-	202	F49E12.2
696	chrII	8412888	8413289	GFP-STA1_MT010_MT015_IDR_final_peak_2818	77	.	1.90911	9.81026	7.74559	151	chrII	8411671	8413671	ID=Gene:WBGene00009899;Name=WBGene00009899;locus=efl-3;sequence_name=F49E12.6;biotype=protein_coding;Alias=efl-3,F49E12.6	+	401	F49E12.6
697	chrII	8449700	8450043	GFP-STA1_MT010_MT015_IDR_final_peak_2823	524	.	3.66481	55.9779	52.4623	158	chrII	8448701	8450701	ID=Gene:WBGene00009042;Name=WBGene00009042;interpolated_map_position=0.800035;sequence_name=F22B5.4;biotype=protein_coding;Alias=F22B5.4	+	343	F22B5.4
698	chrII	8481569	8482154	GFP-STA1_MT010_MT015_IDR_final_peak_2834	241	.	2.69321	26.8917	24.1196	251	chrII	8481216	8483216	ID=Gene:WBGene00010878;Name=WBGene00010878;interpolated_map_position=0.813519;sequence_name=M05D6.5;biotype=protein_coding;Alias=M05D6.5	-	585	M05D6.5
699	chrII	8483222	8483446	GFP-STA1_MT010_MT015_IDR_final_peak_2836	128	.	2.1154	15.1925	12.8871	121	chrII	8482872	8484872	ID=Gene:WBGene00010879;Name=WBGene00010879;interpolated_map_position=0.81355;sequence_name=M05D6.6;biotype=protein_coding;Alias=M05D6.6	-	224	M05D6.6
700	chrII	8484544	8484983	GFP-STA1_MT010_MT015_IDR_final_peak_2837	142	.	2.21816	16.5893	14.2248	233	chrII	8482872	8484872	ID=Gene:WBGene00010879;Name=WBGene00010879;interpolated_map_position=0.81355;sequence_name=M05D6.6;biotype=protein_coding;Alias=M05D6.6	-	328	M05D6.6
701	chrII	8484544	8484983	GFP-STA1_MT010_MT015_IDR_final_peak_2837	142	.	2.21816	16.5893	14.2248	233	chrII	8484938	8486938	ID=Gene:WBGene00001523;Name=WBGene00001523;locus=gbh-2;sequence_name=M05D6.7;biotype=protein_coding;Alias=gbh-2,M05D6.7	+	45	M05D6.7
702	chrII	8485664	8485882	GFP-STA1_MT010_MT015_IDR_final_peak_2838	100	.	2.04548	12.2807	10.0973	110	chrII	8484938	8486938	ID=Gene:WBGene00001523;Name=WBGene00001523;locus=gbh-2;sequence_name=M05D6.7;biotype=protein_coding;Alias=gbh-2,M05D6.7	+	218	M05D6.7
703	chrII	8513664	8513898	GFP-STA1_MT010_MT015_IDR_final_peak_2841	69	.	1.85797	8.94512	6.9257	71	chrII	8513826	8515826	ID=Gene:WBGene00011756;Name=WBGene00011756;locus=ctg-2;sequence_name=T13H5.2;biotype=protein_coding;Alias=ctg-2,T13H5.2	+	72	T13H5.2
704	chrII	8514705	8515026	GFP-STA1_MT010_MT015_IDR_final_peak_2842	140	.	2.25002	16.4061	14.0451	182	chrII	8513826	8515826	ID=Gene:WBGene00011756;Name=WBGene00011756;locus=ctg-2;sequence_name=T13H5.2;biotype=protein_coding;Alias=ctg-2,T13H5.2	+	321	T13H5.2
705	chrII	8515369	8515766	GFP-STA1_MT010_MT015_IDR_final_peak_2843	188	.	2.47162	21.3992	18.842	292	chrII	8513826	8515826	ID=Gene:WBGene00011756;Name=WBGene00011756;locus=ctg-2;sequence_name=T13H5.2;biotype=protein_coding;Alias=ctg-2,T13H5.2	+	397	T13H5.2
706	chrII	8561218	8561554	GFP-STA1_MT010_MT015_IDR_final_peak_2847	315	.	2.88313	34.601	31.5299	175	chrII	8560352	8562352	ID=Gene:WBGene00002065;Name=WBGene00002065;locus=iff-2;sequence_name=F54C9.1;biotype=protein_coding;Alias=iff-2,F54C9.1	-	336	F54C9.1
707	chrII	8561218	8561554	GFP-STA1_MT010_MT015_IDR_final_peak_2847	315	.	2.88313	34.601	31.5299	175	chrII	8561428	8563428	ID=Gene:WBGene00175035;Name=WBGene00175035;interpolated_map_position=0.816456;sequence_name=F54C9.14;biotype=protein_coding;Alias=F54C9.14	+	126	F54C9.14
708	chrII	8566720	8567192	GFP-STA1_MT010_MT015_IDR_final_peak_2849	143	.	2.26707	16.7714	14.3953	254	chrII	8565139	8567139	ID=Gene:WBGene00006059;Name=WBGene00006059;locus=stc-1;sequence_name=F54C9.2;biotype=protein_coding;Alias=stc-1,F54C9.2	-	419	F54C9.2
709	chrII	8566720	8567192	GFP-STA1_MT010_MT015_IDR_final_peak_2849	143	.	2.26707	16.7714	14.3953	254	chrII	8565857	8567857	ID=Gene:WBGene00010041;Name=WBGene00010041;interpolated_map_position=0.81723;sequence_name=F54C9.3;biotype=protein_coding;Alias=F54C9.3	-	472	F54C9.3
710	chrII	8569361	8569619	GFP-STA1_MT010_MT015_IDR_final_peak_2851	106	.	2.03579	12.8632	10.66	134	chrII	8568927	8570927	ID=Gene:WBGene00004416;Name=WBGene00004416;locus=rpl-5;sequence_name=F54C9.5;biotype=protein_coding;Alias=rpl-5,F54C9.5	+	258	F54C9.5
711	chrII	8569361	8569619	GFP-STA1_MT010_MT015_IDR_final_peak_2851	106	.	2.03579	12.8632	10.66	134	chrII	8568088	8570088	ID=Gene:WBGene00000615;Name=WBGene00000615;locus=col-38;sequence_name=F54C9.4;biotype=protein_coding;Alias=col-38,F54C9.4	-	258	F54C9.4
712	chrII	8625102	8625520	GFP-STA1_MT010_MT015_IDR_final_peak_2858	491	.	3.56254	52.5749	49.1181	174	chrII	8623254	8625254	ID=Gene:WBGene00011925;Name=WBGene00011925;interpolated_map_position=0.827778;sequence_name=T22C8.4;biotype=protein_coding;Alias=T22C8.4	-	152	T22C8.4
713	chrII	8625102	8625520	GFP-STA1_MT010_MT015_IDR_final_peak_2858	491	.	3.56254	52.5749	49.1181	174	chrII	8624728	8626728	ID=Gene:WBGene00011926;Name=WBGene00011926;locus=sptf-2;sequence_name=T22C8.5;biotype=protein_coding;Alias=sptf-2,T22C8.5	+	418	T22C8.5
714	chrII	8650259	8650551	GFP-STA1_MT010_MT015_IDR_final_peak_2862	151	.	2.30116	17.5117	15.1052	127	chrII	8650107	8652107	ID=Gene:WBGene00004259;Name=WBGene00004259;locus=pyr-1;sequence_name=D2085.1;biotype=protein_coding;Alias=pyr-1,D2085.1	+	292	D2085.1
715	chrII	8662574	8662899	GFP-STA1_MT010_MT015_IDR_final_peak_2863	74	.	1.88205	9.53658	7.48685	239	chrII	8660712	8662712	ID=Gene:WBGene00008431;Name=WBGene00008431;locus=piga-1;sequence_name=D2085.6;biotype=protein_coding;Alias=piga-1,D2085.6	-	138	D2085.6
716	chrII	8662574	8662899	GFP-STA1_MT010_MT015_IDR_final_peak_2863	74	.	1.88205	9.53658	7.48685	239	chrII	8660869	8662869	ID=Gene:WBGene00008428;Name=WBGene00008428;interpolated_map_position=0.838588;sequence_name=D2085.3;biotype=protein_coding;Alias=D2085.3	+	295	D2085.3
717	chrII	8702454	8702826	GFP-STA1_MT010_MT015_IDR_final_peak_2865	363	.	3.09909	39.5432	36.3506	153	chrII	8700668	8702668	ID=Gene:WBGene00007918;Name=WBGene00007918;locus=sphk-1;sequence_name=C34C6.5;biotype=protein_coding;Alias=sphk-1,C34C6.5	-	214	C34C6.5
718	chrII	8743221	8747505	GFP-STA1_MT010_MT015_IDR_final_peak_2873	116	.	2.1307	13.9404	11.6828	4007	chrII	8742725	8744725	ID=Gene:WBGene00010681;Name=WBGene00010681;locus=mak-1;sequence_name=K08F8.1;biotype=protein_coding;Alias=mak-1,K08F8.1	+	1504	K08F8.1
719	chrII	8784481	8784859	GFP-STA1_MT010_MT015_IDR_final_peak_2878	130	.	2.19889	15.3295	13.0137	230	chrII	8782639	8784639	ID=Gene:WBGene00004790;Name=WBGene00004790;locus=sgn-1;sequence_name=F07H5.2;biotype=protein_coding;Alias=sgn-1,F07H5.2	-	158	F07H5.2
720	chrII	8912673	8912871	GFP-STA1_MT010_MT015_IDR_final_peak_2892	100	.	2.04548	12.2807	10.0973	91	chrII	8911029	8913029	ID=Gene:WBGene00007179;Name=WBGene00007179;interpolated_map_position=0.927561;sequence_name=B0457.4;biotype=protein_coding;Alias=B0457.4	-	198	B0457.4
721	chrII	8921933	8922438	GFP-STA1_MT010_MT015_IDR_final_peak_2896	176	.	2.42048	20.201	17.689	342	chrII	8921452	8923452	ID=Gene:WBGene00007180;Name=WBGene00007180;interpolated_map_position=0.928755;sequence_name=B0457.6;biotype=protein_coding;Alias=B0457.6	+	505	B0457.6
722	chrII	8923138	8923473	GFP-STA1_MT010_MT015_IDR_final_peak_2897	101	.	2.00482	12.3271	10.1429	198	chrII	8921452	8923452	ID=Gene:WBGene00007180;Name=WBGene00007180;interpolated_map_position=0.928755;sequence_name=B0457.6;biotype=protein_coding;Alias=B0457.6	+	314	B0457.6
723	chrII	8931400	8932154	GFP-STA1_MT010_MT015_IDR_final_peak_2904	74	.	1.89207	9.51807	7.4687	501	chrII	8929985	8931985	ID=Gene:WBGene00011884;Name=WBGene00011884;locus=enol-1;sequence_name=T21B10.2;biotype=protein_coding;Alias=enol-1,T21B10.2	+	585	T21B10.2
724	chrII	8969808	8970110	GFP-STA1_MT010_MT015_IDR_final_peak_2912	242	.	2.61308	27.0603	24.2859	137	chrII	8968473	8970473	ID=Gene:WBGene00004105;Name=WBGene00004105;locus=szy-20;sequence_name=C18E9.3;biotype=protein_coding;Alias=szy-20,C18E9.3	-	302	C18E9.3
725	chrII	8969808	8970110	GFP-STA1_MT010_MT015_IDR_final_peak_2912	242	.	2.61308	27.0603	24.2859	137	chrII	8968983	8970983	ID=Gene:WBGene00007685;Name=WBGene00007685;interpolated_map_position=0.942224;sequence_name=C18E9.5;biotype=protein_coding;Alias=C18E9.5	+	302	C18E9.5
726	chrII	8990242	8990603	GFP-STA1_MT010_MT015_IDR_final_peak_2913	110	.	2.03816	13.2559	11.0365	160	chrII	8988544	8990544	ID=Gene:WBGene00007689;Name=WBGene00007689;interpolated_map_position=0.949189;sequence_name=C18E9.9;biotype=protein_coding;Alias=C18E9.9	-	302	C18E9.9
727	chrII	9042050	9042302	GFP-STA1_MT010_MT015_IDR_final_peak_2921	71	.	1.87502	9.22968	7.19535	122	chrII	9040410	9042410	ID=Gene:WBGene00009505;Name=WBGene00009505;interpolated_map_position=0.991594;sequence_name=F37B12.3;biotype=protein_coding;Alias=F37B12.3	-	252	F37B12.3
728	chrII	9054493	9054835	GFP-STA1_MT010_MT015_IDR_final_peak_2922	94	.	1.99863	11.6405	9.48721	232	chrII	9052824	9054824	ID=Gene:WBGene00011980;Name=WBGene00011980;interpolated_map_position=0.993277;sequence_name=T24B8.7;biotype=protein_coding;Alias=T24B8.7	-	331	T24B8.7
729	chrII	9054493	9054835	GFP-STA1_MT010_MT015_IDR_final_peak_2922	94	.	1.99863	11.6405	9.48721	232	chrII	9053978	9055978	ID=Gene:WBGene00011976;Name=WBGene00011976;interpolated_map_position=0.994906;sequence_name=T24B8.2;biotype=protein_coding;Alias=T24B8.2	+	342	T24B8.2
730	chrII	9059877	9061054	GFP-STA1_MT010_MT015_IDR_final_peak_2925	165	.	2.36934	19.03	16.5629	595	chrII	9060138	9062138	ID=Gene:WBGene00011977;Name=WBGene00011977;interpolated_map_position=0.995896;sequence_name=T24B8.3;biotype=protein_coding;Alias=T24B8.3	-	916	T24B8.3
731	chrII	9061371	9062142	GFP-STA1_MT010_MT015_IDR_final_peak_2926	76	.	1.89052	9.71969	7.66607	641	chrII	9060138	9062138	ID=Gene:WBGene00011977;Name=WBGene00011977;interpolated_map_position=0.995896;sequence_name=T24B8.3;biotype=protein_coding;Alias=T24B8.3	-	767	T24B8.3
732	chrII	9098957	9099223	GFP-STA1_MT010_MT015_IDR_final_peak_2933	187	.	2.44003	21.2987	18.751	127	chrII	9097846	9099846	ID=Gene:WBGene00000532;Name=WBGene00000532;locus=clh-5;sequence_name=C07H4.2;biotype=protein_coding;Alias=clh-5,C07H4.2	-	266	C07H4.2
733	chrII	9098957	9099223	GFP-STA1_MT010_MT015_IDR_final_peak_2933	187	.	2.44003	21.2987	18.751	127	chrII	9098378	9100378	ID=Gene:WBGene00012000;Name=WBGene00012000;interpolated_map_position=1.02116;sequence_name=T24H10.1;biotype=protein_coding;Alias=T24H10.1	+	266	T24H10.1
734	chrII	9113473	9114097	GFP-STA1_MT010_MT015_IDR_final_peak_2938	224	.	2.62503	25.151	22.4481	415	chrII	9112219	9114219	ID=Gene:WBGene00012005;Name=WBGene00012005;locus=jun-1;sequence_name=T24H10.7;biotype=protein_coding;Alias=jun-1,T24H10.7	+	624	T24H10.7
735	chrII	9157125	9157424	GFP-STA1_MT010_MT015_IDR_final_peak_2951	298	.	2.9148	32.8436	29.8136	123	chrII	9157108	9159108	ID=Gene:WBGene00012323;Name=WBGene00012323;locus=oac-54;sequence_name=W07A12.6;biotype=protein_coding;Alias=oac-54,W07A12.6	+	299	W07A12.6
736	chrII	9158036	9158460	GFP-STA1_MT010_MT015_IDR_final_peak_2952	874	.	4.63641	91.6619	87.4241	214	chrII	9157108	9159108	ID=Gene:WBGene00012323;Name=WBGene00012323;locus=oac-54;sequence_name=W07A12.6;biotype=protein_coding;Alias=oac-54,W07A12.6	+	424	W07A12.6
737	chrII	9160127	9160557	GFP-STA1_MT010_MT015_IDR_final_peak_2953	130	.	2.19889	15.3295	13.0137	140	chrII	9160379	9162379	ID=Gene:WBGene00012324;Name=WBGene00012324;locus=rhy-1;sequence_name=W07A12.7;biotype=protein_coding;Alias=rhy-1,W07A12.7	+	178	W07A12.7
738	chrII	9165812	9166354	GFP-STA1_MT010_MT015_IDR_final_peak_2955	702	.	4.17618	74.0399	70.2084	338	chrII	9164764	9166764	ID=Gene:WBGene00012325;Name=WBGene00012325;interpolated_map_position=1.06231;sequence_name=W07A12.8;biotype=protein_coding;Alias=W07A12.8	-	542	W07A12.8
739	chrII	9196317	9196554	GFP-STA1_MT010_MT015_IDR_final_peak_2957	116	.	2.1307	13.9404	11.6828	127	chrII	9196518	9198518	ID=Gene:WBGene00002299;Name=WBGene00002299;locus=let-23;sequence_name=ZK1067.1;biotype=protein_coding;Alias=let-23,ZK1067.1	+	36	ZK1067.1
740	chrII	9231241	9231514	GFP-STA1_MT010_MT015_IDR_final_peak_2963	169	.	2.38639	19.4173	16.9352	131	chrII	9230497	9232497	ID=Gene:WBGene00001761;Name=WBGene00001761;locus=gst-13;sequence_name=T26C5.1;biotype=protein_coding;Alias=gst-13,T26C5.1	+	273	T26C5.1
741	chrII	9279066	9279282	GFP-STA1_MT010_MT015_IDR_final_peak_2971	77	.	1.8987	9.82621	7.76123	98	chrII	9279098	9281098	ID=Gene:WBGene00007227;Name=WBGene00007227;interpolated_map_position=1.09812;sequence_name=C01G6.5;biotype=protein_coding;Alias=C01G6.5	-	184	C01G6.5
742	chrII	9284404	9285190	GFP-STA1_MT010_MT015_IDR_final_peak_2976	169	.	2.38194	19.4752	16.9923	259	chrII	9284932	9286932	ID=Gene:WBGene00006510;Name=WBGene00006510;locus=mtrr-1;sequence_name=C01G6.6;biotype=protein_coding;Alias=mtrr-1,C01G6.6	+	258	C01G6.6
743	chrII	9286289	9286578	GFP-STA1_MT010_MT015_IDR_final_peak_2978	154	.	2.25636	17.8558	15.4424	157	chrII	9284932	9286932	ID=Gene:WBGene00006510;Name=WBGene00006510;locus=mtrr-1;sequence_name=C01G6.6;biotype=protein_coding;Alias=mtrr-1,C01G6.6	+	289	C01G6.6
744	chrII	9325539	9325847	GFP-STA1_MT010_MT015_IDR_final_peak_2983	147	.	2.28411	17.1399	14.7487	168	chrII	9323874	9325874	ID=Gene:WBGene00001134;Name=WBGene00001134;locus=eat-3;sequence_name=D2013.5;biotype=protein_coding;Alias=eat-3,D2013.5	+	308	D2013.5
745	chrII	9374893	9375136	GFP-STA1_MT010_MT015_IDR_final_peak_2987	331	.	3.03412	36.2267	33.1078	132	chrII	9374107	9376107	ID=Gene:WBGene00175031;Name=WBGene00175031;interpolated_map_position=1.31456;sequence_name=C06C3.12;biotype=protein_coding;Alias=C06C3.12	+	243	C06C3.12
746	chrII	9404771	9405397	GFP-STA1_MT010_MT015_IDR_final_peak_2989	196	.	1.92459	22.2231	19.6341	398	chrII	9403150	9405150	ID=Gene:WBGene00013087;Name=WBGene00013087;interpolated_map_position=1.35337;sequence_name=Y51B9A.5;biotype=protein_coding;Alias=Y51B9A.5	+	379	Y51B9A.5
747	chrII	9468405	9468648	GFP-STA1_MT010_MT015_IDR_final_peak_2993	104	.	2.06252	12.6057	10.4075	118	chrII	9467619	9469619	ID=Gene:WBGene00011167;Name=WBGene00011167;locus=chil-23;sequence_name=R09D1.11;biotype=protein_coding;Alias=chil-23,R09D1.11	-	243	R09D1.11
748	chrII	9487504	9487886	GFP-STA1_MT010_MT015_IDR_final_peak_3000	188	.	2.47162	21.3992	18.842	206	chrII	9487260	9489260	ID=Gene:WBGene00011849;Name=WBGene00011849;interpolated_map_position=1.44183;sequence_name=T19H5.4;biotype=protein_coding;Alias=T19H5.4	-	382	T19H5.4
749	chrII	9603987	9604920	GFP-STA1_MT010_MT015_IDR_final_peak_3009	227	.	2.5477	25.4619	22.7527	767	chrII	9604526	9606526	ID=Gene:WBGene00003618;Name=WBGene00003618;locus=nhr-19;sequence_name=E02H1.7;biotype=protein_coding;Alias=nhr-19,E02H1.7	-	394	E02H1.7
750	chrII	9645248	9645591	GFP-STA1_MT010_MT015_IDR_final_peak_3019	204	.	2.51479	23.0579	20.4367	148	chrII	9643466	9645466	ID=Gene:WBGene00001510;Name=WBGene00001510;locus=fzr-1;sequence_name=ZK1307.6;biotype=protein_coding;Alias=fzr-1,ZK1307.6	-	218	ZK1307.6
751	chrII	9647044	9647330	GFP-STA1_MT010_MT015_IDR_final_peak_3021	85	.	1.95535	10.6449	8.54505	149	chrII	9646938	9648938	ID=Gene:WBGene00005026;Name=WBGene00005026;locus=sqv-8;sequence_name=ZK1307.5;biotype=protein_coding;Alias=sqv-8,ZK1307.5	+	286	ZK1307.5
752	chrII	9718686	9718889	GFP-STA1_MT010_MT015_IDR_final_peak_3026	146	.	2.23251	17.0316	14.6503	115	chrII	9716775	9718775	ID=Gene:WBGene00013141;Name=WBGene00013141;interpolated_map_position=1.67356;sequence_name=Y53C12A.6;biotype=protein_coding;Alias=Y53C12A.6	-	89	Y53C12A.6
753	chrII	9718686	9718889	GFP-STA1_MT010_MT015_IDR_final_peak_3026	146	.	2.23251	17.0316	14.6503	115	chrII	9717596	9719596	ID=Gene:WBGene00194906;Name=WBGene00194906;interpolated_map_position=1.67492;sequence_name=Y53C12A.11;biotype=protein_coding;Alias=Y53C12A.11	-	203	Y53C12A.11
754	chrII	9770103	9770340	GFP-STA1_MT010_MT015_IDR_final_peak_3032	136	.	2.23298	16.0439	13.698	116	chrII	9768847	9770847	ID=Gene:WBGene00000178;Name=WBGene00000178;locus=aqp-10;sequence_name=ZK1321.3;biotype=protein_coding;Alias=aqp-10,ZK1321.3	-	237	ZK1321.3
755	chrII	9781860	9782103	GFP-STA1_MT010_MT015_IDR_final_peak_3034	120	.	2.14775	14.2827	12.0105	108	chrII	9781437	9783437	ID=Gene:WBGene00219214;Name=WBGene00219214;interpolated_map_position=1.71361;sequence_name=T10B9.14;biotype=protein_coding;Alias=T10B9.14	-	243	T10B9.14
756	chrII	9781860	9782103	GFP-STA1_MT010_MT015_IDR_final_peak_3034	120	.	2.14775	14.2827	12.0105	108	chrII	9780950	9782950	ID=Gene:WBGene00011677;Name=WBGene00011677;locus=cyp-13A1;sequence_name=T10B9.8;biotype=protein_coding;Alias=cyp-13A1,T10B9.8	-	243	T10B9.8
757	chrII	9787131	9787670	GFP-STA1_MT010_MT015_IDR_final_peak_3035	160	.	2.2495	18.5314	16.0892	385	chrII	9786398	9788398	ID=Gene:WBGene00011676;Name=WBGene00011676;locus=cyp-13A2;sequence_name=T10B9.7;biotype=protein_coding;Alias=cyp-13A2,T10B9.7	-	539	T10B9.7
758	chrII	9800312	9800517	GFP-STA1_MT010_MT015_IDR_final_peak_3039	120	.	2.14775	14.2827	12.0105	115	chrII	9799363	9801363	ID=Gene:WBGene00011672;Name=WBGene00011672;locus=cyp-13A5;sequence_name=T10B9.2;biotype=protein_coding;Alias=cyp-13A5,T10B9.2	-	205	T10B9.2
759	chrII	9802676	9802879	GFP-STA1_MT010_MT015_IDR_final_peak_3040	74	.	1.89207	9.51807	7.4687	124	chrII	9801721	9803721	ID=Gene:WBGene00011673;Name=WBGene00011673;locus=cyp-13A6;sequence_name=T10B9.3;biotype=protein_coding;Alias=cyp-13A6,T10B9.3	-	203	T10B9.3
760	chrII	9802676	9802879	GFP-STA1_MT010_MT015_IDR_final_peak_3040	74	.	1.89207	9.51807	7.4687	124	chrII	9802620	9804620	ID=Gene:WBGene00000372;Name=WBGene00000372;locus=cyp-13A7;sequence_name=T10B9.10;biotype=protein_coding;Alias=cyp-13A7,T10B9.10	+	203	T10B9.10
761	chrII	9891760	9892181	GFP-STA1_MT010_MT015_IDR_final_peak_3042	208	.	2.55684	23.4549	20.8185	255	chrII	9890081	9892081	ID=Gene:WBGene00007463;Name=WBGene00007463;locus=vgln-1;sequence_name=C08H9.2;biotype=protein_coding;Alias=vgln-1,C08H9.2	-	321	C08H9.2
762	chrII	9891760	9892181	GFP-STA1_MT010_MT015_IDR_final_peak_3042	208	.	2.55684	23.4549	20.8185	255	chrII	9891789	9893789	ID=Gene:WBGene00086566;Name=WBGene00086566;interpolated_map_position=1.76688;sequence_name=C08H9.16;biotype=protein_coding;Alias=C08H9.16	+	392	C08H9.16
763	chrII	9937607	9937937	GFP-STA1_MT010_MT015_IDR_final_peak_3049	92	.	1.94552	11.3913	9.25101	181	chrII	9935893	9937893	ID=Gene:WBGene00007330;Name=WBGene00007330;interpolated_map_position=1.79472;sequence_name=C05C10.3;biotype=protein_coding;Alias=C05C10.3	-	286	C05C10.3
764	chrII	9974239	9974458	GFP-STA1_MT010_MT015_IDR_final_peak_3052	147	.	2.28411	17.1399	14.7487	110	chrII	9974046	9976046	ID=Gene:WBGene00011276;Name=WBGene00011276;locus=aakg-5;sequence_name=R53.7;biotype=protein_coding;Alias=aakg-5,R53.7	-	219	R53.7
765	chrII	9974924	9975242	GFP-STA1_MT010_MT015_IDR_final_peak_3053	96	.	2.00891	11.781	9.62421	156	chrII	9974046	9976046	ID=Gene:WBGene00011276;Name=WBGene00011276;locus=aakg-5;sequence_name=R53.7;biotype=protein_coding;Alias=aakg-5,R53.7	-	318	R53.7
766	chrII	10001019	10001411	GFP-STA1_MT010_MT015_IDR_final_peak_3055	173	.	2.40343	19.8077	17.3105	262	chrII	10000142	10002142	ID=Gene:WBGene00003773;Name=WBGene00003773;locus=nlt-1;sequence_name=ZK892.2;biotype=protein_coding;Alias=nlt-1,ZK892.2	-	392	ZK892.2
767	chrII	10001019	10001411	GFP-STA1_MT010_MT015_IDR_final_peak_3055	173	.	2.40343	19.8077	17.3105	262	chrII	10000846	10002846	ID=Gene:WBGene00014127;Name=WBGene00014127;interpolated_map_position=1.82101;sequence_name=ZK892.3;biotype=protein_coding;Alias=ZK892.3	+	392	ZK892.3
768	chrII	10033493	10033801	GFP-STA1_MT010_MT015_IDR_final_peak_3059	237	.	2.57195	26.4729	23.7187	208	chrII	10032213	10034213	ID=Gene:WBGene00009944;Name=WBGene00009944;locus=mtcu-2;sequence_name=F52H3.2;biotype=protein_coding;Alias=mtcu-2,F52H3.2	-	308	F52H3.2
769	chrII	10095254	10095472	GFP-STA1_MT010_MT015_IDR_final_peak_3061	167	.	2.34306	19.2386	16.7674	106	chrII	10093873	10095873	ID=Gene:WBGene00014164;Name=WBGene00014164;locus=lact-2;sequence_name=ZK945.1;biotype=protein_coding;Alias=lact-2,ZK945.1	+	218	ZK945.1
770	chrII	10122992	10124361	GFP-STA1_MT010_MT015_IDR_final_peak_3064	196	.	2.50571	22.2128	19.6244	394	chrII	10121789	10123789	ID=Gene:WBGene00044035;Name=WBGene00044035;interpolated_map_position=1.92607;sequence_name=F27E5.7;biotype=protein_coding;Alias=F27E5.7	+	797	F27E5.7
771	chrII	10134316	10134542	GFP-STA1_MT010_MT015_IDR_final_peak_3065	167	.	2.34306	19.2386	16.7674	147	chrII	10133938	10135938	ID=Gene:WBGene00206354;Name=WBGene00206354;interpolated_map_position=1.95715;sequence_name=F27E5.9;biotype=protein_coding;Alias=F27E5.9	+	226	F27E5.9
772	chrII	10221648	10221906	GFP-STA1_MT010_MT015_IDR_final_peak_3071	152	.	2.25845	17.6629	15.253	115	chrII	10221878	10223878	ID=Gene:WBGene00004038;Name=WBGene00004038;locus=plc-3;sequence_name=T01E8.3;biotype=protein_coding;Alias=plc-3,T01E8.3	+	28	T01E8.3
773	chrII	10231870	10232194	GFP-STA1_MT010_MT015_IDR_final_peak_3073	245	.	2.71026	27.3337	24.5463	123	chrII	10230309	10232309	ID=Gene:WBGene00011335;Name=WBGene00011335;interpolated_map_position=2.30958;sequence_name=T01E8.8;biotype=protein_coding;Alias=T01E8.8	+	324	T01E8.8
774	chrII	10247619	10248567	GFP-STA1_MT010_MT015_IDR_final_peak_3079	68	.	1.84661	8.87257	6.86385	856	chrII	10246638	10248638	ID=Gene:WBGene00011333;Name=WBGene00011333;locus=nrde-2;sequence_name=T01E8.5;biotype=protein_coding;Alias=nrde-2,T01E8.5	-	948	T01E8.5
775	chrII	10247619	10248567	GFP-STA1_MT010_MT015_IDR_final_peak_3079	68	.	1.84661	8.87257	6.86385	856	chrII	10247991	10249991	ID=Gene:WBGene00010015;Name=WBGene00010015;locus=atad-3;sequence_name=F54B3.3;biotype=protein_coding;Alias=atad-3,F54B3.3	+	576	F54B3.3
776	chrII	10303722	10303980	GFP-STA1_MT010_MT015_IDR_final_peak_3085	151	.	2.30116	17.5117	15.1052	148	chrII	10301859	10303859	ID=Gene:WBGene00014172;Name=WBGene00014172;locus=clpp-1;sequence_name=ZK970.2;biotype=protein_coding;Alias=clpp-1,ZK970.2	-	137	ZK970.2
777	chrII	10303722	10303980	GFP-STA1_MT010_MT015_IDR_final_peak_3085	151	.	2.30116	17.5117	15.1052	148	chrII	10302715	10304715	ID=Gene:WBGene00006918;Name=WBGene00006918;locus=vha-9;sequence_name=ZK970.4;biotype=protein_coding;Alias=vha-9,ZK970.4	-	258	ZK970.4
778	chrII	10389666	10390671	GFP-STA1_MT010_MT015_IDR_final_peak_3094	942	.	4.72242	98.7299	94.2438	340	chrII	10390154	10392154	ID=Gene:WBGene00011662;Name=WBGene00011662;interpolated_map_position=2.55429;sequence_name=T09F3.2;biotype=protein_coding;Alias=T09F3.2	+	517	T09F3.2
779	chrII	10443894	10444156	GFP-STA1_MT010_MT015_IDR_final_peak_3102	220	.	2.60798	24.7228	22.0357	117	chrII	10442327	10444327	ID=Gene:WBGene00014057;Name=WBGene00014057;interpolated_map_position=2.57142;sequence_name=ZK673.1;biotype=protein_coding;Alias=ZK673.1	+	262	ZK673.1
780	chrII	10446911	10447871	GFP-STA1_MT010_MT015_IDR_final_peak_3104	887	.	4.6705	93.0148	88.7353	702	chrII	10447266	10449266	ID=Gene:WBGene00014058;Name=WBGene00014058;interpolated_map_position=2.57277;sequence_name=ZK673.2;biotype=protein_coding;Alias=ZK673.2	+	605	ZK673.2
781	chrII	10470165	10470417	GFP-STA1_MT010_MT015_IDR_final_peak_3106	91	.	1.99434	11.327	9.18792	107	chrII	10469297	10471297	ID=Gene:WBGene00014063;Name=WBGene00014063;locus=clec-143;sequence_name=ZK673.9;biotype=protein_coding;Alias=clec-143,ZK673.9	-	252	ZK673.9
782	chrII	10490335	10490530	GFP-STA1_MT010_MT015_IDR_final_peak_3110	69	.	1.85797	8.94512	6.9257	72	chrII	10489514	10491514	ID=Gene:WBGene00014047;Name=WBGene00014047;locus=clec-61;sequence_name=ZK666.7;biotype=protein_coding;Alias=clec-61,ZK666.7	-	195	ZK666.7
783	chrII	10501611	10501878	GFP-STA1_MT010_MT015_IDR_final_peak_3112	90	.	1.95605	11.1387	9.0118	142	chrII	10501541	10503541	ID=Gene:WBGene00004134;Name=WBGene00004134;locus=myrf-1;sequence_name=F59B10.1;biotype=protein_coding;Alias=myrf-1,F59B10.1	-	267	F59B10.1
784	chrII	10502394	10503092	GFP-STA1_MT010_MT015_IDR_final_peak_3113	345	.	3.08526	37.7131	34.5583	343	chrII	10501541	10503541	ID=Gene:WBGene00004134;Name=WBGene00004134;locus=myrf-1;sequence_name=F59B10.1;biotype=protein_coding;Alias=myrf-1,F59B10.1	-	698	F59B10.1
785	chrII	10542435	10546260	GFP-STA1_MT010_MT015_IDR_final_peak_3119	114	.	2.06833	13.707	11.4621	721	chrII	10540996	10542996	ID=Gene:WBGene00004185;Name=WBGene00004185;interpolated_map_position=3.0766;locus=pro-1;sequence_name=R166.4;biotype=protein_coding;Alias=pro-1,R166.4	-	561	R166.4
786	chrII	10555120	10557455	GFP-STA1_MT010_MT015_IDR_final_peak_3128	176	.	2.42048	20.201	17.689	1738	chrII	10554044	10556044	ID=Gene:WBGene00011304;Name=WBGene00011304;locus=mnk-1;sequence_name=R166.5;biotype=protein_coding;Alias=mnk-1,R166.5	-	924	R166.5
787	chrII	10563101	10563617	GFP-STA1_MT010_MT015_IDR_final_peak_3135	246	.	2.66849	27.4175	24.6287	398	chrII	10562407	10564407	ID=Gene:WBGene00007352;Name=WBGene00007352;locus=cdc-48.1;sequence_name=C06A1.1;biotype=protein_coding;Alias=cdc-48.1,C06A1.1	-	516	C06A1.1
788	chrII	10594767	10595048	GFP-STA1_MT010_MT015_IDR_final_peak_3142	140	.	2.25002	16.4061	14.0451	147	chrII	10593776	10595776	ID=Gene:WBGene00007557;Name=WBGene00007557;interpolated_map_position=3.12029;sequence_name=C14A4.6;biotype=protein_coding;Alias=C14A4.6	-	281	C14A4.6
789	chrII	10627061	10627492	GFP-STA1_MT010_MT015_IDR_final_peak_3144	293	.	2.89776	32.3703	29.354	149	chrII	10627269	10629269	ID=Gene:WBGene00010899;Name=WBGene00010899;interpolated_map_position=3.12191;sequence_name=M28.8;biotype=protein_coding;Alias=M28.8	+	223	M28.8
790	chrII	10657606	10658556	GFP-STA1_MT010_MT015_IDR_final_peak_3149	94	.	2.01138	11.6413	9.48721	354	chrII	10657847	10659847	ID=Gene:WBGene00010896;Name=WBGene00010896;interpolated_map_position=3.12292;sequence_name=M28.5;biotype=protein_coding;Alias=M28.5	-	709	M28.5
791	chrII	10657606	10658556	GFP-STA1_MT010_MT015_IDR_final_peak_3149	94	.	2.01138	11.6413	9.48721	354	chrII	10658208	10660208	ID=Gene:WBGene00004704;Name=WBGene00004704;locus=rsp-7;sequence_name=D2089.1;biotype=protein_coding;Alias=rsp-7,D2089.1	+	348	D2089.1
792	chrII	10824081	10824288	GFP-STA1_MT010_MT015_IDR_final_peak_3157	74	.	1.88018	9.4399	7.40108	96	chrII	10823079	10825079	ID=Gene:WBGene00023418;Name=WBGene00023418;interpolated_map_position=3.12772;sequence_name=R06F6.12;biotype=protein_coding;Alias=R06F6.12	-	207	R06F6.12
793	chrII	10824081	10824288	GFP-STA1_MT010_MT015_IDR_final_peak_3157	74	.	1.88018	9.4399	7.40108	96	chrII	10823295	10825295	ID=Gene:WBGene00003367;Name=WBGene00003367;locus=mix-1;sequence_name=M106.1;biotype=protein_coding;Alias=mix-1,M106.1	+	207	M106.1
794	chrII	10860769	10861172	GFP-STA1_MT010_MT015_IDR_final_peak_3166	224	.	2.62503	25.151	22.4481	203	chrII	10859909	10861909	ID=Gene:WBGene00010911;Name=WBGene00010911;interpolated_map_position=3.12967;sequence_name=M106.3;biotype=protein_coding;Alias=M106.3	-	403	M106.3
795	chrII	10918208	10918607	GFP-STA1_MT010_MT015_IDR_final_peak_3173	119	.	2.13188	14.2562	11.9926	267	chrII	10916217	10918217	ID=Gene:WBGene00009705;Name=WBGene00009705;interpolated_map_position=3.13303;sequence_name=F44F4.10;biotype=protein_coding;Alias=F44F4.10	-	9	F44F4.10
796	chrII	10918208	10918607	GFP-STA1_MT010_MT015_IDR_final_peak_3173	119	.	2.13188	14.2562	11.9926	267	chrII	10917706	10919706	ID=Gene:WBGene00006530;Name=WBGene00006530;locus=tba-4;sequence_name=F44F4.11;biotype=protein_coding;Alias=tba-4,F44F4.11	+	399	F44F4.11
797	chrII	10924667	10924938	GFP-STA1_MT010_MT015_IDR_final_peak_3175	123	.	2.1648	14.6283	12.3415	125	chrII	10922716	10924716	ID=Gene:WBGene00012490;Name=WBGene00012490;interpolated_map_position=3.13326;sequence_name=Y19D2B.2;biotype=protein_coding;Alias=Y19D2B.2	+	49	Y19D2B.2
798	chrII	10933837	10935145	GFP-STA1_MT010_MT015_IDR_final_peak_3183	120	.	2.14775	14.2827	12.0105	907	chrII	10934237	10936237	ID=Gene:WBGene00010989;Name=WBGene00010989;interpolated_map_position=3.13352;sequence_name=R03D7.2;biotype=protein_coding;Alias=R03D7.2	-	908	R03D7.2
799	chrII	10949379	10949620	GFP-STA1_MT010_MT015_IDR_final_peak_3188	133	.	2.21593	15.6851	13.3542	123	chrII	10949350	10951350	ID=Gene:WBGene00001753;Name=WBGene00001753;locus=gst-5;sequence_name=R03D7.6;biotype=protein_coding;Alias=gst-5,R03D7.6	+	241	R03D7.6
800	chrII	11135732	11136126	GFP-STA1_MT010_MT015_IDR_final_peak_3202	91	.	1.99434	11.327	9.18792	89	chrII	11133928	11135928	ID=Gene:WBGene00009578;Name=WBGene00009578;interpolated_map_position=3.32328;sequence_name=F40F8.5;biotype=protein_coding;Alias=F40F8.5	-	196	F40F8.5
801	chrII	11150631	11152761	GFP-STA1_MT010_MT015_IDR_final_peak_3205	907	.	4.72164	95.056	90.7031	578	chrII	11151600	11153600	ID=Gene:WBGene00004096;Name=WBGene00004096;locus=pqm-1;sequence_name=F40F8.7;biotype=protein_coding;Alias=pqm-1,F40F8.7	-	1161	F40F8.7
802	chrII	11152964	11153407	GFP-STA1_MT010_MT015_IDR_final_peak_3206	355	.	3.11935	38.7159	35.5374	248	chrII	11151600	11153600	ID=Gene:WBGene00004096;Name=WBGene00004096;locus=pqm-1;sequence_name=F40F8.7;biotype=protein_coding;Alias=pqm-1,F40F8.7	-	443	F40F8.7
803	chrII	11238998	11239376	GFP-STA1_MT010_MT015_IDR_final_peak_3225	69	.	1.85797	8.94512	6.9257	138	chrII	11238092	11240092	ID=Gene:WBGene00004465;Name=WBGene00004465;locus=rpn-9;sequence_name=T06D8.8;biotype=protein_coding;Alias=rpn-9,T06D8.8	-	378	T06D8.8
804	chrII	11238998	11239376	GFP-STA1_MT010_MT015_IDR_final_peak_3225	69	.	1.85797	8.94512	6.9257	138	chrII	11238407	11240407	ID=Gene:WBGene00011529;Name=WBGene00011529;interpolated_map_position=3.37827;sequence_name=T06D8.9;biotype=protein_coding;Alias=T06D8.9	+	378	T06D8.9
805	chrII	11376643	11376902	GFP-STA1_MT010_MT015_IDR_final_peak_3244	79	.	1.91376	10.0223	7.95252	118	chrII	11375271	11377271	ID=Gene:WBGene00007892;Name=WBGene00007892;interpolated_map_position=3.46123;sequence_name=C33B4.4;biotype=protein_coding;Alias=C33B4.4	-	259	C33B4.4
806	chrII	11418462	11418739	GFP-STA1_MT010_MT015_IDR_final_peak_3246	83	.	1.9432	10.4059	8.31152	183	chrII	11417314	11419314	ID=Gene:WBGene00007340;Name=WBGene00007340;interpolated_map_position=3.46535;sequence_name=C05D12.2;biotype=protein_coding;Alias=C05D12.2	+	277	C05D12.2
807	chrII	11424093	11424288	GFP-STA1_MT010_MT015_IDR_final_peak_3247	140	.	2.25002	16.4061	14.0451	97	chrII	11423830	11425830	ID=Gene:WBGene00014666;Name=WBGene00014666;interpolated_map_position=3.46545;sequence_name=C05D12.3;biotype=protein_coding;Alias=C05D12.3	+	195	C05D12.3
808	chrII	11424607	11424873	GFP-STA1_MT010_MT015_IDR_final_peak_3248	426	.	3.35799	45.9939	42.6633	118	chrII	11423830	11425830	ID=Gene:WBGene00014666;Name=WBGene00014666;interpolated_map_position=3.46545;sequence_name=C05D12.3;biotype=protein_coding;Alias=C05D12.3	+	266	C05D12.3
809	chrII	11438297	11438840	GFP-STA1_MT010_MT015_IDR_final_peak_3251	316	.	2.98299	34.7621	31.6806	236	chrII	11437464	11439464	ID=Gene:WBGene00006915;Name=WBGene00006915;locus=vha-6;sequence_name=VW02B12L.1;biotype=protein_coding;Alias=vha-6,VW02B12L.1	-	543	VW02B12L.1
810	chrII	11438297	11438840	GFP-STA1_MT010_MT015_IDR_final_peak_3251	316	.	2.98299	34.7621	31.6806	236	chrII	11438762	11440762	ID=Gene:WBGene00012155;Name=WBGene00012155;interpolated_map_position=3.46585;sequence_name=VW02B12L.2;biotype=protein_coding;Alias=VW02B12L.2	-	78	VW02B12L.2
811	chrII	11448781	11449018	GFP-STA1_MT010_MT015_IDR_final_peak_3252	100	.	2.04548	12.2807	10.0973	96	chrII	11448020	11450020	ID=Gene:WBGene00012201;Name=WBGene00012201;interpolated_map_position=3.46812;sequence_name=W02B12.1;biotype=protein_coding;Alias=W02B12.1	+	237	W02B12.1
812	chrII	11459861	11460134	GFP-STA1_MT010_MT015_IDR_final_peak_3256	77	.	1.90911	9.81026	7.74559	128	chrII	11458356	11460356	ID=Gene:WBGene00012202;Name=WBGene00012202;interpolated_map_position=3.47423;sequence_name=W02B12.4;biotype=protein_coding;Alias=W02B12.4	-	273	W02B12.4
813	chrII	11464294	11464692	GFP-STA1_MT010_MT015_IDR_final_peak_3257	227	.	2.61488	25.437	22.7281	192	chrII	11463079	11465079	ID=Gene:WBGene00000196;Name=WBGene00000196;locus=aars-1;sequence_name=W02B12.6;biotype=protein_coding;Alias=aars-1,W02B12.6	-	398	W02B12.6
814	chrII	11464294	11464692	GFP-STA1_MT010_MT015_IDR_final_peak_3257	227	.	2.61488	25.437	22.7281	192	chrII	11463892	11465892	ID=Gene:WBGene00012203;Name=WBGene00012203;locus=rga-1;sequence_name=W02B12.8;biotype=protein_coding;Alias=rga-1,W02B12.8	+	398	W02B12.8
815	chrII	11472537	11472899	GFP-STA1_MT010_MT015_IDR_final_peak_3260	136	.	2.21515	15.9997	13.6628	185	chrII	11471033	11473033	ID=Gene:WBGene00012204;Name=WBGene00012204;locus=mfn-1;sequence_name=W02B12.9;biotype=protein_coding;Alias=mfn-1,W02B12.9	-	362	W02B12.9
816	chrII	11472537	11472899	GFP-STA1_MT010_MT015_IDR_final_peak_3260	136	.	2.21515	15.9997	13.6628	185	chrII	11472571	11474571	ID=Gene:WBGene00012205;Name=WBGene00012205;interpolated_map_position=3.49508;sequence_name=W02B12.10;biotype=protein_coding;Alias=W02B12.10	-	328	W02B12.10
817	chrII	11472537	11472899	GFP-STA1_MT010_MT015_IDR_final_peak_3260	136	.	2.21515	15.9997	13.6628	185	chrII	11472861	11474861	ID=Gene:WBGene00012206;Name=WBGene00012206;interpolated_map_position=3.49578;sequence_name=W02B12.11;biotype=protein_coding;Alias=W02B12.11	+	38	W02B12.11
818	chrII	11484550	11484871	GFP-STA1_MT010_MT015_IDR_final_peak_3261	83	.	1.9432	10.4059	8.31152	207	chrII	11484359	11486359	ID=Gene:WBGene00006660;Name=WBGene00006660;locus=twk-5;sequence_name=B0334.2;biotype=protein_coding;Alias=twk-5,B0334.2	-	321	B0334.2
819	chrII	11491930	11492154	GFP-STA1_MT010_MT015_IDR_final_peak_3264	126	.	2.18184	14.9772	12.6761	96	chrII	11492021	11494021	ID=Gene:WBGene00007143;Name=WBGene00007143;interpolated_map_position=3.51254;sequence_name=B0334.3;biotype=protein_coding;Alias=B0334.3	-	133	B0334.3
820	chrII	11534825	11535062	GFP-STA1_MT010_MT015_IDR_final_peak_3271	157	.	2.2929	18.2064	15.778	133	chrII	11533481	11535481	ID=Gene:WBGene00077453;Name=WBGene00077453;interpolated_map_position=3.62663;sequence_name=Y62F5A.12;biotype=protein_coding;Alias=Y62F5A.12	-	237	Y62F5A.12
821	chrII	11539689	11540019	GFP-STA1_MT010_MT015_IDR_final_peak_3274	173	.	2.40343	19.8077	17.3105	113	chrII	11537815	11539815	ID=Gene:WBGene00013387;Name=WBGene00013387;interpolated_map_position=3.63118;sequence_name=Y62F5A.9;biotype=protein_coding;Alias=Y62F5A.9	-	126	Y62F5A.9
822	chrII	11540469	11540917	GFP-STA1_MT010_MT015_IDR_final_peak_3275	126	.	2.18184	14.9772	12.6761	227	chrII	11539630	11541630	ID=Gene:WBGene00010055;Name=WBGene00010055;interpolated_map_position=3.74149;sequence_name=F54D5.12;biotype=protein_coding;Alias=F54D5.12	-	448	F54D5.12
823	chrII	11545257	11545793	GFP-STA1_MT010_MT015_IDR_final_peak_3277	362	.	3.11454	39.4286	36.237	162	chrII	11543831	11545831	ID=Gene:WBGene00010053;Name=WBGene00010053;interpolated_map_position=3.74851;sequence_name=F54D5.9;biotype=protein_coding;Alias=F54D5.9	-	536	F54D5.9
824	chrII	11545257	11545793	GFP-STA1_MT010_MT015_IDR_final_peak_3277	362	.	3.11454	39.4286	36.237	162	chrII	11544701	11546701	ID=Gene:WBGene00001031;Name=WBGene00001031;locus=dnj-13;sequence_name=F54D5.8;biotype=protein_coding;Alias=dnj-13,F54D5.8	+	536	F54D5.8
825	chrII	11569260	11569479	GFP-STA1_MT010_MT015_IDR_final_peak_3282	77	.	1.90911	9.81026	7.74559	85	chrII	11568242	11570242	ID=Gene:WBGene00219434;Name=WBGene00219434;interpolated_map_position=3.76448;sequence_name=F54D5.23;biotype=protein_coding;Alias=F54D5.23	-	219	F54D5.23
826	chrII	11569260	11569479	GFP-STA1_MT010_MT015_IDR_final_peak_3282	77	.	1.90911	9.81026	7.74559	85	chrII	11568818	11570818	ID=Gene:WBGene00010050;Name=WBGene00010050;interpolated_map_position=3.7652;sequence_name=F54D5.4;biotype=protein_coding;Alias=F54D5.4	+	219	F54D5.4
827	chrII	11571474	11571682	GFP-STA1_MT010_MT015_IDR_final_peak_3283	74	.	1.89207	9.51807	7.4687	105	chrII	11570805	11572805	ID=Gene:WBGene00010049;Name=WBGene00010049;interpolated_map_position=3.76618;sequence_name=F54D5.3;biotype=protein_coding;Alias=F54D5.3	+	208	F54D5.3
828	chrII	11604668	11604837	GFP-STA1_MT010_MT015_IDR_final_peak_3288	110	.	2.09661	13.2661	11.0381	105	chrII	11602956	11604956	ID=Gene:WBGene00008547;Name=WBGene00008547;interpolated_map_position=3.78889;sequence_name=F07A11.4;biotype=protein_coding;Alias=F07A11.4	+	169	F07A11.4
829	chrII	11611458	11612174	GFP-STA1_MT010_MT015_IDR_final_peak_3289	126	.	2.16519	14.9438	12.6509	131	chrII	11611275	11613275	ID=Gene:WBGene00008548;Name=WBGene00008548;interpolated_map_position=3.79041;sequence_name=F07A11.5;biotype=protein_coding;Alias=F07A11.5	+	716	F07A11.5
830	chrII	11633828	11636084	GFP-STA1_MT010_MT015_IDR_final_peak_3300	326	.	3.01708	35.736	32.6296	1319	chrII	11632609	11634609	ID=Gene:WBGene00008549;Name=WBGene00008549;interpolated_map_position=3.79332;locus=din-1;sequence_name=F07A11.6;biotype=protein_coding;Alias=din-1,F07A11.6	-	781	F07A11.6
831	chrII	11646818	11647153	GFP-STA1_MT010_MT015_IDR_final_peak_3304	158	.	2.33525	18.2646	15.8274	213	chrII	11645747	11647747	ID=Gene:WBGene00013923;Name=WBGene00013923;locus=ghi-1;sequence_name=ZK20.1;biotype=protein_coding;Alias=ghi-1,ZK20.1	+	335	ZK20.1
832	chrII	11728485	11729319	GFP-STA1_MT010_MT015_IDR_final_peak_3319	126	.	2.18184	14.9772	12.6761	209	chrII	11727949	11729949	ID=Gene:WBGene00000114;Name=WBGene00000114;locus=alh-8;sequence_name=F13D12.4;biotype=protein_coding;Alias=alh-8,F13D12.4	+	834	F13D12.4
833	chrII	11731091	11731812	GFP-STA1_MT010_MT015_IDR_final_peak_3321	120	.	2.14775	14.2827	12.0105	482	chrII	11731594	11733594	ID=Gene:WBGene00008742;Name=WBGene00008742;interpolated_map_position=4.01765;sequence_name=F13D12.8;biotype=protein_coding;Alias=F13D12.8	-	218	F13D12.8
834	chrII	11738301	11738552	GFP-STA1_MT010_MT015_IDR_final_peak_3322	279	.	2.84662	30.9655	27.9896	128	chrII	11738456	11740456	ID=Gene:WBGene00008741;Name=WBGene00008741;interpolated_map_position=4.02489;sequence_name=F13D12.6;biotype=protein_coding;Alias=F13D12.6	+	96	F13D12.6
835	chrII	11739189	11739473	GFP-STA1_MT010_MT015_IDR_final_peak_3323	216	.	2.59094	24.2974	21.6277	128	chrII	11738456	11740456	ID=Gene:WBGene00008741;Name=WBGene00008741;interpolated_map_position=4.02489;sequence_name=F13D12.6;biotype=protein_coding;Alias=F13D12.6	+	284	F13D12.6
836	chrII	11748599	11750205	GFP-STA1_MT010_MT015_IDR_final_peak_3325	107	.	2.07957	12.9342	10.7212	1184	chrII	11747611	11749611	ID=Gene:WBGene00001679;Name=WBGene00001679;locus=gpb-1;sequence_name=F13D12.7;biotype=protein_coding;Alias=gpb-1,F13D12.7	-	1012	F13D12.7
837	chrII	11759083	11759696	GFP-STA1_MT010_MT015_IDR_final_peak_3329	595	.	3.6079	63.1934	59.5556	286	chrII	11758311	11760311	ID=Gene:WBGene00009691;Name=WBGene00009691;interpolated_map_position=4.03187;sequence_name=F44E5.4;biotype=protein_coding;Alias=F44E5.4	-	613	F44E5.4
838	chrII	11759083	11759696	GFP-STA1_MT010_MT015_IDR_final_peak_3329	595	.	3.6079	63.1934	59.5556	286	chrII	11758681	11760681	ID=Gene:WBGene00009692;Name=WBGene00009692;interpolated_map_position=4.03264;sequence_name=F44E5.5;biotype=protein_coding;Alias=F44E5.5	+	613	F44E5.5
839	chrII	11916493	11917811	GFP-STA1_MT010_MT015_IDR_final_peak_3346	123	.	2.1648	14.6283	12.3415	1060	chrII	11914854	11916854	ID=Gene:WBGene00014151;Name=WBGene00014151;locus=vps-15;sequence_name=ZK930.1;biotype=protein_coding;Alias=vps-15,ZK930.1	-	361	ZK930.1
840	chrII	11960656	11961165	GFP-STA1_MT010_MT015_IDR_final_peak_3350	220	.	2.60798	24.7228	22.0357	90	chrII	11961091	11963091	ID=Gene:WBGene00012219;Name=WBGene00012219;interpolated_map_position=4.58623;sequence_name=W03C9.1;biotype=protein_coding;Alias=W03C9.1	-	74	W03C9.1
841	chrII	11960656	11961165	GFP-STA1_MT010_MT015_IDR_final_peak_3350	220	.	2.60798	24.7228	22.0357	90	chrII	11961111	11963111	ID=Gene:WBGene00012220;Name=WBGene00012220;interpolated_map_position=4.61357;sequence_name=W03C9.2;biotype=protein_coding;Alias=W03C9.2	+	54	W03C9.2
842	chrII	11967426	11968070	GFP-STA1_MT010_MT015_IDR_final_peak_3354	111	.	2.06722	13.4124	11.1815	240	chrII	11965931	11967931	ID=Gene:WBGene00004271;Name=WBGene00004271;locus=rab-7;sequence_name=W03C9.3;biotype=protein_coding;Alias=rab-7,W03C9.3	-	505	W03C9.3
843	chrII	11967426	11968070	GFP-STA1_MT010_MT015_IDR_final_peak_3354	111	.	2.06722	13.4124	11.1815	240	chrII	11966533	11968533	ID=Gene:WBGene00012221;Name=WBGene00012221;interpolated_map_position=4.7791;sequence_name=W03C9.5;biotype=protein_coding;Alias=W03C9.5	-	644	W03C9.5
844	chrII	11967426	11968070	GFP-STA1_MT010_MT015_IDR_final_peak_3354	111	.	2.06722	13.4124	11.1815	240	chrII	11967637	11969637	ID=Gene:WBGene00003228;Name=WBGene00003228;locus=mex-1;sequence_name=W03C9.7;biotype=protein_coding;Alias=mex-1,W03C9.7	+	433	W03C9.7
845	chrII	11974458	11976250	GFP-STA1_MT010_MT015_IDR_final_peak_3357	68	.	1.81539	8.80904	6.80153	158	chrII	11972691	11974691	ID=Gene:WBGene00012457;Name=WBGene00012457;locus=acbp-6;sequence_name=Y17G7B.1;biotype=protein_coding;Alias=acbp-6,Y17G7B.1	-	233	Y17G7B.1
846	chrII	11977006	11977651	GFP-STA1_MT010_MT015_IDR_final_peak_3358	100	.	2.04548	12.2807	10.0973	357	chrII	11976659	11978659	ID=Gene:WBGene00012472;Name=WBGene00012472;interpolated_map_position=5.42036;sequence_name=Y17G7B.21;biotype=protein_coding;Alias=Y17G7B.21	-	645	Y17G7B.21
847	chrII	11977845	11979941	GFP-STA1_MT010_MT015_IDR_final_peak_3359	85	.	1.90077	10.6008	8.50228	1912	chrII	11978859	11980859	ID=Gene:WBGene00012471;Name=WBGene00012471;interpolated_map_position=5.45073;sequence_name=Y17G7B.20;biotype=protein_coding;Alias=Y17G7B.20	-	1082	Y17G7B.20
848	chrII	11977845	11979941	GFP-STA1_MT010_MT015_IDR_final_peak_3359	85	.	1.90077	10.6008	8.50228	1912	chrII	11979426	11981426	ID=Gene:WBGene00012458;Name=WBGene00012458;locus=ash-2;sequence_name=Y17G7B.2;biotype=protein_coding;Alias=ash-2,Y17G7B.2	+	515	Y17G7B.2
849	chrII	11977845	11979941	GFP-STA1_MT010_MT015_IDR_final_peak_3359	85	.	1.90077	10.6008	8.50228	1912	chrII	11976659	11978659	ID=Gene:WBGene00012472;Name=WBGene00012472;interpolated_map_position=5.42036;sequence_name=Y17G7B.21;biotype=protein_coding;Alias=Y17G7B.21	-	814	Y17G7B.21
850	chrII	11980155	11980408	GFP-STA1_MT010_MT015_IDR_final_peak_3360	123	.	2.1648	14.6283	12.3415	109	chrII	11978859	11980859	ID=Gene:WBGene00012471;Name=WBGene00012471;interpolated_map_position=5.45073;sequence_name=Y17G7B.20;biotype=protein_coding;Alias=Y17G7B.20	-	253	Y17G7B.20
851	chrII	11980155	11980408	GFP-STA1_MT010_MT015_IDR_final_peak_3360	123	.	2.1648	14.6283	12.3415	109	chrII	11979426	11981426	ID=Gene:WBGene00012458;Name=WBGene00012458;locus=ash-2;sequence_name=Y17G7B.2;biotype=protein_coding;Alias=ash-2,Y17G7B.2	+	253	Y17G7B.2
852	chrII	12006712	12006923	GFP-STA1_MT010_MT015_IDR_final_peak_3362	97	.	2.02843	11.9592	9.79052	114	chrII	12005625	12007625	ID=Gene:WBGene00003154;Name=WBGene00003154;locus=mcm-2;sequence_name=Y17G7B.5;biotype=protein_coding;Alias=mcm-2,Y17G7B.5	-	211	Y17G7B.5
853	chrII	12027694	12028140	GFP-STA1_MT010_MT015_IDR_final_peak_3363	210	.	2.46293	23.6888	21.0473	333	chrII	12026746	12028746	ID=Gene:WBGene00012462;Name=WBGene00012462;interpolated_map_position=5.8395;sequence_name=Y17G7B.8;biotype=protein_coding;Alias=Y17G7B.8	-	446	Y17G7B.8
854	chrII	12185685	12186036	GFP-STA1_MT010_MT015_IDR_final_peak_3376	447	.	3.42617	48.1535	44.7789	181	chrII	12183872	12185872	ID=Gene:WBGene00013256;Name=WBGene00013256;interpolated_map_position=6.91004;sequence_name=Y57A10A.13;biotype=protein_coding;Alias=Y57A10A.13	-	187	Y57A10A.13
855	chrII	12185685	12186036	GFP-STA1_MT010_MT015_IDR_final_peak_3376	447	.	3.42617	48.1535	44.7789	181	chrII	12185007	12187007	ID=Gene:WBGene00013257;Name=WBGene00013257;interpolated_map_position=6.92528;sequence_name=Y57A10A.14;biotype=protein_coding;Alias=Y57A10A.14	+	351	Y57A10A.14
856	chrII	12256294	12256553	GFP-STA1_MT010_MT015_IDR_final_peak_3383	85	.	1.96025	10.7093	8.59971	147	chrII	12255628	12257628	ID=Gene:WBGene00013265;Name=WBGene00013265;locus=parn-2;sequence_name=Y57A10A.25;biotype=protein_coding;Alias=parn-2,Y57A10A.25	-	259	Y57A10A.25
857	chrII	12418040	12418234	GFP-STA1_MT010_MT015_IDR_final_peak_3391	83	.	1.9432	10.4059	8.31152	98	chrII	12416527	12418527	ID=Gene:WBGene00013281;Name=WBGene00013281;locus=sre-27;sequence_name=Y57A10C.3;biotype=protein_coding;Alias=sre-27,Y57A10C.3	-	194	Y57A10C.3
858	chrII	12425785	12426051	GFP-STA1_MT010_MT015_IDR_final_peak_3392	130	.	2.19889	15.3295	13.0137	126	chrII	12424694	12426694	ID=Gene:WBGene00013284;Name=WBGene00013284;locus=daf-22;sequence_name=Y57A10C.6;biotype=protein_coding;Alias=daf-22,Y57A10C.6	-	266	Y57A10C.6
859	chrII	12494375	12494874	GFP-STA1_MT010_MT015_IDR_final_peak_3393	151	.	2.30116	17.5117	15.1052	292	chrII	12494106	12496106	ID=Gene:WBGene00000660;Name=WBGene00000660;locus=col-85;sequence_name=T21B4.2;biotype=protein_coding;Alias=col-85,T21B4.2	-	499	T21B4.2
860	chrII	12517998	12518264	GFP-STA1_MT010_MT015_IDR_final_peak_3395	123	.	2.1648	14.6283	12.3415	140	chrII	12516858	12518858	ID=Gene:WBGene00005291;Name=WBGene00005291;locus=srh-70;sequence_name=T21B4.9;biotype=protein_coding;Alias=srh-70,T21B4.9	-	266	T21B4.9
861	chrII	12518806	12519256	GFP-STA1_MT010_MT015_IDR_final_peak_3396	431	.	3.37504	46.5305	43.189	227	chrII	12519212	12521212	ID=Gene:WBGene00044032;Name=WBGene00044032;locus=ceh-99;sequence_name=T21B4.17;biotype=protein_coding;Alias=ceh-99,T21B4.17	+	44	T21B4.17
862	chrII	12518806	12519256	GFP-STA1_MT010_MT015_IDR_final_peak_3396	431	.	3.37504	46.5305	43.189	227	chrII	12516858	12518858	ID=Gene:WBGene00005291;Name=WBGene00005291;locus=srh-70;sequence_name=T21B4.9;biotype=protein_coding;Alias=srh-70,T21B4.9	-	52	T21B4.9
863	chrII	12796947	12797701	GFP-STA1_MT010_MT015_IDR_final_peak_3426	254	.	2.74435	28.2258	25.4078	607	chrII	12795452	12797452	ID=Gene:WBGene00012907;Name=WBGene00012907;locus=cpt-1;sequence_name=Y46G5A.17;biotype=protein_coding;Alias=cpt-1,Y46G5A.17	-	505	Y46G5A.17
864	chrII	12805808	12806020	GFP-STA1_MT010_MT015_IDR_final_peak_3429	120	.	2.14775	14.2827	12.0105	96	chrII	12804261	12806261	ID=Gene:WBGene00012908;Name=WBGene00012908;interpolated_map_position=11.2494;sequence_name=Y46G5A.18;biotype=protein_coding;Alias=Y46G5A.18	-	212	Y46G5A.18
865	chrII	12805808	12806020	GFP-STA1_MT010_MT015_IDR_final_peak_3429	120	.	2.14775	14.2827	12.0105	96	chrII	12803862	12805862	ID=Gene:WBGene00012909;Name=WBGene00012909;locus=spds-1;sequence_name=Y46G5A.19;biotype=protein_coding;Alias=spds-1,Y46G5A.19	+	54	Y46G5A.19
866	chrII	12816511	12816980	GFP-STA1_MT010_MT015_IDR_final_peak_3432	593	.	3.86936	62.9989	59.3631	183	chrII	12815462	12817462	ID=Gene:WBGene00012911;Name=WBGene00012911;locus=acl-7;sequence_name=Y46G5A.21;biotype=protein_coding;Alias=acl-7,Y46G5A.21	-	469	Y46G5A.21
867	chrII	12823428	12823725	GFP-STA1_MT010_MT015_IDR_final_peak_3434	143	.	2.26707	16.7714	14.3953	160	chrII	12822679	12824679	ID=Gene:WBGene00012921;Name=WBGene00012921;interpolated_map_position=11.3611;sequence_name=Y46G5A.36;biotype=protein_coding;Alias=Y46G5A.36	+	297	Y46G5A.36
868	chrII	12878598	12879015	GFP-STA1_MT010_MT015_IDR_final_peak_3436	275	.	2.70469	30.433	27.5276	178	chrII	12877104	12879104	ID=Gene:WBGene00001793;Name=WBGene00001793;locus=gsy-1;sequence_name=Y46G5A.31;biotype=protein_coding;Alias=gsy-1,Y46G5A.31	-	417	Y46G5A.31
869	chrII	12879707	12880179	GFP-STA1_MT010_MT015_IDR_final_peak_3438	822	.	4.50005	86.3143	82.2191	230	chrII	12879804	12881804	ID=Gene:WBGene00009390;Name=WBGene00009390;interpolated_map_position=12.1325;sequence_name=F35C5.1;biotype=protein_coding;Alias=F35C5.1	+	375	F35C5.1
870	chrII	12894591	12895547	GFP-STA1_MT010_MT015_IDR_final_peak_3440	340	.	3.06821	37.2152	34.072	827	chrII	12894638	12896638	ID=Gene:WBGene00009394;Name=WBGene00009394;locus=clec-63;sequence_name=F35C5.6;biotype=protein_coding;Alias=clec-63,F35C5.6	+	909	F35C5.6
871	chrII	12894591	12895547	GFP-STA1_MT010_MT015_IDR_final_peak_3440	340	.	3.06821	37.2152	34.072	827	chrII	12894098	12896098	ID=Gene:WBGene00009393;Name=WBGene00009393;locus=clec-62;sequence_name=F35C5.5;biotype=protein_coding;Alias=clec-62,F35C5.5	-	956	F35C5.5
872	chrII	12931356	12931747	GFP-STA1_MT010_MT015_IDR_final_peak_3450	535	.	3.6989	57.1285	53.5934	188	chrII	12929617	12931617	ID=Gene:WBGene00010266;Name=WBGene00010266;locus=dct-18;sequence_name=F58G1.4;biotype=protein_coding;Alias=dct-18,F58G1.4	+	261	F58G1.4
873	chrII	12980148	12980613	GFP-STA1_MT010_MT015_IDR_final_peak_3453	254	.	2.74435	28.2258	25.4078	278	chrII	12979591	12981591	ID=Gene:WBGene00000870;Name=WBGene00000870;locus=cyd-1;sequence_name=Y38F1A.5;biotype=protein_coding;Alias=cyd-1,Y38F1A.5	+	465	Y38F1A.5
874	chrII	12995655	12996116	GFP-STA1_MT010_MT015_IDR_final_peak_3459	143	.	2.26707	16.7714	14.3953	184	chrII	12995571	12997571	ID=Gene:WBGene00012608;Name=WBGene00012608;interpolated_map_position=13.3688;sequence_name=Y38F1A.6;biotype=protein_coding;Alias=Y38F1A.6	-	461	Y38F1A.6
875	chrII	13026041	13026444	GFP-STA1_MT010_MT015_IDR_final_peak_3469	180	.	2.43753	20.5975	18.0706	117	chrII	13024838	13026838	ID=Gene:WBGene00003144;Name=WBGene00003144;locus=max-2;sequence_name=Y38F1A.10;biotype=protein_coding;Alias=max-2,Y38F1A.10	-	403	Y38F1A.10
876	chrII	13078790	13079152	GFP-STA1_MT010_MT015_IDR_final_peak_3482	200	.	2.52275	22.6239	20.0186	239	chrII	13078416	13080416	ID=Gene:WBGene00009643;Name=WBGene00009643;interpolated_map_position=14.0616;sequence_name=F42G4.6;biotype=protein_coding;Alias=F42G4.6	+	362	F42G4.6
877	chrII	13216779	13217026	GFP-STA1_MT010_MT015_IDR_final_peak_3494	110	.	2.09661	13.2661	11.0381	131	chrII	13215092	13217092	ID=Gene:WBGene00008859;Name=WBGene00008859;interpolated_map_position=15.9812;sequence_name=F15D4.2;biotype=protein_coding;Alias=F15D4.2	+	247	F15D4.2
878	chrII	13447690	13447942	GFP-STA1_MT010_MT015_IDR_final_peak_3509	139	.	2.19425	16.3263	13.9751	106	chrII	13446595	13448595	ID=Gene:WBGene00008444;Name=WBGene00008444;locus=tbc-14;sequence_name=E01G4.1;biotype=protein_coding;Alias=tbc-14,E01G4.1	-	252	E01G4.1
879	chrII	13460566	13461342	GFP-STA1_MT010_MT015_IDR_final_peak_3512	453	.	3.44322	48.6987	45.313	460	chrII	13459642	13461642	ID=Gene:WBGene00004116;Name=WBGene00004116;locus=pqn-27;sequence_name=E01G4.4;biotype=protein_coding;Alias=pqn-27,E01G4.4	-	776	E01G4.4
880	chrII	13461444	13462426	GFP-STA1_MT010_MT015_IDR_final_peak_3513	267	.	2.79548	29.5839	26.7186	537	chrII	13459642	13461642	ID=Gene:WBGene00004116;Name=WBGene00004116;locus=pqn-27;sequence_name=E01G4.4;biotype=protein_coding;Alias=pqn-27,E01G4.4	-	198	E01G4.4
881	chrII	13469206	13469492	GFP-STA1_MT010_MT015_IDR_final_peak_3516	188	.	2.47162	21.3992	18.842	148	chrII	13468602	13470602	ID=Gene:WBGene00008446;Name=WBGene00008446;interpolated_map_position=17.3904;sequence_name=E01G4.3;biotype=protein_coding;Alias=E01G4.3	-	286	E01G4.3
882	chrII	13507544	13507831	GFP-STA1_MT010_MT015_IDR_final_peak_3525	228	.	2.64207	25.582	22.8635	157	chrII	13506819	13508819	ID=Gene:WBGene00010070;Name=WBGene00010070;locus=nep-17;sequence_name=F54F11.2;biotype=protein_coding;Alias=nep-17,F54F11.2	+	287	F54F11.2
883	chrII	13609562	13609898	GFP-STA1_MT010_MT015_IDR_final_peak_3533	100	.	2.04548	12.2807	10.0973	172	chrII	13608780	13610780	ID=Gene:WBGene00001768;Name=WBGene00001768;locus=gst-20;sequence_name=Y48E1B.10;biotype=protein_coding;Alias=gst-20,Y48E1B.10	-	336	Y48E1B.10
884	chrII	13662044	13662241	GFP-STA1_MT010_MT015_IDR_final_peak_3537	79	.	1.87012	10.0258	7.95597	106	chrII	13661081	13663081	ID=Gene:WBGene00007840;Name=WBGene00007840;interpolated_map_position=19.3989;sequence_name=C31C9.6;biotype=protein_coding;Alias=C31C9.6	-	197	C31C9.6
885	chrII	13668673	13669230	GFP-STA1_MT010_MT015_IDR_final_peak_3540	88	.	1.97729	11.0163	8.89199	249	chrII	13668104	13670104	ID=Gene:WBGene00007841;Name=WBGene00007841;interpolated_map_position=19.4371;sequence_name=C31C9.7;biotype=protein_coding;Alias=C31C9.7	+	557	C31C9.7
886	chrII	13715761	13715998	GFP-STA1_MT010_MT015_IDR_final_peak_3548	136	.	2.23298	16.0439	13.698	114	chrII	13714872	13716872	ID=Gene:WBGene00013207;Name=WBGene00013207;interpolated_map_position=19.7003;sequence_name=Y54G9A.4;biotype=protein_coding;Alias=Y54G9A.4	-	237	Y54G9A.4
887	chrII	13771345	13771557	GFP-STA1_MT010_MT015_IDR_final_peak_3559	85	.	1.92445	10.7031	8.59971	112	chrII	13770575	13772575	ID=Gene:WBGene00007220;Name=WBGene00007220;interpolated_map_position=20.2917;sequence_name=C01B9.1;biotype=protein_coding;Alias=C01B9.1	+	212	C01B9.1
888	chrII	13819495	13820649	GFP-STA1_MT010_MT015_IDR_final_peak_3564	400	.	3.27276	43.3437	40.068	493	chrII	13818937	13820937	ID=Gene:WBGene00001888;Name=WBGene00001888;locus=his-14;sequence_name=ZK131.8;biotype=protein_coding;Alias=his-14,ZK131.8	-	1154	ZK131.8
889	chrII	13819495	13820649	GFP-STA1_MT010_MT015_IDR_final_peak_3564	400	.	3.27276	43.3437	40.068	493	chrII	13819210	13821210	ID=Gene:WBGene00001887;Name=WBGene00001887;locus=his-13;sequence_name=ZK131.7;biotype=protein_coding;Alias=his-13,ZK131.7	+	1154	ZK131.7
890	chrII	13819495	13820649	GFP-STA1_MT010_MT015_IDR_final_peak_3564	400	.	3.27276	43.3437	40.068	493	chrII	13820581	13822581	ID=Gene:WBGene00001886;Name=WBGene00001886;locus=his-12;sequence_name=ZK131.6;biotype=protein_coding;Alias=his-12,ZK131.6	-	68	ZK131.6
891	chrII	13821078	13822214	GFP-STA1_MT010_MT015_IDR_final_peak_3565	300	.	2.89802	33.0902	30.0583	508	chrII	13819210	13821210	ID=Gene:WBGene00001887;Name=WBGene00001887;locus=his-13;sequence_name=ZK131.7;biotype=protein_coding;Alias=his-13,ZK131.7	+	132	ZK131.7
892	chrII	13821078	13822214	GFP-STA1_MT010_MT015_IDR_final_peak_3565	300	.	2.89802	33.0902	30.0583	508	chrII	13820581	13822581	ID=Gene:WBGene00001886;Name=WBGene00001886;locus=his-12;sequence_name=ZK131.6;biotype=protein_coding;Alias=his-12,ZK131.6	-	1136	ZK131.6
893	chrII	13821078	13822214	GFP-STA1_MT010_MT015_IDR_final_peak_3565	300	.	2.89802	33.0902	30.0583	508	chrII	13820778	13822778	ID=Gene:WBGene00001885;Name=WBGene00001885;locus=his-11;sequence_name=ZK131.5;biotype=protein_coding;Alias=his-11,ZK131.5	+	1136	ZK131.5
894	chrII	13822720	13823997	GFP-STA1_MT010_MT015_IDR_final_peak_3566	458	.	3.46026	49.2462	45.8499	713	chrII	13820778	13822778	ID=Gene:WBGene00001885;Name=WBGene00001885;locus=his-11;sequence_name=ZK131.5;biotype=protein_coding;Alias=his-11,ZK131.5	+	58	ZK131.5
895	chrII	13822720	13823997	GFP-STA1_MT010_MT015_IDR_final_peak_3566	458	.	3.46026	49.2462	45.8499	713	chrII	13822375	13824375	ID=Gene:WBGene00001884;Name=WBGene00001884;locus=his-10;sequence_name=ZK131.4;biotype=protein_coding;Alias=his-10,ZK131.4	-	1277	ZK131.4
896	chrII	13822720	13823997	GFP-STA1_MT010_MT015_IDR_final_peak_3566	458	.	3.46026	49.2462	45.8499	713	chrII	13822648	13824648	ID=Gene:WBGene00001883;Name=WBGene00001883;locus=his-9;sequence_name=ZK131.3;biotype=protein_coding;Alias=his-9,ZK131.3	+	1277	ZK131.3
897	chrII	13824705	13825832	GFP-STA1_MT010_MT015_IDR_final_peak_3567	378	.	3.16949	41.039	37.8152	637	chrII	13824259	13826259	ID=Gene:WBGene00001899;Name=WBGene00001899;locus=his-25;sequence_name=ZK131.2;biotype=protein_coding;Alias=his-25,ZK131.2	-	1127	ZK131.2
898	chrII	13824705	13825832	GFP-STA1_MT010_MT015_IDR_final_peak_3567	378	.	3.16949	41.039	37.8152	637	chrII	13824532	13826532	ID=Gene:WBGene00001900;Name=WBGene00001900;locus=his-26;sequence_name=ZK131.1;biotype=protein_coding;Alias=his-26,ZK131.1	+	1127	ZK131.1
899	chrII	13826561	13827648	GFP-STA1_MT010_MT015_IDR_final_peak_3569	316	.	2.98299	34.7621	31.6806	613	chrII	13826098	13828098	ID=Gene:WBGene00001918;Name=WBGene00001918;locus=his-44;sequence_name=F08G2.1;biotype=protein_coding;Alias=his-44,F08G2.1	-	1087	F08G2.1
900	chrII	13826561	13827648	GFP-STA1_MT010_MT015_IDR_final_peak_3569	316	.	2.98299	34.7621	31.6806	613	chrII	13826326	13828326	ID=Gene:WBGene00001917;Name=WBGene00001917;locus=his-43;sequence_name=F08G2.2;biotype=protein_coding;Alias=his-43,F08G2.2	+	1087	F08G2.2
901	chrII	13829128	13829835	GFP-STA1_MT010_MT015_IDR_final_peak_3571	224	.	2.56064	25.1103	22.4155	304	chrII	13829599	13831599	ID=Gene:WBGene00008576;Name=WBGene00008576;interpolated_map_position=20.3512;sequence_name=F08G2.4;biotype=protein_coding;Alias=F08G2.4	+	236	F08G2.4
902	chrII	13829128	13829835	GFP-STA1_MT010_MT015_IDR_final_peak_3571	224	.	2.56064	25.1103	22.4155	304	chrII	13827697	13829697	ID=Gene:WBGene00001916;Name=WBGene00001916;locus=his-42;sequence_name=F08G2.3;biotype=protein_coding;Alias=his-42,F08G2.3	-	569	F08G2.3
903	chrII	13833074	13833779	GFP-STA1_MT010_MT015_IDR_final_peak_3573	140	.	2.25002	16.4061	14.0451	505	chrII	13832631	13834631	ID=Gene:WBGene00008577;Name=WBGene00008577;interpolated_map_position=20.3637;sequence_name=F08G2.5;biotype=protein_coding;Alias=F08G2.5	-	705	F08G2.5
904	chrII	13834368	13834638	GFP-STA1_MT010_MT015_IDR_final_peak_3574	165	.	2.36934	19.03	16.5629	123	chrII	13832631	13834631	ID=Gene:WBGene00008577;Name=WBGene00008577;interpolated_map_position=20.3637;sequence_name=F08G2.5;biotype=protein_coding;Alias=F08G2.5	-	263	F08G2.5
905	chrII	13835757	13836130	GFP-STA1_MT010_MT015_IDR_final_peak_3576	116	.	2.1307	13.9404	11.6828	227	chrII	13834665	13836665	ID=Gene:WBGene00002120;Name=WBGene00002120;locus=ins-37;sequence_name=F08G2.6;biotype=protein_coding;Alias=ins-37,F08G2.6	-	373	F08G2.6
906	chrII	13852578	13853024	GFP-STA1_MT010_MT015_IDR_final_peak_3579	169	.	2.38639	19.4173	16.9352	315	chrII	13851311	13853311	ID=Gene:WBGene00008579;Name=WBGene00008579;interpolated_map_position=20.4739;sequence_name=F08G2.8;biotype=protein_coding;Alias=F08G2.8	+	446	F08G2.8
907	chrII	13948838	13949204	GFP-STA1_MT010_MT015_IDR_final_peak_3591	94	.	2.01138	11.6413	9.48721	179	chrII	13948590	13950590	ID=Gene:WBGene00012329;Name=WBGene00012329;locus=sre-44;sequence_name=W07G1.2;biotype=protein_coding;Alias=sre-44,W07G1.2	+	366	W07G1.2
908	chrII	13956543	13956848	GFP-STA1_MT010_MT015_IDR_final_peak_3596	262	.	2.77844	29.1285	26.2798	139	chrII	13956523	13958523	ID=Gene:WBGene00012330;Name=WBGene00012330;locus=zip-3;sequence_name=W07G1.3;biotype=protein_coding;Alias=zip-3,W07G1.3	-	305	W07G1.3
909	chrII	13957215	13957672	GFP-STA1_MT010_MT015_IDR_final_peak_3597	173	.	2.37964	19.818	17.3204	273	chrII	13956523	13958523	ID=Gene:WBGene00012330;Name=WBGene00012330;locus=zip-3;sequence_name=W07G1.3;biotype=protein_coding;Alias=zip-3,W07G1.3	-	457	W07G1.3
910	chrII	13962553	13964179	GFP-STA1_MT010_MT015_IDR_final_peak_3600	243	.	2.57725	27.1544	24.3767	658	chrII	13961417	13963417	ID=Gene:WBGene00012332;Name=WBGene00012332;interpolated_map_position=21.5861;sequence_name=W07G1.5;biotype=protein_coding;Alias=W07G1.5	-	864	W07G1.5
911	chrII	13981130	13981319	GFP-STA1_MT010_MT015_IDR_final_peak_3605	75	.	1.88635	9.59214	7.54107	119	chrII	13980352	13982352	ID=Gene:WBGene00012728;Name=WBGene00012728;interpolated_map_position=21.7985;sequence_name=Y39G8B.9;biotype=protein_coding;Alias=Y39G8B.9	+	189	Y39G8B.9
912	chrII	13985520	13986681	GFP-STA1_MT010_MT015_IDR_final_peak_3608	262	.	2.07431	29.0404	26.2004	883	chrII	13983651	13985651	ID=Gene:WBGene00012725;Name=WBGene00012725;locus=sre-47;sequence_name=Y39G8B.4;biotype=protein_coding;Alias=sre-47,Y39G8B.4	-	131	Y39G8B.4
913	chrII	13992189	13992400	GFP-STA1_MT010_MT015_IDR_final_peak_3609	184	.	2.45457	20.9968	18.4545	96	chrII	13990838	13992838	ID=Gene:WBGene00012726;Name=WBGene00012726;interpolated_map_position=21.9314;sequence_name=Y39G8B.5;biotype=protein_coding;Alias=Y39G8B.5	-	211	Y39G8B.5
914	chrII	13997464	13997699	GFP-STA1_MT010_MT015_IDR_final_peak_3610	83	.	1.9432	10.4059	8.31152	110	chrII	13996596	13998596	ID=Gene:WBGene00008492;Name=WBGene00008492;interpolated_map_position=22.0246;sequence_name=F01D5.1;biotype=protein_coding;Alias=F01D5.1	-	235	F01D5.1
915	chrII	14010770	14011181	GFP-STA1_MT010_MT015_IDR_final_peak_3612	104	.	2.06252	12.6057	10.4075	274	chrII	14009722	14011722	ID=Gene:WBGene00008498;Name=WBGene00008498;interpolated_map_position=22.1558;sequence_name=F01D5.8;biotype=protein_coding;Alias=F01D5.8	+	411	F01D5.8
916	chrII	14017667	14018522	GFP-STA1_MT010_MT015_IDR_final_peak_3614	971	.	4.85154	101.801	97.1892	549	chrII	14015964	14017964	ID=Gene:WBGene00008499;Name=WBGene00008499;locus=cyp-37A1;sequence_name=F01D5.9;biotype=protein_coding;Alias=cyp-37A1,F01D5.9	-	297	F01D5.9
917	chrII	14141676	14142457	GFP-STA1_MT010_MT015_IDR_final_peak_3637	97	.	2.02843	11.9592	9.79052	528	chrII	14141197	14143197	ID=Gene:WBGene00012230;Name=WBGene00012230;locus=cacn-1;sequence_name=W03H9.4;biotype=protein_coding;Alias=cacn-1,W03H9.4	-	781	W03H9.4
918	chrII	14154378	14154660	GFP-STA1_MT010_MT015_IDR_final_peak_3639	152	.	2.30133	17.632	15.223	110	chrII	14153373	14155373	ID=Gene:WBGene00012978;Name=WBGene00012978;interpolated_map_position=22.4539;sequence_name=Y48B6A.1;biotype=protein_coding;Alias=Y48B6A.1	-	282	Y48B6A.1
919	chrII	14154378	14154660	GFP-STA1_MT010_MT015_IDR_final_peak_3639	152	.	2.30133	17.632	15.223	110	chrII	14154280	14156280	ID=Gene:WBGene00004456;Name=WBGene00004456;locus=rpl-43;sequence_name=Y48B6A.2;biotype=protein_coding;Alias=rpl-43,Y48B6A.2	+	282	Y48B6A.2
920	chrII	14249180	14249832	GFP-STA1_MT010_MT015_IDR_final_peak_3647	126	.	2.18184	14.9772	12.6761	497	chrII	14249695	14251695	ID=Gene:WBGene00001971;Name=WBGene00001971;locus=hmg-1.1;sequence_name=Y48B6A.14;biotype=protein_coding;Alias=hmg-1.1,Y48B6A.14	+	137	Y48B6A.14
921	chrII	14249974	14251803	GFP-STA1_MT010_MT015_IDR_final_peak_3648	255	.	2.73634	28.4174	25.5959	1523	chrII	14249695	14251695	ID=Gene:WBGene00001971;Name=WBGene00001971;locus=hmg-1.1;sequence_name=Y48B6A.14;biotype=protein_coding;Alias=hmg-1.1,Y48B6A.14	+	1721	Y48B6A.14
922	chrII	14249974	14251803	GFP-STA1_MT010_MT015_IDR_final_peak_3648	255	.	2.73634	28.4174	25.5959	1523	chrII	14251355	14253355	ID=Gene:WBGene00013213;Name=WBGene00013213;interpolated_map_position=22.899;sequence_name=Y54G11A.2;biotype=protein_coding;Alias=Y54G11A.2	+	448	Y54G11A.2
923	chrII	14302726	14302993	GFP-STA1_MT010_MT015_IDR_final_peak_3652	120	.	2.14775	14.2827	12.0105	141	chrII	14301050	14303050	ID=Gene:WBGene00000831;Name=WBGene00000831;locus=ctl-2;sequence_name=Y54G11A.5;biotype=protein_coding;Alias=ctl-2,Y54G11A.5	-	267	Y54G11A.5
924	chrII	14365264	14365509	GFP-STA1_MT010_MT015_IDR_final_peak_3665	97	.	2.02843	11.9592	9.79052	123	chrII	14364705	14366705	ID=Gene:WBGene00002076;Name=WBGene00002076;locus=imb-2;sequence_name=R06A4.4;biotype=protein_coding;Alias=imb-2,R06A4.4	+	245	R06A4.4
925	chrII	14437911	14438496	GFP-STA1_MT010_MT015_IDR_final_peak_3674	360	.	3.1364	39.2209	36.0311	309	chrII	14437977	14439977	ID=Gene:WBGene00010550;Name=WBGene00010550;interpolated_map_position=23.0013;sequence_name=K04B12.2;biotype=protein_coding;Alias=K04B12.2	-	519	K04B12.2
926	chrII	14494465	14494781	GFP-STA1_MT010_MT015_IDR_final_peak_3679	302	.	2.93185	33.3195	30.2768	153	chrII	14493514	14495514	ID=Gene:WBGene00010759;Name=WBGene00010759;locus=cysl-2;sequence_name=K10H10.2;biotype=protein_coding;Alias=cysl-2,K10H10.2	-	316	K10H10.2
927	chrII	14496863	14497091	GFP-STA1_MT010_MT015_IDR_final_peak_3680	127	.	2.14735	15.0879	12.7846	81	chrII	14497026	14499026	ID=Gene:WBGene00000972;Name=WBGene00000972;locus=dhs-8;sequence_name=K10H10.3;biotype=protein_coding;Alias=dhs-8,K10H10.3	+	65	K10H10.3
928	chrII	14548804	14548993	GFP-STA1_MT010_MT015_IDR_final_peak_3684	80	.	1.92616	10.1062	8.02666	92	chrII	14547791	14549791	ID=Gene:WBGene00007314;Name=WBGene00007314;locus=gcy-29;sequence_name=C04H5.3;biotype=protein_coding;Alias=gcy-29,C04H5.3	-	189	C04H5.3
929	chrII	14561643	14561919	GFP-STA1_MT010_MT015_IDR_final_peak_3686	342	.	3.04792	37.4356	34.2906	134	chrII	14560596	14562596	ID=Gene:WBGene00003392;Name=WBGene00003392;locus=mog-4;sequence_name=C04H5.6;biotype=protein_coding;Alias=mog-4,C04H5.6	-	276	C04H5.6
930	chrII	14599831	14600144	GFP-STA1_MT010_MT015_IDR_final_peak_3689	85	.	1.96025	10.7093	8.59971	137	chrII	14599902	14601902	ID=Gene:WBGene00006603;Name=WBGene00006603;locus=tps-2;sequence_name=F19H8.1;biotype=protein_coding;Alias=tps-2,F19H8.1	+	242	F19H8.1
931	chrII	14635741	14636141	GFP-STA1_MT010_MT015_IDR_final_peak_3692	74	.	1.89207	9.51807	7.4687	283	chrII	14635837	14637837	ID=Gene:WBGene00007997;Name=WBGene00007997;locus=sre-13;sequence_name=C38C6.4;biotype=protein_coding;Alias=sre-13,C38C6.4	-	304	C38C6.4
932	chrII	14804279	14804835	GFP-STA1_MT010_MT015_IDR_final_peak_3701	83	.	1.9432	10.4059	8.31152	148	chrII	14803309	14805309	ID=Gene:WBGene00012180;Name=WBGene00012180;interpolated_map_position=23.5098;sequence_name=W01D2.3;biotype=protein_coding;Alias=W01D2.3	-	556	W01D2.3
933	chrII	14812225	14813063	GFP-STA1_MT010_MT015_IDR_final_peak_3703	71	.	1.87502	9.22968	7.19535	519	chrII	14811567	14813567	ID=Gene:WBGene00012182;Name=WBGene00012182;locus=osta-3;sequence_name=W01D2.5;biotype=protein_coding;Alias=osta-3,W01D2.5	+	838	W01D2.5
934	chrII	14964865	14965175	GFP-STA1_MT010_MT015_IDR_final_peak_3713	220	.	2.60798	24.7228	22.0357	137	chrII	14963110	14965110	ID=Gene:WBGene00001247;Name=WBGene00001247;locus=elo-9;sequence_name=Y53F4B.2;biotype=protein_coding;Alias=elo-9,Y53F4B.2	-	245	Y53F4B.2
935	chrII	14993456	14993880	GFP-STA1_MT010_MT015_IDR_final_peak_3717	66	.	1.68567	8.67529	6.67094	125	chrII	14991898	14993898	ID=Gene:WBGene00013154;Name=WBGene00013154;interpolated_map_position=23.895;sequence_name=Y53F4B.7;biotype=protein_coding;Alias=Y53F4B.7	+	424	Y53F4B.7
936	chrII	15010353	15010646	GFP-STA1_MT010_MT015_IDR_final_peak_3721	104	.	2.06252	12.6057	10.4075	183	chrII	15009416	15011416	ID=Gene:WBGene00013156;Name=WBGene00013156;interpolated_map_position=23.9177;sequence_name=Y53F4B.9;biotype=protein_coding;Alias=Y53F4B.9	-	293	Y53F4B.9
937	chrII	15010353	15010646	GFP-STA1_MT010_MT015_IDR_final_peak_3721	104	.	2.06252	12.6057	10.4075	183	chrII	15009792	15011792	ID=Gene:WBGene00013158;Name=WBGene00013158;interpolated_map_position=23.9247;sequence_name=Y53F4B.11;biotype=protein_coding;Alias=Y53F4B.11	+	293	Y53F4B.11
938	chrII	15025491	15025998	GFP-STA1_MT010_MT015_IDR_final_peak_3722	303	.	2.8742	33.376	30.333	328	chrII	15025180	15027180	ID=Gene:WBGene00013160;Name=WBGene00013160;interpolated_map_position=23.9559;sequence_name=Y53F4B.13;biotype=protein_coding;Alias=Y53F4B.13	+	507	Y53F4B.13
939	chrII	15165789	15166117	GFP-STA1_MT010_MT015_IDR_final_peak_3737	188	.	2.47162	21.3992	18.842	160	chrII	15164726	15166726	ID=Gene:WBGene00001775;Name=WBGene00001775;locus=gst-27;sequence_name=Y53F4B.30;biotype=protein_coding;Alias=gst-27,Y53F4B.30	-	328	Y53F4B.30
940	chrII	15167412	15167619	GFP-STA1_MT010_MT015_IDR_final_peak_3738	80	.	1.92616	10.1062	8.02666	76	chrII	15166406	15168406	ID=Gene:WBGene00001776;Name=WBGene00001776;locus=gst-28;sequence_name=Y53F4B.31;biotype=protein_coding;Alias=gst-28,Y53F4B.31	-	207	Y53F4B.31
941	chrII	15251584	15251872	GFP-STA1_MT010_MT015_IDR_final_peak_3750	88	.	1.97729	11.0163	8.89199	138	chrII	15250498	15252498	ID=Gene:WBGene00021594;Name=WBGene00021594;locus=tig-3;sequence_name=Y46E12BL.1;biotype=protein_coding;Alias=tig-3,Y46E12BL.1	-	288	Y46E12BL.1
942	chrIII	14756	15162	GFP-STA1_MT010_MT015_IDR_final_peak_3757	180	.	2.43753	20.5975	18.0706	140	chrIII	13801	15801	ID=Gene:WBGene00003670;Name=WBGene00003670;locus=nhr-80;sequence_name=H10E21.3;biotype=protein_coding;Alias=nhr-80,H10E21.3	-	406	H10E21.3
943	chrIII	14756	15162	GFP-STA1_MT010_MT015_IDR_final_peak_3757	180	.	2.43753	20.5975	18.0706	140	chrIII	14720	16720	ID=Gene:WBGene00019182;Name=WBGene00019182;interpolated_map_position=-27.2166;sequence_name=H10E21.1;biotype=protein_coding;Alias=H10E21.1	+	406	H10E21.1
944	chrIII	15321	15552	GFP-STA1_MT010_MT015_IDR_final_peak_3758	140	.	2.25002	16.4061	14.0451	90	chrIII	13801	15801	ID=Gene:WBGene00003670;Name=WBGene00003670;locus=nhr-80;sequence_name=H10E21.3;biotype=protein_coding;Alias=nhr-80,H10E21.3	-	231	H10E21.3
945	chrIII	15321	15552	GFP-STA1_MT010_MT015_IDR_final_peak_3758	140	.	2.25002	16.4061	14.0451	90	chrIII	14720	16720	ID=Gene:WBGene00019182;Name=WBGene00019182;interpolated_map_position=-27.2166;sequence_name=H10E21.1;biotype=protein_coding;Alias=H10E21.1	+	231	H10E21.1
946	chrIII	64713	65427	GFP-STA1_MT010_MT015_IDR_final_peak_3764	165	.	2.36934	19.03	16.5629	147	chrIII	65261	67261	ID=Gene:WBGene00021043;Name=WBGene00021043;locus=pck-1;sequence_name=W05G11.6;biotype=protein_coding;Alias=pck-1,W05G11.6	-	166	W05G11.6
947	chrIII	67033	67426	GFP-STA1_MT010_MT015_IDR_final_peak_3766	88	.	1.97729	11.0163	8.89199	187	chrIII	65261	67261	ID=Gene:WBGene00021043;Name=WBGene00021043;locus=pck-1;sequence_name=W05G11.6;biotype=protein_coding;Alias=pck-1,W05G11.6	-	228	W05G11.6
948	chrIII	107828	108244	GFP-STA1_MT010_MT015_IDR_final_peak_3770	853	.	4.53024	89.4728	85.3046	203	chrIII	106453	108453	ID=Gene:WBGene00016224;Name=WBGene00016224;locus=fbxa-57;sequence_name=C29F9.10;biotype=protein_coding;Alias=fbxa-57,C29F9.10	-	416	C29F9.10
949	chrIII	120131	120554	GFP-STA1_MT010_MT015_IDR_final_peak_3772	180	.	2.43753	20.5975	18.0706	266	chrIII	119492	121492	ID=Gene:WBGene00016219;Name=WBGene00016219;interpolated_map_position=-26.9842;sequence_name=C29F9.4;biotype=protein_coding;Alias=C29F9.4	+	423	C29F9.4
950	chrIII	299315	299523	GFP-STA1_MT010_MT015_IDR_final_peak_3789	104	.	2.06252	12.6057	10.4075	100	chrIII	297556	299556	ID=Gene:WBGene00000081;Name=WBGene00000081;locus=ads-1;sequence_name=Y50D7A.7;biotype=protein_coding;Alias=ads-1,Y50D7A.7	-	208	Y50D7A.7
951	chrIII	348942	350762	GFP-STA1_MT010_MT015_IDR_final_peak_3794	316	.	2.98299	34.7621	31.6806	881	chrIII	347609	349609	ID=Gene:WBGene00001561;Name=WBGene00001561;locus=gei-4;sequence_name=W07B3.2;biotype=protein_coding;Alias=gei-4,W07B3.2	-	667	W07B3.2
952	chrIII	778242	778680	GFP-STA1_MT010_MT015_IDR_final_peak_3829	116	.	2.1307	13.9404	11.6828	313	chrIII	777154	779154	ID=Gene:WBGene00000117;Name=WBGene00000117;locus=alh-11;sequence_name=F42G9.5;biotype=protein_coding;Alias=alh-11,F42G9.5	-	438	F42G9.5
953	chrIII	793388	794047	GFP-STA1_MT010_MT015_IDR_final_peak_3831	104	.	2.06252	12.6057	10.4075	109	chrIII	792687	794687	ID=Gene:WBGene00004922;Name=WBGene00004922;locus=snt-2;sequence_name=F42G9.7;biotype=protein_coding;Alias=snt-2,F42G9.7	-	659	F42G9.7
954	chrIII	793388	794047	GFP-STA1_MT010_MT015_IDR_final_peak_3831	104	.	2.06252	12.6057	10.4075	109	chrIII	793300	795300	ID=Gene:WBGene00004498;Name=WBGene00004498;locus=rps-29;sequence_name=B0412.4;biotype=protein_coding;Alias=rps-29,B0412.4	+	659	B0412.4
955	chrIII	832828	836250	GFP-STA1_MT010_MT015_IDR_final_peak_3835	694	.	4.08293	73.3101	69.4981	278	chrIII	831277	833277	ID=Gene:WBGene00019329;Name=WBGene00019329;locus=ceeh-1;sequence_name=K02F3.6;biotype=protein_coding;Alias=ceeh-1,K02F3.6	-	449	K02F3.6
956	chrIII	873401	873747	GFP-STA1_MT010_MT015_IDR_final_peak_3841	84	.	1.86915	10.5113	8.41431	228	chrIII	872531	874531	ID=Gene:WBGene00020760;Name=WBGene00020760;interpolated_map_position=-25.5502;sequence_name=T24C4.4;biotype=protein_coding;Alias=T24C4.4	-	346	T24C4.4
957	chrIII	873401	873747	GFP-STA1_MT010_MT015_IDR_final_peak_3841	84	.	1.86915	10.5113	8.41431	228	chrIII	873310	875310	ID=Gene:WBGene00044681;Name=WBGene00044681;interpolated_map_position=-25.5441;sequence_name=T24C4.8;biotype=protein_coding;Alias=T24C4.8	+	346	T24C4.8
958	chrIII	901503	902199	GFP-STA1_MT010_MT015_IDR_final_peak_3848	695	.	4.15913	73.4111	69.5901	539	chrIII	900444	902444	ID=Gene:WBGene00017759;Name=WBGene00017759;locus=sucl-2;sequence_name=F23H11.3;biotype=protein_coding;Alias=sucl-2,F23H11.3	-	696	F23H11.3
959	chrIII	936173	936446	GFP-STA1_MT010_MT015_IDR_final_peak_3851	143	.	2.26707	16.7714	14.3953	113	chrIII	935067	937067	ID=Gene:WBGene00020453;Name=WBGene00020453;locus=fbxa-55;sequence_name=T12B5.6;biotype=protein_coding;Alias=fbxa-55,T12B5.6	-	273	T12B5.6
960	chrIII	943592	943809	GFP-STA1_MT010_MT015_IDR_final_peak_3853	151	.	2.30116	17.5117	15.1052	119	chrIII	942458	944458	ID=Gene:WBGene00020455;Name=WBGene00020455;locus=fbxa-59;sequence_name=T12B5.8;biotype=protein_coding;Alias=fbxa-59,T12B5.8	-	217	T12B5.8
961	chrIII	944284	944625	GFP-STA1_MT010_MT015_IDR_final_peak_3854	536	.	3.65209	57.2243	53.6882	123	chrIII	942458	944458	ID=Gene:WBGene00020455;Name=WBGene00020455;locus=fbxa-59;sequence_name=T12B5.8;biotype=protein_coding;Alias=fbxa-59,T12B5.8	-	174	T12B5.8
962	chrIII	946371	946633	GFP-STA1_MT010_MT015_IDR_final_peak_3855	158	.	2.33525	18.2646	15.8274	132	chrIII	945292	947292	ID=Gene:WBGene00020456;Name=WBGene00020456;locus=fbxa-60;sequence_name=T12B5.10;biotype=protein_coding;Alias=fbxa-60,T12B5.10	-	262	T12B5.10
963	chrIII	956093	956266	GFP-STA1_MT010_MT015_IDR_final_peak_3857	71	.	1.87502	9.22968	7.19535	90	chrIII	955334	957334	ID=Gene:WBGene00020449;Name=WBGene00020449;locus=fbxa-54;sequence_name=T12B5.2;biotype=protein_coding;Alias=fbxa-54,T12B5.2	+	173	T12B5.2
964	chrIII	1002572	1002827	GFP-STA1_MT010_MT015_IDR_final_peak_3859	161	.	2.3523	18.6458	16.1937	132	chrIII	1001707	1003707	ID=Gene:WBGene00019914;Name=WBGene00019914;locus=clec-150;sequence_name=R06B10.3;biotype=protein_coding;Alias=clec-150,R06B10.3	+	255	R06B10.3
965	chrIII	1017326	1020639	GFP-STA1_MT010_MT015_IDR_final_peak_3860	268	.	2.08832	29.6873	26.815	2141	chrIII	1019970	1021970	ID=Gene:WBGene00021336;Name=WBGene00021336;interpolated_map_position=-24.7887;sequence_name=Y34F4.1;biotype=protein_coding;Alias=Y34F4.1	+	669	Y34F4.1
966	chrIII	1024378	1024684	GFP-STA1_MT010_MT015_IDR_final_peak_3861	300	.	2.89882	33.1042	30.0722	130	chrIII	1023561	1025561	ID=Gene:WBGene00021339;Name=WBGene00021339;interpolated_map_position=-24.788;sequence_name=Y34F4.4;biotype=protein_coding;Alias=Y34F4.4	-	306	Y34F4.4
967	chrIII	1080616	1080807	GFP-STA1_MT010_MT015_IDR_final_peak_3864	123	.	2.1648	14.6283	12.3415	88	chrIII	1079481	1081481	ID=Gene:WBGene00004277;Name=WBGene00004277;locus=rab-18;sequence_name=Y92C3B.3;biotype=protein_coding;Alias=rab-18,Y92C3B.3	-	191	Y92C3B.3
968	chrIII	1080616	1080807	GFP-STA1_MT010_MT015_IDR_final_peak_3864	123	.	2.1648	14.6283	12.3415	88	chrIII	1079870	1081870	ID=Gene:WBGene00022357;Name=WBGene00022357;locus=kbp-4;sequence_name=Y92C3B.1;biotype=protein_coding;Alias=kbp-4,Y92C3B.1	+	191	Y92C3B.1
969	chrIII	1080616	1080807	GFP-STA1_MT010_MT015_IDR_final_peak_3864	123	.	2.1648	14.6283	12.3415	88	chrIII	1080403	1082403	ID=Gene:WBGene00003917;Name=WBGene00003917;locus=par-2;sequence_name=F58B6.3;biotype=protein_coding;Alias=par-2,F58B6.3	+	191	F58B6.3
970	chrIII	1202148	1202466	GFP-STA1_MT010_MT015_IDR_final_peak_3870	116	.	2.1307	13.9404	11.6828	187	chrIII	1201008	1203008	ID=Gene:WBGene00022493;Name=WBGene00022493;locus=mrpl-45;sequence_name=Y119D3B.16;biotype=protein_coding;Alias=mrpl-45,Y119D3B.16	-	318	Y119D3B.16
971	chrIII	1202148	1202466	GFP-STA1_MT010_MT015_IDR_final_peak_3870	116	.	2.1307	13.9404	11.6828	187	chrIII	1201548	1203548	ID=Gene:WBGene00022489;Name=WBGene00022489;interpolated_map_position=-22.6096;sequence_name=Y119D3B.12;biotype=protein_coding;Alias=Y119D3B.12	+	318	Y119D3B.12
972	chrIII	1214416	1215142	GFP-STA1_MT010_MT015_IDR_final_peak_3871	271	.	2.81253	30.0418	27.1519	504	chrIII	1213952	1215952	ID=Gene:WBGene00022497;Name=WBGene00022497;interpolated_map_position=-22.6003;sequence_name=Y119D3B.21;biotype=protein_coding;Alias=Y119D3B.21	+	726	Y119D3B.21
973	chrIII	1222113	1222411	GFP-STA1_MT010_MT015_IDR_final_peak_3875	126	.	2.18184	14.9772	12.6761	112	chrIII	1221072	1223072	ID=Gene:WBGene00003978;Name=WBGene00003978;locus=pes-4;sequence_name=Y119D3B.17;biotype=protein_coding;Alias=pes-4,Y119D3B.17	-	298	Y119D3B.17
974	chrIII	1254779	1255045	GFP-STA1_MT010_MT015_IDR_final_peak_3887	80	.	1.78827	10.1431	8.06232	91	chrIII	1253401	1255401	ID=Gene:WBGene00022494;Name=WBGene00022494;locus=fbxa-91;sequence_name=Y119D3B.18;biotype=protein_coding;Alias=fbxa-91,Y119D3B.18	-	266	Y119D3B.18
975	chrIII	1254779	1255045	GFP-STA1_MT010_MT015_IDR_final_peak_3887	80	.	1.78827	10.1431	8.06232	91	chrIII	1254551	1256551	ID=Gene:WBGene00022483;Name=WBGene00022483;locus=srz-8;sequence_name=Y119D3B.5;biotype=protein_coding;Alias=srz-8,Y119D3B.5	+	266	Y119D3B.5
976	chrIII	1260398	1260660	GFP-STA1_MT010_MT015_IDR_final_peak_3888	117	.	1.71045	13.968	11.7101	133	chrIII	1258424	1260424	ID=Gene:WBGene00022482;Name=WBGene00022482;locus=fbxa-208;sequence_name=Y119D3B.4;biotype=protein_coding;Alias=fbxa-208,Y119D3B.4	+	26	Y119D3B.4
977	chrIII	1263241	1263437	GFP-STA1_MT010_MT015_IDR_final_peak_3892	73	.	1.75665	9.34527	7.30852	84	chrIII	1261842	1263842	ID=Gene:WBGene00022496;Name=WBGene00022496;locus=fbxa-92;sequence_name=Y119D3B.20;biotype=protein_coding;Alias=fbxa-92,Y119D3B.20	-	196	Y119D3B.20
978	chrIII	1263241	1263437	GFP-STA1_MT010_MT015_IDR_final_peak_3892	73	.	1.75665	9.34527	7.30852	84	chrIII	1262992	1264992	ID=Gene:WBGene00022481;Name=WBGene00022481;locus=srz-9;sequence_name=Y119D3B.3;biotype=protein_coding;Alias=srz-9,Y119D3B.3	+	196	Y119D3B.3
979	chrIII	1295191	1295527	GFP-STA1_MT010_MT015_IDR_final_peak_3898	180	.	2.43753	20.5975	18.0706	198	chrIII	1294684	1296684	ID=Gene:WBGene00022478;Name=WBGene00022478;locus=fbxa-35;sequence_name=Y119D3A.3;biotype=protein_coding;Alias=fbxa-35,Y119D3A.3	+	336	Y119D3A.3
980	chrIII	1295191	1295527	GFP-STA1_MT010_MT015_IDR_final_peak_3898	180	.	2.43753	20.5975	18.0706	198	chrIII	1293474	1295474	ID=Gene:WBGene00022480;Name=WBGene00022480;interpolated_map_position=-22.5061;sequence_name=Y119D3A.5;biotype=transposon_protein_coding;Alias=Y119D3A.5	-	283	Y119D3A.5
981	chrIII	1301290	1303015	GFP-STA1_MT010_MT015_IDR_final_peak_3900	277	.	2.10934	30.6684	27.7082	611	chrIII	1302680	1304680	ID=Gene:WBGene00022476;Name=WBGene00022476;locus=fbxa-75;sequence_name=Y119D3A.1;biotype=protein_coding;Alias=fbxa-75,Y119D3A.1	+	335	Y119D3A.1
982	chrIII	1315073	1315566	GFP-STA1_MT010_MT015_IDR_final_peak_3902	1025	.	5.02846	107.593	102.521	193	chrIII	1314218	1316218	ID=Gene:WBGene00022330;Name=WBGene00022330;locus=fbxa-80;sequence_name=Y82E9BL.14;biotype=protein_coding;Alias=fbxa-80,Y82E9BL.14	-	493	Y82E9BL.14
983	chrIII	1315073	1315566	GFP-STA1_MT010_MT015_IDR_final_peak_3902	1025	.	5.02846	107.593	102.521	193	chrIII	1314264	1316264	ID=Gene:WBGene00022331;Name=WBGene00022331;locus=fbxa-19;sequence_name=Y82E9BL.15;biotype=protein_coding;Alias=fbxa-19,Y82E9BL.15	+	493	Y82E9BL.15
984	chrIII	1331960	1332191	GFP-STA1_MT010_MT015_IDR_final_peak_3905	165	.	2.36934	19.03	16.5629	131	chrIII	1331016	1333016	ID=Gene:WBGene00194735;Name=WBGene00194735;interpolated_map_position=-22.17;sequence_name=Y82E9BL.19;biotype=protein_coding;Alias=Y82E9BL.19	+	231	Y82E9BL.19
985	chrIII	1384195	1384394	GFP-STA1_MT010_MT015_IDR_final_peak_3907	120	.	2.14775	14.2827	12.0105	98	chrIII	1382412	1384412	ID=Gene:WBGene00022345;Name=WBGene00022345;locus=fbxa-138;sequence_name=Y82E9BR.12;biotype=protein_coding;Alias=fbxa-138,Y82E9BR.12	-	199	Y82E9BR.12
986	chrIII	1388460	1388739	GFP-STA1_MT010_MT015_IDR_final_peak_3909	400	.	3.27276	43.3437	40.068	135	chrIII	1387497	1389497	ID=Gene:WBGene00194746;Name=WBGene00194746;interpolated_map_position=-21.9014;sequence_name=Y82E9BR.25;biotype=protein_coding;Alias=Y82E9BR.25	-	279	Y82E9BR.25
987	chrIII	1388460	1388739	GFP-STA1_MT010_MT015_IDR_final_peak_3909	400	.	3.27276	43.3437	40.068	135	chrIII	1386467	1388467	ID=Gene:WBGene00022338;Name=WBGene00022338;interpolated_map_position=-21.9017;sequence_name=Y82E9BR.5;biotype=protein_coding;Alias=Y82E9BR.5	+	7	Y82E9BR.5
988	chrIII	1392765	1393092	GFP-STA1_MT010_MT015_IDR_final_peak_3911	180	.	2.43753	20.5975	18.0706	205	chrIII	1390852	1392852	ID=Gene:WBGene00022346;Name=WBGene00022346;interpolated_map_position=-21.8969;sequence_name=Y82E9BR.13;biotype=protein_coding;Alias=Y82E9BR.13	-	87	Y82E9BR.13
989	chrIII	1397149	1397319	GFP-STA1_MT010_MT015_IDR_final_peak_3912	113	.	2.11366	13.6016	11.3587	71	chrIII	1397172	1399172	ID=Gene:WBGene00022337;Name=WBGene00022337;interpolated_map_position=-21.8849;sequence_name=Y82E9BR.4;biotype=protein_coding;Alias=Y82E9BR.4	+	147	Y82E9BR.4
990	chrIII	1398266	1398512	GFP-STA1_MT010_MT015_IDR_final_peak_3913	216	.	2.59094	24.2974	21.6277	125	chrIII	1397172	1399172	ID=Gene:WBGene00022337;Name=WBGene00022337;interpolated_map_position=-21.8849;sequence_name=Y82E9BR.4;biotype=protein_coding;Alias=Y82E9BR.4	+	246	Y82E9BR.4
991	chrIII	1401550	1401798	GFP-STA1_MT010_MT015_IDR_final_peak_3915	158	.	2.33525	18.2646	15.8274	115	chrIII	1400966	1402966	ID=Gene:WBGene00044761;Name=WBGene00044761;interpolated_map_position=-21.8809;sequence_name=Y82E9BR.23;biotype=protein_coding;Alias=Y82E9BR.23	+	248	Y82E9BR.23
992	chrIII	1414302	1414504	GFP-STA1_MT010_MT015_IDR_final_peak_3916	130	.	2.19889	15.3295	13.0137	77	chrIII	1413116	1415116	ID=Gene:WBGene00022347;Name=WBGene00022347;interpolated_map_position=-21.8682;sequence_name=Y82E9BR.14;biotype=protein_coding;Alias=Y82E9BR.14	-	202	Y82E9BR.14
993	chrIII	1418679	1420215	GFP-STA1_MT010_MT015_IDR_final_peak_3917	307	.	2.94889	33.7979	30.7427	220	chrIII	1418196	1420196	ID=Gene:WBGene00022336;Name=WBGene00022336;interpolated_map_position=-21.86;sequence_name=Y82E9BR.3;biotype=protein_coding;Alias=Y82E9BR.3	+	1517	Y82E9BR.3
994	chrIII	1676668	1676854	GFP-STA1_MT010_MT015_IDR_final_peak_3938	136	.	2.23298	16.0439	13.698	75	chrIII	1675721	1677721	ID=Gene:WBGene00021260;Name=WBGene00021260;interpolated_map_position=-19.6936;sequence_name=Y22D7AR.6;biotype=protein_coding;Alias=Y22D7AR.6	-	186	Y22D7AR.6
995	chrIII	1698926	1699188	GFP-STA1_MT010_MT015_IDR_final_peak_3941	196	.	2.50571	22.2128	19.6244	122	chrIII	1697983	1699983	ID=Gene:WBGene00021262;Name=WBGene00021262;locus=fbxa-74;sequence_name=Y22D7AR.9;biotype=protein_coding;Alias=fbxa-74,Y22D7AR.9	-	262	Y22D7AR.9
996	chrIII	1758163	1758415	GFP-STA1_MT010_MT015_IDR_final_peak_3945	279	.	2.84662	30.9655	27.9896	134	chrIII	1757639	1759639	ID=Gene:WBGene00194738;Name=WBGene00194738;interpolated_map_position=-18.1586;sequence_name=Y46E12A.5;biotype=protein_coding;Alias=Y46E12A.5	-	252	Y46E12A.5
997	chrIII	1758163	1758415	GFP-STA1_MT010_MT015_IDR_final_peak_3945	279	.	2.84662	30.9655	27.9896	134	chrIII	1757721	1759721	ID=Gene:WBGene00021592;Name=WBGene00021592;interpolated_map_position=-18.1316;sequence_name=Y46E12A.2;biotype=protein_coding;Alias=Y46E12A.2	+	252	Y46E12A.2
998	chrIII	1824602	1824820	GFP-STA1_MT010_MT015_IDR_final_peak_3947	71	.	1.87502	9.22968	7.19535	124	chrIII	1823114	1825114	ID=Gene:WBGene00004249;Name=WBGene00004249;locus=pvf-1;sequence_name=Y39A3CL.6;biotype=protein_coding;Alias=pvf-1,Y39A3CL.6	-	218	Y39A3CL.6
999	chrIII	1824602	1824820	GFP-STA1_MT010_MT015_IDR_final_peak_3947	71	.	1.87502	9.22968	7.19535	124	chrIII	1823919	1825919	ID=Gene:WBGene00021443;Name=WBGene00021443;interpolated_map_position=-15.9941;sequence_name=Y39A3CL.7;biotype=protein_coding;Alias=Y39A3CL.7	+	218	Y39A3CL.7
1000	chrIII	1882273	1882481	GFP-STA1_MT010_MT015_IDR_final_peak_3949	80	.	1.92616	10.1062	8.02666	90	chrIII	1882017	1884017	ID=Gene:WBGene00021447;Name=WBGene00021447;interpolated_map_position=-15.8215;sequence_name=Y39A3CR.8;biotype=protein_coding;Alias=Y39A3CR.8	-	208	Y39A3CR.8
1001	chrIII	1950274	1951944	GFP-STA1_MT010_MT015_IDR_final_peak_3957	152	.	2.30133	17.632	15.223	134	chrIII	1950479	1952479	ID=Gene:WBGene00018723;Name=WBGene00018723;interpolated_map_position=-15.7274;sequence_name=F53A3.7;biotype=protein_coding;Alias=F53A3.7	+	1465	F53A3.7
1002	chrIII	1950274	1951944	GFP-STA1_MT010_MT015_IDR_final_peak_3957	152	.	2.30133	17.632	15.223	134	chrIII	1949266	1951266	ID=Gene:WBGene00018721;Name=WBGene00018721;locus=polh-1;sequence_name=F53A3.2;biotype=protein_coding;Alias=polh-1,F53A3.2	-	992	F53A3.2
1003	chrIII	1950274	1951944	GFP-STA1_MT010_MT015_IDR_final_peak_3957	152	.	2.30133	17.632	15.223	134	chrIII	1949492	1951492	ID=Gene:WBGene00004491;Name=WBGene00004491;locus=rps-22;sequence_name=F53A3.3;biotype=protein_coding;Alias=rps-22,F53A3.3	+	1218	F53A3.3
1004	chrIII	2053505	2053696	GFP-STA1_MT010_MT015_IDR_final_peak_3966	94	.	2.01138	11.6413	9.48721	103	chrIII	2053449	2055449	ID=Gene:WBGene00019709;Name=WBGene00019709;interpolated_map_position=-15.5919;sequence_name=M01E10.3;biotype=protein_coding;Alias=M01E10.3	-	191	M01E10.3
1005	chrIII	2100786	2101300	GFP-STA1_MT010_MT015_IDR_final_peak_3973	120	.	2.14775	14.2827	12.0105	85	chrIII	2101295	2103295	ID=Gene:WBGene00004088;Name=WBGene00004088;locus=ppk-2;sequence_name=Y48G9A.8;biotype=protein_coding;Alias=ppk-2,Y48G9A.8	+	5	Y48G9A.8
1006	chrIII	2418445	2418758	GFP-STA1_MT010_MT015_IDR_final_peak_3987	210	.	2.55168	23.66	21.0193	142	chrIII	2417205	2419205	ID=Gene:WBGene00021022;Name=WBGene00021022;interpolated_map_position=-14.5724;sequence_name=W04B5.5;biotype=protein_coding;Alias=W04B5.5	-	313	W04B5.5
1007	chrIII	2418445	2418758	GFP-STA1_MT010_MT015_IDR_final_peak_3987	210	.	2.55168	23.66	21.0193	142	chrIII	2417345	2419345	ID=Gene:WBGene00021020;Name=WBGene00021020;interpolated_map_position=-14.5427;sequence_name=W04B5.3;biotype=protein_coding;Alias=W04B5.3	+	313	W04B5.3
1008	chrIII	2454917	2455279	GFP-STA1_MT010_MT015_IDR_final_peak_3990	695	.	4.15913	73.4111	69.5901	139	chrIII	2453949	2455949	ID=Gene:WBGene00003711;Name=WBGene00003711;locus=nhr-121;sequence_name=E02H9.8;biotype=protein_coding;Alias=nhr-121,E02H9.8	-	362	E02H9.8
1009	chrIII	2454917	2455279	GFP-STA1_MT010_MT015_IDR_final_peak_3990	695	.	4.15913	73.4111	69.5901	139	chrIII	2455180	2457180	ID=Gene:WBGene00017102;Name=WBGene00017102;interpolated_map_position=-14.1744;sequence_name=E02H9.4;biotype=protein_coding;Alias=E02H9.4	+	99	E02H9.4
1010	chrIII	2465894	2466161	GFP-STA1_MT010_MT015_IDR_final_peak_3994	220	.	2.60798	24.7228	22.0357	118	chrIII	2464474	2466474	ID=Gene:WBGene00017100;Name=WBGene00017100;interpolated_map_position=-13.7073;sequence_name=E02H9.2;biotype=protein_coding;Alias=E02H9.2	+	267	E02H9.2
1011	chrIII	2507999	2508235	GFP-STA1_MT010_MT015_IDR_final_peak_3999	206	.	2.53489	23.2441	20.6189	115	chrIII	2506972	2508972	ID=Gene:WBGene00021852;Name=WBGene00021852;interpolated_map_position=-12.9819;sequence_name=Y54F10AM.8;biotype=protein_coding;Alias=Y54F10AM.8	-	236	Y54F10AM.8
1012	chrIII	2507999	2508235	GFP-STA1_MT010_MT015_IDR_final_peak_3999	206	.	2.53489	23.2441	20.6189	115	chrIII	2508046	2510046	ID=Gene:WBGene00021850;Name=WBGene00021850;interpolated_map_position=-12.9808;sequence_name=Y54F10AM.6;biotype=protein_coding;Alias=Y54F10AM.6	+	189	Y54F10AM.6
1013	chrIII	2586262	2586529	GFP-STA1_MT010_MT015_IDR_final_peak_4003	113	.	2.11366	13.6016	11.3587	132	chrIII	2585485	2587485	ID=Gene:WBGene00022196;Name=WBGene00022196;locus=gpa-17;sequence_name=Y71H2B.7;biotype=protein_coding;Alias=gpa-17,Y71H2B.7	+	267	Y71H2B.7
1014	chrIII	2687412	2687643	GFP-STA1_MT010_MT015_IDR_final_peak_4010	80	.	1.92616	10.1062	8.02666	138	chrIII	2685463	2687463	ID=Gene:WBGene00003941;Name=WBGene00003941;locus=pbo-1;sequence_name=Y71H2AL.1;biotype=protein_coding;Alias=pbo-1,Y71H2AL.1	-	51	Y71H2AL.1
1015	chrIII	2687412	2687643	GFP-STA1_MT010_MT015_IDR_final_peak_4010	80	.	1.92616	10.1062	8.02666	138	chrIII	2685791	2687791	ID=Gene:WBGene00022165;Name=WBGene00022165;interpolated_map_position=-10.8214;sequence_name=Y71H2AL.2;biotype=protein_coding;Alias=Y71H2AL.2	+	231	Y71H2AL.2
1016	chrIII	2733597	2734219	GFP-STA1_MT010_MT015_IDR_final_peak_4015	176	.	2.42048	20.201	17.689	450	chrIII	2733011	2735011	ID=Gene:WBGene00022177;Name=WBGene00022177;interpolated_map_position=-10.754;sequence_name=Y71H2AM.12;biotype=protein_coding;Alias=Y71H2AM.12	-	622	Y71H2AM.12
1017	chrIII	2739417	2739780	GFP-STA1_MT010_MT015_IDR_final_peak_4016	200	.	2.52275	22.6239	20.0186	229	chrIII	2738531	2740531	ID=Gene:WBGene00022178;Name=WBGene00022178;interpolated_map_position=-10.7482;sequence_name=Y71H2AM.13;biotype=protein_coding;Alias=Y71H2AM.13	-	363	Y71H2AM.13
1018	chrIII	2760698	2761097	GFP-STA1_MT010_MT015_IDR_final_peak_4019	180	.	2.43753	20.5975	18.0706	264	chrIII	2759816	2761816	ID=Gene:WBGene00022181;Name=WBGene00022181;locus=pho-9;sequence_name=Y71H2AM.16;biotype=protein_coding;Alias=pho-9,Y71H2AM.16	-	399	Y71H2AM.16
1019	chrIII	2785897	2786636	GFP-STA1_MT010_MT015_IDR_final_peak_4021	140	.	2.21216	16.3885	14.0359	146	chrIII	2785854	2787854	ID=Gene:WBGene00022169;Name=WBGene00022169;interpolated_map_position=-10.1681;sequence_name=Y71H2AM.4;biotype=protein_coding;Alias=Y71H2AM.4	+	739	Y71H2AM.4
1020	chrIII	2785897	2786636	GFP-STA1_MT010_MT015_IDR_final_peak_4021	140	.	2.21216	16.3885	14.0359	146	chrIII	2784993	2786993	ID=Gene:WBGene00022185;Name=WBGene00022185;interpolated_map_position=-10.1766;sequence_name=Y71H2AM.20;biotype=protein_coding;Alias=Y71H2AM.20	-	739	Y71H2AM.20
1021	chrIII	2785897	2786636	GFP-STA1_MT010_MT015_IDR_final_peak_4021	140	.	2.21216	16.3885	14.0359	146	chrIII	2785117	2787117	ID=Gene:WBGene00022170;Name=WBGene00022170;interpolated_map_position=-10.1707;sequence_name=Y71H2AM.5;biotype=protein_coding;Alias=Y71H2AM.5	+	739	Y71H2AM.5
1022	chrIII	2874228	2874565	GFP-STA1_MT010_MT015_IDR_final_peak_4034	151	.	2.30116	17.5117	15.1052	190	chrIII	2873818	2875818	ID=Gene:WBGene00018990;Name=WBGene00018990;locus=klf-1;sequence_name=F56F11.3;biotype=protein_coding;Alias=klf-1,F56F11.3	+	337	F56F11.3
1023	chrIII	3067961	3069341	GFP-STA1_MT010_MT015_IDR_final_peak_4045	99	.	2.00312	12.131	9.95896	136	chrIII	3067306	3069306	ID=Gene:WBGene00006725;Name=WBGene00006725;locus=ubl-1;sequence_name=H06I04.4;biotype=protein_coding;Alias=ubl-1,H06I04.4	+	1345	H06I04.4
1024	chrIII	3175086	3175355	GFP-STA1_MT010_MT015_IDR_final_peak_4052	91	.	1.99434	11.327	9.18792	72	chrIII	3174339	3176339	ID=Gene:WBGene00020102;Name=WBGene00020102;interpolated_map_position=-7.44955;sequence_name=R148.3;biotype=protein_coding;Alias=R148.3	+	269	R148.3
1025	chrIII	3248740	3248934	GFP-STA1_MT010_MT015_IDR_final_peak_4054	69	.	1.85797	8.94512	6.9257	78	chrIII	3247575	3249575	ID=Gene:WBGene00021800;Name=WBGene00021800;interpolated_map_position=-7.32739;sequence_name=Y53G8AL.2;biotype=protein_coding;Alias=Y53G8AL.2	-	194	Y53G8AL.2
1026	chrIII	3253744	3254117	GFP-STA1_MT010_MT015_IDR_final_peak_4056	370	.	3.17049	40.2378	37.0262	140	chrIII	3252143	3254143	ID=Gene:WBGene00021801;Name=WBGene00021801;interpolated_map_position=-7.32346;sequence_name=Y53G8AL.3;biotype=protein_coding;Alias=Y53G8AL.3	-	373	Y53G8AL.3
1027	chrIII	3281954	3282192	GFP-STA1_MT010_MT015_IDR_final_peak_4058	116	.	2.1307	13.9404	11.6828	121	chrIII	3281308	3283308	ID=Gene:WBGene00021814;Name=WBGene00021814;interpolated_map_position=-7.30485;sequence_name=Y53G8AR.7;biotype=protein_coding;Alias=Y53G8AR.7	+	238	Y53G8AR.7
1028	chrIII	3370065	3370384	GFP-STA1_MT010_MT015_IDR_final_peak_4070	689	.	4.14209	72.7841	68.9746	152	chrIII	3369209	3371209	ID=Gene:WBGene00004183;Name=WBGene00004183;locus=prk-2;sequence_name=F45H7.4;biotype=protein_coding;Alias=prk-2,F45H7.4	-	319	F45H7.4
1029	chrIII	3370878	3371105	GFP-STA1_MT010_MT015_IDR_final_peak_4071	94	.	2.01138	11.6413	9.48721	107	chrIII	3369209	3371209	ID=Gene:WBGene00004183;Name=WBGene00004183;locus=prk-2;sequence_name=F45H7.4;biotype=protein_coding;Alias=prk-2,F45H7.4	-	227	F45H7.4
1030	chrIII	3475009	3475804	GFP-STA1_MT010_MT015_IDR_final_peak_4096	85	.	1.96025	10.7093	8.59971	666	chrIII	3474450	3476450	ID=Gene:WBGene00007928;Name=WBGene00007928;interpolated_map_position=-6.55504;sequence_name=C34C12.9;biotype=protein_coding;Alias=C34C12.9	-	795	C34C12.9
1031	chrIII	3505142	3505554	GFP-STA1_MT010_MT015_IDR_final_peak_4102	74	.	1.88018	9.4399	7.40108	217	chrIII	3504226	3506226	ID=Gene:WBGene00010809;Name=WBGene00010809;interpolated_map_position=-6.26229;sequence_name=M01F1.3;biotype=protein_coding;Alias=M01F1.3	-	412	M01F1.3
1032	chrIII	3519592	3519808	GFP-STA1_MT010_MT015_IDR_final_peak_4104	69	.	1.85797	8.94512	6.9257	124	chrIII	3518607	3520607	ID=Gene:WBGene00010811;Name=WBGene00010811;locus=hmit-1.3;sequence_name=M01F1.5;biotype=protein_coding;Alias=hmit-1.3,M01F1.5	-	216	M01F1.5
1033	chrIII	3520182	3520374	GFP-STA1_MT010_MT015_IDR_final_peak_4105	80	.	1.92616	10.1062	8.02666	101	chrIII	3518607	3520607	ID=Gene:WBGene00010811;Name=WBGene00010811;locus=hmit-1.3;sequence_name=M01F1.5;biotype=protein_coding;Alias=hmit-1.3,M01F1.5	-	192	M01F1.5
1034	chrIII	3520436	3520742	GFP-STA1_MT010_MT015_IDR_final_peak_4106	116	.	2.1307	13.9404	11.6828	161	chrIII	3518607	3520607	ID=Gene:WBGene00010811;Name=WBGene00010811;locus=hmit-1.3;sequence_name=M01F1.5;biotype=protein_coding;Alias=hmit-1.3,M01F1.5	-	171	M01F1.5
1035	chrIII	3546422	3546669	GFP-STA1_MT010_MT015_IDR_final_peak_4109	69	.	1.85797	8.94512	6.9257	113	chrIII	3545419	3547419	ID=Gene:WBGene00044166;Name=WBGene00044166;interpolated_map_position=-5.77535;sequence_name=C54C6.7;biotype=protein_coding;Alias=C54C6.7	-	247	C54C6.7
1036	chrIII	3630443	3630658	GFP-STA1_MT010_MT015_IDR_final_peak_4117	83	.	1.88711	10.4081	8.31351	111	chrIII	3629366	3631366	ID=Gene:WBGene00007859;Name=WBGene00007859;locus=mrps-31;sequence_name=C32A3.2;biotype=protein_coding;Alias=mrps-31,C32A3.2	-	215	C32A3.2
1037	chrIII	3650741	3651419	GFP-STA1_MT010_MT015_IDR_final_peak_4121	83	.	1.9432	10.4059	8.31152	128	chrIII	3649832	3651832	ID=Gene:WBGene00008118;Name=WBGene00008118;locus=madf-8;sequence_name=C46F11.3;biotype=protein_coding;Alias=madf-8,C46F11.3	-	678	C46F11.3
1038	chrIII	3650741	3651419	GFP-STA1_MT010_MT015_IDR_final_peak_4121	83	.	1.9432	10.4059	8.31152	128	chrIII	3649906	3651906	ID=Gene:WBGene00008117;Name=WBGene00008117;locus=gsr-1;sequence_name=C46F11.2;biotype=protein_coding;Alias=gsr-1,C46F11.2	+	678	C46F11.2
1039	chrIII	3664315	3664500	GFP-STA1_MT010_MT015_IDR_final_peak_4122	69	.	1.85797	8.94512	6.9257	109	chrIII	3663494	3665494	ID=Gene:WBGene00008119;Name=WBGene00008119;interpolated_map_position=-4.88737;sequence_name=C46F11.4;biotype=protein_coding;Alias=C46F11.4	-	185	C46F11.4
1040	chrIII	3671056	3671421	GFP-STA1_MT010_MT015_IDR_final_peak_4123	160	.	2.28897	18.4939	16.0523	109	chrIII	3669436	3671436	ID=Gene:WBGene00008121;Name=WBGene00008121;interpolated_map_position=-4.86412;sequence_name=C46F11.6;biotype=protein_coding;Alias=C46F11.6	-	365	C46F11.6
1041	chrIII	3701571	3702004	GFP-STA1_MT010_MT015_IDR_final_peak_4128	208	.	2.55684	23.4549	20.8185	208	chrIII	3700476	3702476	ID=Gene:WBGene00003962;Name=WBGene00003962;locus=pdi-1;sequence_name=C14B1.1;biotype=protein_coding;Alias=pdi-1,C14B1.1	-	433	C14B1.1
1042	chrIII	3701571	3702004	GFP-STA1_MT010_MT015_IDR_final_peak_4128	208	.	2.55684	23.4549	20.8185	208	chrIII	3701282	3703282	ID=Gene:WBGene00007573;Name=WBGene00007573;interpolated_map_position=-4.58263;sequence_name=C14B1.2;biotype=protein_coding;Alias=C14B1.2	+	433	C14B1.2
1043	chrIII	3703499	3703711	GFP-STA1_MT010_MT015_IDR_final_peak_4129	85	.	1.93488	10.6115	8.51231	81	chrIII	3702648	3704648	ID=Gene:WBGene00007574;Name=WBGene00007574;interpolated_map_position=-4.55553;sequence_name=C14B1.3;biotype=protein_coding;Alias=C14B1.3	+	212	C14B1.3
1044	chrIII	3799120	3799613	GFP-STA1_MT010_MT015_IDR_final_peak_4145	78	.	1.91213	9.92502	7.85744	315	chrIII	3799465	3801465	ID=Gene:WBGene00003476;Name=WBGene00003476;locus=mtm-3;sequence_name=T24A11.1;biotype=protein_coding;Alias=mtm-3,T24A11.1	-	148	T24A11.1
1045	chrIII	3801306	3801893	GFP-STA1_MT010_MT015_IDR_final_peak_4148	131	.	2.13061	15.4322	13.1146	205	chrIII	3799465	3801465	ID=Gene:WBGene00003476;Name=WBGene00003476;locus=mtm-3;sequence_name=T24A11.1;biotype=protein_coding;Alias=mtm-3,T24A11.1	-	159	T24A11.1
1046	chrIII	3820111	3820493	GFP-STA1_MT010_MT015_IDR_final_peak_4149	120	.	2.14775	14.2827	12.0105	167	chrIII	3818679	3820679	ID=Gene:WBGene00001086;Name=WBGene00001086;locus=dpy-27;sequence_name=R13G10.1;biotype=protein_coding;Alias=dpy-27,R13G10.1	-	382	R13G10.1
1047	chrIII	3844240	3845474	GFP-STA1_MT010_MT015_IDR_final_peak_4153	100	.	2.04548	12.2807	10.0973	136	chrIII	3842614	3844614	ID=Gene:WBGene00007965;Name=WBGene00007965;interpolated_map_position=-4.2485;sequence_name=C36A4.4;biotype=protein_coding;Alias=C36A4.4	-	374	C36A4.4
1048	chrIII	3844240	3845474	GFP-STA1_MT010_MT015_IDR_final_peak_4153	100	.	2.04548	12.2807	10.0973	136	chrIII	3843893	3845893	ID=Gene:WBGene00007966;Name=WBGene00007966;interpolated_map_position=-4.24836;locus=maph-1.3;sequence_name=C36A4.5;biotype=protein_coding;Alias=maph-1.3,C36A4.5	+	1234	C36A4.5
1049	chrIII	3862955	3863296	GFP-STA1_MT010_MT015_IDR_final_peak_4157	220	.	2.60798	24.7228	22.0357	149	chrIII	3861958	3863958	ID=Gene:WBGene00000264;Name=WBGene00000264;locus=brc-1;sequence_name=C36A4.8;biotype=protein_coding;Alias=brc-1,C36A4.8	-	341	C36A4.8
1050	chrIII	3867411	3869755	GFP-STA1_MT010_MT015_IDR_final_peak_4160	410	.	3.12845	44.3017	41.0122	145	chrIII	3866852	3868852	ID=Gene:WBGene00004414;Name=WBGene00004414;locus=rpl-3;sequence_name=F13B10.2;biotype=protein_coding;Alias=rpl-3,F13B10.2	+	1441	F13B10.2
1051	chrIII	3955748	3956042	GFP-STA1_MT010_MT015_IDR_final_peak_4178	188	.	2.47162	21.3992	18.842	172	chrIII	3955624	3957624	ID=Gene:WBGene00009503;Name=WBGene00009503;interpolated_map_position=-4.09086;sequence_name=F37A8.5;biotype=protein_coding;Alias=F37A8.5	+	294	F37A8.5
1052	chrIII	4004286	4004521	GFP-STA1_MT010_MT015_IDR_final_peak_4187	101	.	2.03261	12.3721	10.1869	97	chrIII	4003143	4005143	ID=Gene:WBGene00007980;Name=WBGene00007980;interpolated_map_position=-4.06056;sequence_name=C36E8.1;biotype=protein_coding;Alias=C36E8.1	-	235	C36E8.1
1053	chrIII	4018062	4018793	GFP-STA1_MT010_MT015_IDR_final_peak_4193	173	.	2.40343	19.8077	17.3105	211	chrIII	4016643	4018643	ID=Gene:WBGene00006537;Name=WBGene00006537;locus=tbb-2;sequence_name=C36E8.5;biotype=protein_coding;Alias=tbb-2,C36E8.5	-	581	C36E8.5
1054	chrIII	4171023	4171277	GFP-STA1_MT010_MT015_IDR_final_peak_4207	73	.	1.84696	9.36014	7.32273	136	chrIII	4169939	4171939	ID=Gene:WBGene00007626;Name=WBGene00007626;locus=rnf-121;sequence_name=C16C10.5;biotype=protein_coding;Alias=rnf-121,C16C10.5	-	254	C16C10.5
1055	chrIII	4171023	4171277	GFP-STA1_MT010_MT015_IDR_final_peak_4207	73	.	1.84696	9.36014	7.32273	136	chrIII	4170265	4172265	ID=Gene:WBGene00007625;Name=WBGene00007625;interpolated_map_position=-3.71796;sequence_name=C16C10.4;biotype=protein_coding;Alias=C16C10.4	+	254	C16C10.4
1056	chrIII	4191198	4191657	GFP-STA1_MT010_MT015_IDR_final_peak_4211	99	.	2.03058	12.0772	9.90621	192	chrIII	4190141	4192141	ID=Gene:WBGene00001034;Name=WBGene00001034;locus=dnj-16;sequence_name=R74.4;biotype=protein_coding;Alias=dnj-16,R74.4	+	459	R74.4
1057	chrIII	4193534	4195858	GFP-STA1_MT010_MT015_IDR_final_peak_4212	509	.	3.60861	54.4157	50.9279	224	chrIII	4192821	4194821	ID=Gene:WBGene00006959;Name=WBGene00006959;locus=xbp-1;sequence_name=R74.3;biotype=protein_coding;Alias=xbp-1,R74.3	+	1287	R74.3
1058	chrIII	4204098	4204339	GFP-STA1_MT010_MT015_IDR_final_peak_4213	437	.	3.39208	47.0693	43.7173	133	chrIII	4203269	4205269	ID=Gene:WBGene00011280;Name=WBGene00011280;interpolated_map_position=-3.67261;sequence_name=R74.6;biotype=protein_coding;Alias=R74.6	-	241	R74.6
1059	chrIII	4204098	4204339	GFP-STA1_MT010_MT015_IDR_final_peak_4213	437	.	3.39208	47.0693	43.7173	133	chrIII	4203429	4205429	ID=Gene:WBGene00011281;Name=WBGene00011281;interpolated_map_position=-3.67106;sequence_name=R74.7;biotype=protein_coding;Alias=R74.7	+	241	R74.7
1060	chrIII	4227429	4227680	GFP-STA1_MT010_MT015_IDR_final_peak_4216	136	.	2.23298	16.0439	13.698	138	chrIII	4227094	4229094	ID=Gene:WBGene00003401;Name=WBGene00003401;locus=mpk-1;sequence_name=F43C1.2;biotype=protein_coding;Alias=mpk-1,F43C1.2	-	251	F43C1.2
1061	chrIII	4302869	4303098	GFP-STA1_MT010_MT015_IDR_final_peak_4232	99	.	2.01687	12.1518	9.97932	90	chrIII	4301395	4303395	ID=Gene:WBGene00011205;Name=WBGene00011205;interpolated_map_position=-3.20365;sequence_name=R10E4.9;biotype=protein_coding;Alias=R10E4.9	-	229	R10E4.9
1062	chrIII	4313474	4313729	GFP-STA1_MT010_MT015_IDR_final_peak_4233	80	.	1.89265	10.1169	8.03718	121	chrIII	4312124	4314124	ID=Gene:WBGene00001352;Name=WBGene00001352;locus=evl-14;sequence_name=H38K22.1;biotype=protein_coding;Alias=evl-14,H38K22.1	-	255	H38K22.1
1063	chrIII	4313474	4313729	GFP-STA1_MT010_MT015_IDR_final_peak_4233	80	.	1.89265	10.1169	8.03718	121	chrIII	4312927	4314927	ID=Gene:WBGene00010428;Name=WBGene00010428;locus=dcn-1;sequence_name=H38K22.2;biotype=protein_coding;Alias=dcn-1,H38K22.2	+	255	H38K22.2
1064	chrIII	4317192	4317475	GFP-STA1_MT010_MT015_IDR_final_peak_4235	269	.	2.74027	29.7895	26.9161	101	chrIII	4316700	4318700	ID=Gene:WBGene00006478;Name=WBGene00006478;locus=tag-131;sequence_name=H38K22.3;biotype=protein_coding;Alias=tag-131,H38K22.3	+	283	H38K22.3
1065	chrIII	4369305	4370003	GFP-STA1_MT010_MT015_IDR_final_peak_4238	184	.	2.45457	20.9968	18.4545	167	chrIII	4369885	4371885	ID=Gene:WBGene00000513;Name=WBGene00000513;locus=ckb-3;sequence_name=B0285.10;biotype=protein_coding;Alias=ckb-3,B0285.10	+	118	B0285.10
1066	chrIII	4413201	4413452	GFP-STA1_MT010_MT015_IDR_final_peak_4241	78	.	1.90041	9.92319	7.85607	78	chrIII	4412457	4414457	ID=Gene:WBGene00011119;Name=WBGene00011119;interpolated_map_position=-3.17493;sequence_name=R07E5.13;biotype=protein_coding;Alias=R07E5.13	+	251	R07E5.13
1067	chrIII	4414012	4414259	GFP-STA1_MT010_MT015_IDR_final_peak_4242	122	.	2.14878	14.5004	12.2242	137	chrIII	4412457	4414457	ID=Gene:WBGene00011119;Name=WBGene00011119;interpolated_map_position=-3.17493;sequence_name=R07E5.13;biotype=protein_coding;Alias=R07E5.13	+	247	R07E5.13
1068	chrIII	4414012	4414259	GFP-STA1_MT010_MT015_IDR_final_peak_4242	122	.	2.14878	14.5004	12.2242	137	chrIII	4414226	4416226	ID=Gene:WBGene00011117;Name=WBGene00011117;interpolated_map_position=-3.17483;sequence_name=R07E5.11;biotype=protein_coding;Alias=R07E5.11	-	33	R07E5.11
1069	chrIII	4468369	4468704	GFP-STA1_MT010_MT015_IDR_final_peak_4254	100	.	2.04548	12.2807	10.0973	165	chrIII	4466377	4468377	ID=Gene:WBGene00003577;Name=WBGene00003577;locus=ndg-4;sequence_name=F56F3.2;biotype=protein_coding;Alias=ndg-4,F56F3.2	-	8	F56F3.2
1070	chrIII	4468369	4468704	GFP-STA1_MT010_MT015_IDR_final_peak_4254	100	.	2.04548	12.2807	10.0973	165	chrIII	4467878	4469878	ID=Gene:WBGene00010155;Name=WBGene00010155;interpolated_map_position=-3.17007;sequence_name=F56F3.4;biotype=protein_coding;Alias=F56F3.4	+	335	F56F3.4
1071	chrIII	4475274	4476479	GFP-STA1_MT010_MT015_IDR_final_peak_4257	144	.	2.20867	16.8744	14.4964	341	chrIII	4474143	4476143	ID=Gene:WBGene00004132;Name=WBGene00004132;locus=ifet-1;sequence_name=F56F3.1;biotype=protein_coding;Alias=ifet-1,F56F3.1	-	869	F56F3.1
1072	chrIII	4475274	4476479	GFP-STA1_MT010_MT015_IDR_final_peak_4257	144	.	2.20867	16.8744	14.4964	341	chrIII	4474918	4476918	ID=Gene:WBGene00004470;Name=WBGene00004470;locus=rps-1;sequence_name=F56F3.5;biotype=protein_coding;Alias=rps-1,F56F3.5	+	1205	F56F3.5
1073	chrIII	4489337	4492274	GFP-STA1_MT010_MT015_IDR_final_peak_4260	69	.	1.85797	8.94512	6.9257	627	chrIII	4488359	4490359	ID=Gene:WBGene00000465;Name=WBGene00000465;locus=cpg-1;sequence_name=C07G2.1;biotype=protein_coding;Alias=cpg-1,C07G2.1	+	1022	C07G2.1
1074	chrIII	4505772	4507121	GFP-STA1_MT010_MT015_IDR_final_peak_4275	136	.	2.23298	16.0439	13.698	1132	chrIII	4507114	4509114	ID=Gene:WBGene00000380;Name=WBGene00000380;locus=cct-5;sequence_name=C07G2.3;biotype=protein_coding;Alias=cct-5,C07G2.3	-	7	C07G2.3
1075	chrIII	4540508	4540981	GFP-STA1_MT010_MT015_IDR_final_peak_4278	330	.	2.97764	36.1611	33.0511	266	chrIII	4539637	4541637	ID=Gene:WBGene00010904;Name=WBGene00010904;locus=ugt-62;sequence_name=M88.1;biotype=protein_coding;Alias=ugt-62,M88.1	-	473	M88.1
1076	chrIII	4552938	4553161	GFP-STA1_MT010_MT015_IDR_final_peak_4280	86	.	1.92589	10.8003	8.68913	110	chrIII	4552646	4554646	ID=Gene:WBGene00010908;Name=WBGene00010908;locus=zbp-1;sequence_name=M88.5;biotype=protein_coding;Alias=zbp-1,M88.5	+	223	M88.5
1077	chrIII	4568465	4568846	GFP-STA1_MT010_MT015_IDR_final_peak_4287	136	.	2.23298	16.0439	13.698	252	chrIII	4567130	4569130	ID=Gene:WBGene00009439;Name=WBGene00009439;locus=mlcd-1;sequence_name=F35G12.1;biotype=protein_coding;Alias=mlcd-1,F35G12.1	-	381	F35G12.1
1078	chrIII	4643343	4643557	GFP-STA1_MT010_MT015_IDR_final_peak_4291	126	.	2.18184	14.9772	12.6761	120	chrIII	4642305	4644305	ID=Gene:WBGene00008654;Name=WBGene00008654;interpolated_map_position=-2.96933;sequence_name=F10F2.2;biotype=protein_coding;Alias=F10F2.2	-	214	F10F2.2
1079	chrIII	4647924	4648146	GFP-STA1_MT010_MT015_IDR_final_peak_4292	162	.	2.34095	18.717	16.2634	107	chrIII	4646896	4648896	ID=Gene:WBGene00011957;Name=WBGene00011957;interpolated_map_position=-2.95263;sequence_name=T23F11.6;biotype=protein_coding;Alias=T23F11.6	-	222	T23F11.6
1080	chrIII	4649189	4650367	GFP-STA1_MT010_MT015_IDR_final_peak_4294	249	.	2.7273	27.7784	24.9742	187	chrIII	4649394	4651394	ID=Gene:WBGene00011953;Name=WBGene00011953;locus=ppm-2;sequence_name=T23F11.1;biotype=protein_coding;Alias=ppm-2,T23F11.1	+	973	T23F11.1
1081	chrIII	4650847	4651268	GFP-STA1_MT010_MT015_IDR_final_peak_4295	932	.	4.62823	97.6821	93.2433	233	chrIII	4649394	4651394	ID=Gene:WBGene00011953;Name=WBGene00011953;locus=ppm-2;sequence_name=T23F11.1;biotype=protein_coding;Alias=ppm-2,T23F11.1	+	421	T23F11.1
1082	chrIII	4689073	4689300	GFP-STA1_MT010_MT015_IDR_final_peak_4301	107	.	2.07957	12.9342	10.7212	112	chrIII	4688305	4690305	ID=Gene:WBGene00011407;Name=WBGene00011407;locus=ppat-1;sequence_name=T04A8.5;biotype=protein_coding;Alias=ppat-1,T04A8.5	+	227	T04A8.5
1083	chrIII	4689593	4689900	GFP-STA1_MT010_MT015_IDR_final_peak_4302	173	.	2.40343	19.8077	17.3105	174	chrIII	4688305	4690305	ID=Gene:WBGene00011407;Name=WBGene00011407;locus=ppat-1;sequence_name=T04A8.5;biotype=protein_coding;Alias=ppat-1,T04A8.5	+	307	T04A8.5
1084	chrIII	4721796	4722271	GFP-STA1_MT010_MT015_IDR_final_peak_4306	103	.	1.99364	12.5046	10.3168	178	chrIII	4721212	4723212	ID=Gene:WBGene00000068;Name=WBGene00000068;locus=acy-1;sequence_name=F17C8.1;biotype=protein_coding;Alias=acy-1,F17C8.1	+	475	F17C8.1
1085	chrIII	4752499	4753496	GFP-STA1_MT010_MT015_IDR_final_peak_4309	80	.	1.92616	10.1062	8.02666	237	chrIII	4751370	4753370	ID=Gene:WBGene00007173;Name=WBGene00007173;interpolated_map_position=-2.59476;sequence_name=B0393.8;biotype=protein_coding;Alias=B0393.8	-	871	B0393.8
1086	chrIII	4752499	4753496	GFP-STA1_MT010_MT015_IDR_final_peak_4309	80	.	1.92616	10.1062	8.02666	237	chrIII	4753083	4755083	ID=Gene:WBGene00004469;Name=WBGene00004469;locus=rps-0;sequence_name=B0393.1;biotype=protein_coding;Alias=rps-0,B0393.1	-	413	B0393.1
1087	chrIII	4752499	4753496	GFP-STA1_MT010_MT015_IDR_final_peak_4309	80	.	1.92616	10.1062	8.02666	237	chrIII	4753432	4755432	ID=Gene:WBGene00007167;Name=WBGene00007167;locus=rbg-3;sequence_name=B0393.2;biotype=protein_coding;Alias=rbg-3,B0393.2	+	64	B0393.2
1088	chrIII	4753586	4754044	GFP-STA1_MT010_MT015_IDR_final_peak_4310	77	.	1.90911	9.81026	7.74559	134	chrIII	4753083	4755083	ID=Gene:WBGene00004469;Name=WBGene00004469;locus=rps-0;sequence_name=B0393.1;biotype=protein_coding;Alias=rps-0,B0393.1	-	458	B0393.1
1089	chrIII	4753586	4754044	GFP-STA1_MT010_MT015_IDR_final_peak_4310	77	.	1.90911	9.81026	7.74559	134	chrIII	4753432	4755432	ID=Gene:WBGene00007167;Name=WBGene00007167;locus=rbg-3;sequence_name=B0393.2;biotype=protein_coding;Alias=rbg-3,B0393.2	+	458	B0393.2
1090	chrIII	4756870	4757278	GFP-STA1_MT010_MT015_IDR_final_peak_4312	130	.	2.19889	15.3295	13.0137	259	chrIII	4756248	4758248	ID=Gene:WBGene00007168;Name=WBGene00007168;interpolated_map_position=-2.57566;sequence_name=B0393.3;biotype=protein_coding;Alias=B0393.3	+	408	B0393.3
1091	chrIII	4795974	4796352	GFP-STA1_MT010_MT015_IDR_final_peak_4314	105	.	2.00808	12.7192	10.519	270	chrIII	4795841	4797841	ID=Gene:WBGene00008006;Name=WBGene00008006;locus=tag-325;sequence_name=C38D4.5;biotype=protein_coding;Alias=tag-325,C38D4.5	+	378	C38D4.5
1092	chrIII	4882810	4883052	GFP-STA1_MT010_MT015_IDR_final_peak_4318	77	.	1.90911	9.81026	7.74559	137	chrIII	4882578	4884578	ID=Gene:WBGene00016450;Name=WBGene00016450;locus=clec-5;sequence_name=C35D10.14;biotype=protein_coding;Alias=clec-5,C35D10.14	-	242	C35D10.14
1093	chrIII	4887322	4887577	GFP-STA1_MT010_MT015_IDR_final_peak_4320	107	.	2.07957	12.9342	10.7212	125	chrIII	4886442	4888442	ID=Gene:WBGene00016451;Name=WBGene00016451;locus=clec-6;sequence_name=C35D10.15;biotype=protein_coding;Alias=clec-6,C35D10.15	-	255	C35D10.15
1094	chrIII	4899608	4900087	GFP-STA1_MT010_MT015_IDR_final_peak_4321	237	.	2.60108	26.5487	23.7915	268	chrIII	4899073	4901073	ID=Gene:WBGene00017826;Name=WBGene00017826;locus=tag-340;sequence_name=F26F4.4;biotype=protein_coding;Alias=tag-340,F26F4.4	+	479	F26F4.4
1095	chrIII	4899608	4900087	GFP-STA1_MT010_MT015_IDR_final_peak_4321	237	.	2.60108	26.5487	23.7915	268	chrIII	4898085	4900085	ID=Gene:WBGene00003598;Name=WBGene00003598;locus=nhl-2;sequence_name=F26F4.7;biotype=protein_coding;Alias=nhl-2,F26F4.7	-	477	F26F4.7
1096	chrIII	4906164	4906659	GFP-STA1_MT010_MT015_IDR_final_peak_4323	129	.	2.16408	15.2371	12.9308	329	chrIII	4906226	4908226	ID=Gene:WBGene00004400;Name=WBGene00004400;locus=rom-1;sequence_name=F26F4.3;biotype=protein_coding;Alias=rom-1,F26F4.3	+	433	F26F4.3
1097	chrIII	4962809	4963171	GFP-STA1_MT010_MT015_IDR_final_peak_4329	75	.	1.87307	9.63627	7.58394	241	chrIII	4962092	4964092	ID=Gene:WBGene00043156;Name=WBGene00043156;interpolated_map_position=-2.29893;sequence_name=C27F2.9;biotype=protein_coding;Alias=C27F2.9	-	362	C27F2.9
1098	chrIII	5018161	5018380	GFP-STA1_MT010_MT015_IDR_final_peak_4338	100	.	2.01764	12.25	10.0757	129	chrIII	5016697	5018697	ID=Gene:WBGene00020097;Name=WBGene00020097;locus=larp-1;sequence_name=R144.7;biotype=protein_coding;Alias=larp-1,R144.7	-	219	R144.7
1099	chrIII	5018161	5018380	GFP-STA1_MT010_MT015_IDR_final_peak_4338	100	.	2.01764	12.25	10.0757	129	chrIII	5017648	5019648	ID=Gene:WBGene00020094;Name=WBGene00020094;locus=wip-1;sequence_name=R144.4;biotype=protein_coding;Alias=wip-1,R144.4	+	219	R144.4
1100	chrIII	5024359	5025277	GFP-STA1_MT010_MT015_IDR_final_peak_4341	120	.	2.14775	14.2827	12.0105	148	chrIII	5023966	5025966	ID=Gene:WBGene00020092;Name=WBGene00020092;locus=pcf-11;sequence_name=R144.2;biotype=protein_coding;Alias=pcf-11,R144.2	+	918	R144.2
1101	chrIII	5031338	5031937	GFP-STA1_MT010_MT015_IDR_final_peak_4342	228	.	2.64207	25.582	22.8635	305	chrIII	5029929	5031929	ID=Gene:WBGene00002218;Name=WBGene00002218;interpolated_map_position=-2.20962;locus=klp-6;sequence_name=R144.1;biotype=protein_coding;Alias=klp-6,R144.1	+	591	R144.1
1102	chrIII	5047233	5047492	GFP-STA1_MT010_MT015_IDR_final_peak_4343	116	.	2.1307	13.9404	11.6828	131	chrIII	5047117	5049117	ID=Gene:WBGene00016676;Name=WBGene00016676;interpolated_map_position=-2.2063;sequence_name=C45G9.5;biotype=protein_coding;Alias=C45G9.5	+	259	C45G9.5
1103	chrIII	5047233	5047492	GFP-STA1_MT010_MT015_IDR_final_peak_4343	116	.	2.1307	13.9404	11.6828	131	chrIII	5046142	5048142	ID=Gene:WBGene00016678;Name=WBGene00016678;interpolated_map_position=-2.20684;sequence_name=C45G9.7;biotype=protein_coding;Alias=C45G9.7	-	259	C45G9.7
1104	chrIII	5080648	5081252	GFP-STA1_MT010_MT015_IDR_final_peak_4347	249	.	2.7273	27.7784	24.9742	222	chrIII	5080726	5082726	ID=Gene:WBGene00006519;Name=WBGene00006519;locus=tag-174;sequence_name=F54D8.2;biotype=protein_coding;Alias=tag-174,F54D8.2	+	526	F54D8.2
1105	chrIII	5137157	5137395	GFP-STA1_MT010_MT015_IDR_final_peak_4353	180	.	2.43753	20.5975	18.0706	118	chrIII	5135319	5137319	ID=Gene:WBGene00006543;Name=WBGene00006543;locus=tbx-2;sequence_name=F21H11.3;biotype=protein_coding;Alias=tbx-2,F21H11.3	-	162	F21H11.3
1106	chrIII	5172289	5173182	GFP-STA1_MT010_MT015_IDR_final_peak_4360	236	.	2.67616	26.4524	23.6987	362	chrIII	5171045	5173045	ID=Gene:WBGene00020423;Name=WBGene00020423;locus=prp-19;sequence_name=T10F2.4;biotype=protein_coding;Alias=prp-19,T10F2.4	-	756	T10F2.4
1107	chrIII	5172289	5173182	GFP-STA1_MT010_MT015_IDR_final_peak_4360	236	.	2.67616	26.4524	23.6987	362	chrIII	5171735	5173735	ID=Gene:WBGene00019631;Name=WBGene00019631;interpolated_map_position=-2.03951;sequence_name=K10D2.5;biotype=protein_coding;Alias=K10D2.5	+	893	K10D2.5
1108	chrIII	5172289	5173182	GFP-STA1_MT010_MT015_IDR_final_peak_4360	236	.	2.67616	26.4524	23.6987	362	chrIII	5172437	5174437	ID=Gene:WBGene00019630;Name=WBGene00019630;locus=emb-1;sequence_name=K10D2.4;biotype=protein_coding;Alias=emb-1,K10D2.4	+	745	K10D2.4
1109	chrIII	5172289	5173182	GFP-STA1_MT010_MT015_IDR_final_peak_4360	236	.	2.67616	26.4524	23.6987	362	chrIII	5172945	5174945	ID=Gene:WBGene00019629;Name=WBGene00019629;locus=cid-1;sequence_name=K10D2.3;biotype=protein_coding;Alias=cid-1,K10D2.3	+	237	K10D2.3
1110	chrIII	5228033	5229563	GFP-STA1_MT010_MT015_IDR_final_peak_4378	128	.	2.16444	15.1394	12.8349	97	chrIII	5226689	5228689	ID=Gene:WBGene00016411;Name=WBGene00016411;interpolated_map_position=-1.95493;sequence_name=C34E10.10;biotype=protein_coding;Alias=C34E10.10	-	656	C34E10.10
1111	chrIII	5228033	5229563	GFP-STA1_MT010_MT015_IDR_final_peak_4378	128	.	2.16444	15.1394	12.8349	97	chrIII	5227417	5229417	ID=Gene:WBGene00000229;Name=WBGene00000229;locus=atp-2;sequence_name=C34E10.6;biotype=protein_coding;Alias=atp-2,C34E10.6	+	1384	C34E10.6
1112	chrIII	5228033	5229563	GFP-STA1_MT010_MT015_IDR_final_peak_4378	128	.	2.16444	15.1394	12.8349	97	chrIII	5229555	5231555	ID=Gene:WBGene00016408;Name=WBGene00016408;locus=prmt-5;sequence_name=C34E10.5;biotype=protein_coding;Alias=prmt-5,C34E10.5	+	8	C34E10.5
1113	chrIII	5353070	5356079	GFP-STA1_MT010_MT015_IDR_final_peak_4391	246	.	2.03927	27.4488	24.6581	2177	chrIII	5352189	5354189	ID=Gene:WBGene00021317;Name=WBGene00021317;interpolated_map_position=-1.80164;sequence_name=Y32H12A.9;biotype=protein_coding;Alias=Y32H12A.9	-	1119	Y32H12A.9
1114	chrIII	5379918	5380185	GFP-STA1_MT010_MT015_IDR_final_peak_4397	325	.	2.96791	35.6123	32.5154	139	chrIII	5378929	5380929	ID=Gene:WBGene00021313;Name=WBGene00021313;locus=paqr-2;sequence_name=Y32H12A.5;biotype=protein_coding;Alias=paqr-2,Y32H12A.5	-	267	Y32H12A.5
1115	chrIII	5405663	5405912	GFP-STA1_MT010_MT015_IDR_final_peak_4398	83	.	1.9432	10.4059	8.31152	110	chrIII	5403985	5405985	ID=Gene:WBGene00021316;Name=WBGene00021316;interpolated_map_position=-1.75828;sequence_name=Y32H12A.8;biotype=protein_coding;Alias=Y32H12A.8	-	249	Y32H12A.8
1116	chrIII	5405663	5405912	GFP-STA1_MT010_MT015_IDR_final_peak_4398	83	.	1.9432	10.4059	8.31152	110	chrIII	5405116	5407116	ID=Gene:WBGene00020967;Name=WBGene00020967;interpolated_map_position=-1.75068;sequence_name=W03A5.2;biotype=protein_coding;Alias=W03A5.2	+	249	W03A5.2
1117	chrIII	5448187	5448424	GFP-STA1_MT010_MT015_IDR_final_peak_4410	83	.	1.9432	10.4059	8.31152	125	chrIII	5447419	5449419	ID=Gene:WBGene00018613;Name=WBGene00018613;locus=skpt-1;sequence_name=F48E8.7;biotype=protein_coding;Alias=skpt-1,F48E8.7	-	237	F48E8.7
1118	chrIII	5449887	5450155	GFP-STA1_MT010_MT015_IDR_final_peak_4411	86	.	1.96055	10.7945	8.68355	168	chrIII	5448868	5450868	ID=Gene:WBGene00044410;Name=WBGene00044410;interpolated_map_position=-1.67657;sequence_name=F48E8.8;biotype=protein_coding;Alias=F48E8.8	-	268	F48E8.8
1119	chrIII	5449887	5450155	GFP-STA1_MT010_MT015_IDR_final_peak_4411	86	.	1.96055	10.7945	8.68355	168	chrIII	5449106	5451106	ID=Gene:WBGene00003901;Name=WBGene00003901;locus=paa-1;sequence_name=F48E8.5;biotype=protein_coding;Alias=paa-1,F48E8.5	+	268	F48E8.5
1120	chrIII	5546726	5547157	GFP-STA1_MT010_MT015_IDR_final_peak_4423	147	.	2.28411	17.1399	14.7487	189	chrIII	5546068	5548068	ID=Gene:WBGene00017302;Name=WBGene00017302;interpolated_map_position=-1.55249;sequence_name=F09F7.5;biotype=protein_coding;Alias=F09F7.5	+	431	F09F7.5
1121	chrIII	5555010	5555268	GFP-STA1_MT010_MT015_IDR_final_peak_4426	69	.	1.81982	8.99911	6.97841	83	chrIII	5554404	5556404	ID=Gene:WBGene00017301;Name=WBGene00017301;interpolated_map_position=-1.54801;sequence_name=F09F7.4;biotype=protein_coding;Alias=F09F7.4	+	258	F09F7.4
1122	chrIII	5555010	5555268	GFP-STA1_MT010_MT015_IDR_final_peak_4426	69	.	1.81982	8.99911	6.97841	83	chrIII	5553934	5555934	ID=Gene:WBGene00017304;Name=WBGene00017304;interpolated_map_position=-1.54934;sequence_name=F09F7.7;biotype=protein_coding;Alias=F09F7.7	-	258	F09F7.7
1123	chrIII	5563595	5564026	GFP-STA1_MT010_MT015_IDR_final_peak_4430	97	.	2.02843	11.9592	9.79052	308	chrIII	5564025	5566025	ID=Gene:WBGene00003371;Name=WBGene00003371;locus=mlc-3;sequence_name=F09F7.2;biotype=protein_coding;Alias=mlc-3,F09F7.2	+	1	F09F7.2
1124	chrIII	5610299	5610546	GFP-STA1_MT010_MT015_IDR_final_peak_4439	133	.	2.21593	15.6851	13.3542	139	chrIII	5609346	5611346	ID=Gene:WBGene00015469;Name=WBGene00015469;interpolated_map_position=-1.48349;sequence_name=C05D2.8;biotype=protein_coding;Alias=C05D2.8	-	247	C05D2.8
1125	chrIII	5678855	5679188	GFP-STA1_MT010_MT015_IDR_final_peak_4450	224	.	2.56064	25.1103	22.4155	227	chrIII	5676892	5678892	ID=Gene:WBGene00018831;Name=WBGene00018831;interpolated_map_position=-1.4591;sequence_name=F54E7.9;biotype=protein_coding;Alias=F54E7.9	-	37	F54E7.9
1126	chrIII	5678855	5679188	GFP-STA1_MT010_MT015_IDR_final_peak_4450	224	.	2.56064	25.1103	22.4155	227	chrIII	5678033	5680033	ID=Gene:WBGene00018830;Name=WBGene00018830;locus=ska-3;sequence_name=F54E7.8;biotype=protein_coding;Alias=ska-3,F54E7.8	-	333	F54E7.8
1127	chrIII	5678855	5679188	GFP-STA1_MT010_MT015_IDR_final_peak_4450	224	.	2.56064	25.1103	22.4155	227	chrIII	5678239	5680239	ID=Gene:WBGene00004481;Name=WBGene00004481;locus=rps-12;sequence_name=F54E7.2;biotype=protein_coding;Alias=rps-12,F54E7.2	+	333	F54E7.2
1128	chrIII	5679243	5680460	GFP-STA1_MT010_MT015_IDR_final_peak_4451	104	.	2.06252	12.6057	10.4075	330	chrIII	5678239	5680239	ID=Gene:WBGene00004481;Name=WBGene00004481;locus=rps-12;sequence_name=F54E7.2;biotype=protein_coding;Alias=rps-12,F54E7.2	+	996	F54E7.2
1129	chrIII	5679243	5680460	GFP-STA1_MT010_MT015_IDR_final_peak_4451	104	.	2.06252	12.6057	10.4075	330	chrIII	5679498	5681498	ID=Gene:WBGene00018827;Name=WBGene00018827;locus=pst-2;sequence_name=F54E7.1;biotype=protein_coding;Alias=pst-2,F54E7.1	+	962	F54E7.1
1130	chrIII	5710668	5711052	GFP-STA1_MT010_MT015_IDR_final_peak_4460	111	.	2.06722	13.4124	11.1815	184	chrIII	5709509	5711509	ID=Gene:WBGene00015149;Name=WBGene00015149;interpolated_map_position=-1.44831;sequence_name=B0336.12;biotype=protein_coding;Alias=B0336.12	-	384	B0336.12
1131	chrIII	5710668	5711052	GFP-STA1_MT010_MT015_IDR_final_peak_4460	111	.	2.06722	13.4124	11.1815	184	chrIII	5710548	5712548	ID=Gene:WBGene00015143;Name=WBGene00015143;interpolated_map_position=-1.44786;sequence_name=B0336.3;biotype=protein_coding;Alias=B0336.3	+	384	B0336.3
1132	chrIII	5731269	5731498	GFP-STA1_MT010_MT015_IDR_final_peak_4470	116	.	2.1307	13.9404	11.6828	113	chrIII	5730011	5732011	ID=Gene:WBGene00015084;Name=WBGene00015084;interpolated_map_position=-1.44665;sequence_name=B0244.9;biotype=protein_coding;Alias=B0244.9	-	229	B0244.9
1133	chrIII	5731269	5731498	GFP-STA1_MT010_MT015_IDR_final_peak_4470	116	.	2.1307	13.9404	11.6828	113	chrIII	5730501	5732501	ID=Gene:WBGene00015082;Name=WBGene00015082;interpolated_map_position=-1.44664;sequence_name=B0244.7;biotype=protein_coding;Alias=B0244.7	+	229	B0244.7
1134	chrIII	5734949	5735242	GFP-STA1_MT010_MT015_IDR_final_peak_4471	155	.	2.29562	18.0148	15.5902	111	chrIII	5732997	5734997	ID=Gene:WBGene00015085;Name=WBGene00015085;interpolated_map_position=-1.44661;sequence_name=B0244.10;biotype=protein_coding;Alias=B0244.10	+	48	B0244.10
1135	chrIII	5769775	5769967	GFP-STA1_MT010_MT015_IDR_final_peak_4474	97	.	2.02843	11.9592	9.79052	112	chrIII	5769185	5771185	ID=Gene:WBGene00021343;Name=WBGene00021343;locus=cutl-23;sequence_name=Y37B11A.1;biotype=protein_coding;Alias=cutl-23,Y37B11A.1	+	192	Y37B11A.1
1136	chrIII	5814057	5814381	GFP-STA1_MT010_MT015_IDR_final_peak_4480	94	.	2.01138	11.6413	9.48721	163	chrIII	5814045	5816045	ID=Gene:WBGene00020021;Name=WBGene00020021;interpolated_map_position=-1.44107;sequence_name=R12B2.7;biotype=protein_coding;Alias=R12B2.7	+	324	R12B2.7
1137	chrIII	5835082	5835448	GFP-STA1_MT010_MT015_IDR_final_peak_4485	77	.	1.90911	9.81026	7.74559	219	chrIII	5834756	5836756	ID=Gene:WBGene00020020;Name=WBGene00020020;interpolated_map_position=-1.43927;sequence_name=R12B2.6;biotype=protein_coding;Alias=R12B2.6	-	366	R12B2.6
1138	chrIII	5835516	5835782	GFP-STA1_MT010_MT015_IDR_final_peak_4486	180	.	2.43753	20.5975	18.0706	132	chrIII	5834756	5836756	ID=Gene:WBGene00020020;Name=WBGene00020020;interpolated_map_position=-1.43927;sequence_name=R12B2.6;biotype=protein_coding;Alias=R12B2.6	-	266	R12B2.6
1139	chrIII	5836042	5836525	GFP-STA1_MT010_MT015_IDR_final_peak_4487	176	.	2.42048	20.201	17.689	161	chrIII	5834756	5836756	ID=Gene:WBGene00020020;Name=WBGene00020020;interpolated_map_position=-1.43927;sequence_name=R12B2.6;biotype=protein_coding;Alias=R12B2.6	-	483	R12B2.6
1140	chrIII	5836042	5836525	GFP-STA1_MT010_MT015_IDR_final_peak_4487	176	.	2.42048	20.201	17.689	161	chrIII	5835926	5837926	ID=Gene:WBGene00021029;Name=WBGene00021029;interpolated_map_position=-1.43925;sequence_name=W04D12.1;biotype=protein_coding;Alias=W04D12.1	+	483	W04D12.1
1141	chrIII	5837819	5838727	GFP-STA1_MT010_MT015_IDR_final_peak_4490	437	.	3.39208	47.0693	43.7173	461	chrIII	5835926	5837926	ID=Gene:WBGene00021029;Name=WBGene00021029;interpolated_map_position=-1.43925;sequence_name=W04D12.1;biotype=protein_coding;Alias=W04D12.1	+	107	W04D12.1
1142	chrIII	5863672	5863946	GFP-STA1_MT010_MT015_IDR_final_peak_4498	151	.	2.30116	17.5117	15.1052	134	chrIII	5862546	5864546	ID=Gene:WBGene00017163;Name=WBGene00017163;locus=dnpp-1;sequence_name=F01F1.9;biotype=protein_coding;Alias=dnpp-1,F01F1.9	-	274	F01F1.9
1143	chrIII	5863672	5863946	GFP-STA1_MT010_MT015_IDR_final_peak_4498	151	.	2.30116	17.5117	15.1052	134	chrIII	5863546	5865546	ID=Gene:WBGene00017161;Name=WBGene00017161;locus=rabn-5;sequence_name=F01F1.4;biotype=protein_coding;Alias=rabn-5,F01F1.4	+	274	F01F1.4
1144	chrIII	5874637	5875996	GFP-STA1_MT010_MT015_IDR_final_peak_4500	380	.	3.20458	41.264	38.031	434	chrIII	5875625	5877625	ID=Gene:WBGene00017166;Name=WBGene00017166;locus=aldo-2;sequence_name=F01F1.12;biotype=protein_coding;Alias=aldo-2,F01F1.12	-	371	F01F1.12
1145	chrIII	5876713	5877301	GFP-STA1_MT010_MT015_IDR_final_peak_4502	104	.	2.06252	12.6057	10.4075	274	chrIII	5875625	5877625	ID=Gene:WBGene00017166;Name=WBGene00017166;locus=aldo-2;sequence_name=F01F1.12;biotype=protein_coding;Alias=aldo-2,F01F1.12	-	588	F01F1.12
1146	chrIII	5965905	5966171	GFP-STA1_MT010_MT015_IDR_final_peak_4521	103	.	2.01988	12.5445	10.3559	123	chrIII	5965416	5967416	ID=Gene:WBGene00017773;Name=WBGene00017773;locus=dct-6;sequence_name=F25B5.1;biotype=protein_coding;Alias=dct-6,F25B5.1	+	266	F25B5.1
1147	chrIII	5981052	5981743	GFP-STA1_MT010_MT015_IDR_final_peak_4523	131	.	2.16337	15.4326	13.1149	331	chrIII	5981127	5983127	ID=Gene:WBGene00001489;Name=WBGene00001489;locus=frm-2;sequence_name=T04C9.6;biotype=protein_coding;Alias=frm-2,T04C9.6	-	616	T04C9.6
1148	chrIII	6116813	6117430	GFP-STA1_MT010_MT015_IDR_final_peak_4535	131	.	2.15654	15.4313	13.1137	172	chrIII	6115331	6117331	ID=Gene:WBGene00020549;Name=WBGene00020549;locus=nmt-1;sequence_name=T17E9.2;biotype=protein_coding;Alias=nmt-1,T17E9.2	-	518	T17E9.2
1149	chrIII	6145170	6145368	GFP-STA1_MT010_MT015_IDR_final_peak_4547	74	.	1.89207	9.51807	7.4687	107	chrIII	6145266	6147266	ID=Gene:WBGene00021533;Name=WBGene00021533;interpolated_map_position=-1.41356;sequence_name=Y42G9A.3;biotype=protein_coding;Alias=Y42G9A.3	+	102	Y42G9A.3
1150	chrIII	6158635	6159432	GFP-STA1_MT010_MT015_IDR_final_peak_4552	166	.	2.30065	19.1523	16.6825	607	chrIII	6156758	6158758	ID=Gene:WBGene00018340;Name=WBGene00018340;locus=anmt-2;sequence_name=F42A10.3;biotype=protein_coding;Alias=anmt-2,F42A10.3	-	123	F42A10.3
1151	chrIII	6178542	6178724	GFP-STA1_MT010_MT015_IDR_final_peak_4561	69	.	1.85797	8.94512	6.9257	88	chrIII	6177702	6179702	ID=Gene:WBGene00018343;Name=WBGene00018343;interpolated_map_position=-1.41003;sequence_name=F42A10.7;biotype=protein_coding;Alias=F42A10.7	-	182	F42A10.7
1152	chrIII	6178969	6179473	GFP-STA1_MT010_MT015_IDR_final_peak_4562	284	.	2.86367	31.4312	28.4419	245	chrIII	6177702	6179702	ID=Gene:WBGene00018343;Name=WBGene00018343;interpolated_map_position=-1.41003;sequence_name=F42A10.7;biotype=protein_coding;Alias=F42A10.7	-	504	F42A10.7
1153	chrIII	6279908	6280450	GFP-STA1_MT010_MT015_IDR_final_peak_4574	115	.	2.06945	13.8166	11.5699	324	chrIII	6279383	6281383	ID=Gene:WBGene00001972;Name=WBGene00001972;locus=hmg-1.2;sequence_name=F47D12.4;biotype=protein_coding;Alias=hmg-1.2,F47D12.4	+	542	F47D12.4
1154	chrIII	6303362	6303625	GFP-STA1_MT010_MT015_IDR_final_peak_4580	78	.	1.84017	9.95151	7.88346	146	chrIII	6302217	6304217	ID=Gene:WBGene00018564;Name=WBGene00018564;interpolated_map_position=-1.40005;sequence_name=F47D12.9;biotype=protein_coding;Alias=F47D12.9	-	263	F47D12.9
1155	chrIII	6340026	6340420	GFP-STA1_MT010_MT015_IDR_final_peak_4584	123	.	2.1648	14.6283	12.3415	175	chrIII	6339228	6341228	ID=Gene:WBGene00002891;Name=WBGene00002891;locus=let-767;sequence_name=C56G2.6;biotype=protein_coding;Alias=let-767,C56G2.6	-	394	C56G2.6
1156	chrIII	6352301	6352799	GFP-STA1_MT010_MT015_IDR_final_peak_4590	224	.	2.62503	25.151	22.4481	283	chrIII	6352384	6354384	ID=Gene:WBGene00016977;Name=WBGene00016977;locus=akap-1;sequence_name=C56G2.1;biotype=protein_coding;Alias=akap-1,C56G2.1	+	415	C56G2.1
1157	chrIII	6367467	6367835	GFP-STA1_MT010_MT015_IDR_final_peak_4597	103	.	2.03958	12.5594	10.3707	130	chrIII	6366822	6368822	ID=Gene:WBGene00016983;Name=WBGene00016983;interpolated_map_position=-1.35875;sequence_name=C56G2.15;biotype=protein_coding;Alias=C56G2.15	-	368	C56G2.15
1158	chrIII	6367467	6367835	GFP-STA1_MT010_MT015_IDR_final_peak_4597	103	.	2.03958	12.5594	10.3707	130	chrIII	6367042	6369042	ID=Gene:WBGene00015813;Name=WBGene00015813;locus=thoc-2;sequence_name=C16A3.8;biotype=protein_coding;Alias=thoc-2,C16A3.8	+	368	C16A3.8
1159	chrIII	6373909	6375223	GFP-STA1_MT010_MT015_IDR_final_peak_4598	262	.	2.77844	29.1285	26.2798	563	chrIII	6373997	6375997	ID=Gene:WBGene00004482;Name=WBGene00004482;locus=rps-13;sequence_name=C16A3.9;biotype=protein_coding;Alias=rps-13,C16A3.9	-	1226	C16A3.9
1160	chrIII	6373909	6375223	GFP-STA1_MT010_MT015_IDR_final_peak_4598	262	.	2.77844	29.1285	26.2798	563	chrIII	6374379	6376379	ID=Gene:WBGene00007048;Name=WBGene00007048;locus=nfx-1;sequence_name=C16A3.7;biotype=protein_coding;Alias=nfx-1,C16A3.7	+	844	C16A3.7
1161	chrIII	6395716	6396124	GFP-STA1_MT010_MT015_IDR_final_peak_4600	262	.	2.77844	29.1285	26.2798	190	chrIII	6395182	6397182	ID=Gene:WBGene00015814;Name=WBGene00015814;interpolated_map_position=-1.30449;sequence_name=C16A3.10;biotype=protein_coding;Alias=C16A3.10	-	408	C16A3.10
1162	chrIII	6396181	6397008	GFP-STA1_MT010_MT015_IDR_final_peak_4601	967	.	4.76749	101.367	96.7615	245	chrIII	6395182	6397182	ID=Gene:WBGene00015814;Name=WBGene00015814;interpolated_map_position=-1.30449;sequence_name=C16A3.10;biotype=protein_coding;Alias=C16A3.10	-	827	C16A3.10
1163	chrIII	6420683	6421804	GFP-STA1_MT010_MT015_IDR_final_peak_4610	184	.	2.45457	20.9968	18.4545	544	chrIII	6420712	6422712	ID=Gene:WBGene00015484;Name=WBGene00015484;locus=atgl-1;sequence_name=C05D11.7;biotype=protein_coding;Alias=atgl-1,C05D11.7	-	1092	C05D11.7
1164	chrIII	6421874	6422530	GFP-STA1_MT010_MT015_IDR_final_peak_4611	394	.	3.181	42.6905	39.4338	408	chrIII	6420712	6422712	ID=Gene:WBGene00015484;Name=WBGene00015484;locus=atgl-1;sequence_name=C05D11.7;biotype=protein_coding;Alias=atgl-1,C05D11.7	-	656	C05D11.7
1165	chrIII	6431750	6432016	GFP-STA1_MT010_MT015_IDR_final_peak_4613	162	.	2.3076	18.6745	16.2218	141	chrIII	6429934	6431934	ID=Gene:WBGene00015486;Name=WBGene00015486;interpolated_map_position=-1.28113;sequence_name=C05D11.9;biotype=protein_coding;Alias=C05D11.9	-	184	C05D11.9
1166	chrIII	6431750	6432016	GFP-STA1_MT010_MT015_IDR_final_peak_4613	162	.	2.3076	18.6745	16.2218	141	chrIII	6430792	6432792	ID=Gene:WBGene00015487;Name=WBGene00015487;locus=mrps-17;sequence_name=C05D11.10;biotype=protein_coding;Alias=mrps-17,C05D11.10	-	266	C05D11.10
1167	chrIII	6431750	6432016	GFP-STA1_MT010_MT015_IDR_final_peak_4613	162	.	2.3076	18.6745	16.2218	141	chrIII	6431181	6433181	ID=Gene:WBGene00006515;Name=WBGene00006515;locus=txdc-9;sequence_name=C05D11.3;biotype=protein_coding;Alias=txdc-9,C05D11.3	+	266	C05D11.3
1168	chrIII	6442205	6443060	GFP-STA1_MT010_MT015_IDR_final_peak_4616	236	.	2.67616	26.4524	23.6987	690	chrIII	6442000	6444000	ID=Gene:WBGene00003214;Name=WBGene00003214;locus=mel-32;sequence_name=C05D11.11;biotype=protein_coding;Alias=mel-32,C05D11.11	-	855	C05D11.11
1169	chrIII	6442205	6443060	GFP-STA1_MT010_MT015_IDR_final_peak_4616	236	.	2.67616	26.4524	23.6987	690	chrIII	6442971	6444971	ID=Gene:WBGene00015488;Name=WBGene00015488;interpolated_map_position=-1.26955;sequence_name=C05D11.13;biotype=protein_coding;Alias=C05D11.13	-	89	C05D11.13
1170	chrIII	6447501	6447784	GFP-STA1_MT010_MT015_IDR_final_peak_4618	74	.	1.84896	9.45594	7.4166	143	chrIII	6445943	6447943	ID=Gene:WBGene00002855;Name=WBGene00002855;locus=let-721;sequence_name=C05D11.12;biotype=protein_coding;Alias=let-721,C05D11.12	-	283	C05D11.12
1171	chrIII	6453517	6453876	GFP-STA1_MT010_MT015_IDR_final_peak_4619	72	.	1.86517	9.31889	7.28276	255	chrIII	6453483	6455483	ID=Gene:WBGene00020821;Name=WBGene00020821;locus=jhdm-1;sequence_name=T26A5.5;biotype=protein_coding;Alias=jhdm-1,T26A5.5	+	359	T26A5.5
1172	chrIII	6462902	6464590	GFP-STA1_MT010_MT015_IDR_final_peak_4620	437	.	3.3843	47.1502	43.7976	1249	chrIII	6461856	6463856	ID=Gene:WBGene00020823;Name=WBGene00020823;interpolated_map_position=-1.25482;sequence_name=T26A5.8;biotype=protein_coding;Alias=T26A5.8	-	954	T26A5.8
1173	chrIII	6462902	6464590	GFP-STA1_MT010_MT015_IDR_final_peak_4620	437	.	3.3843	47.1502	43.7976	1249	chrIII	6462801	6464801	ID=Gene:WBGene00001005;Name=WBGene00001005;locus=dlc-1;sequence_name=T26A5.9;biotype=protein_coding;Alias=dlc-1,T26A5.9	-	1688	T26A5.9
1174	chrIII	6462902	6464590	GFP-STA1_MT010_MT015_IDR_final_peak_4620	437	.	3.3843	47.1502	43.7976	1249	chrIII	6464167	6466167	ID=Gene:WBGene00006463;Name=WBGene00006463;locus=nduf-2.2;sequence_name=T26A5.3;biotype=protein_coding;Alias=nduf-2.2,T26A5.3	+	423	T26A5.3
1175	chrIII	6495239	6495441	GFP-STA1_MT010_MT015_IDR_final_peak_4623	97	.	2.02843	11.9592	9.79052	100	chrIII	6494677	6496677	ID=Gene:WBGene00044455;Name=WBGene00044455;interpolated_map_position=-1.16337;sequence_name=F23F12.13;biotype=protein_coding;Alias=F23F12.13	+	202	F23F12.13
1176	chrIII	6551607	6552135	GFP-STA1_MT010_MT015_IDR_final_peak_4628	167	.	2.36702	19.244	16.7724	292	chrIII	6550278	6552278	ID=Gene:WBGene00015641;Name=WBGene00015641;interpolated_map_position=-1.0714;sequence_name=C09E7.7;biotype=protein_coding;Alias=C09E7.7	-	528	C09E7.7
1177	chrIII	6612334	6612558	GFP-STA1_MT010_MT015_IDR_final_peak_4642	71	.	1.87502	9.22968	7.19535	79	chrIII	6611523	6613523	ID=Gene:WBGene00021503;Name=WBGene00021503;interpolated_map_position=-1.03645;locus=ctsa-2;sequence_name=Y40D12A.2;biotype=protein_coding;Alias=ctsa-2,Y40D12A.2	+	224	Y40D12A.2
1178	chrIII	6818016	6818522	GFP-STA1_MT010_MT015_IDR_final_peak_4657	120	.	2.14775	14.2827	12.0105	127	chrIII	6818374	6820374	ID=Gene:WBGene00017905;Name=WBGene00017905;interpolated_map_position=-0.940537;sequence_name=F28F5.6;biotype=protein_coding;Alias=F28F5.6	-	148	F28F5.6
1179	chrIII	6819507	6819791	GFP-STA1_MT010_MT015_IDR_final_peak_4659	165	.	2.36934	19.03	16.5629	131	chrIII	6818374	6820374	ID=Gene:WBGene00017905;Name=WBGene00017905;interpolated_map_position=-0.940537;sequence_name=F28F5.6;biotype=protein_coding;Alias=F28F5.6	-	284	F28F5.6
1180	chrIII	6848662	6849197	GFP-STA1_MT010_MT015_IDR_final_peak_4661	154	.	2.31821	17.8866	15.4646	133	chrIII	6848055	6850055	ID=Gene:WBGene00020066;Name=WBGene00020066;locus=dhhc-5;sequence_name=R13F6.5;biotype=protein_coding;Alias=dhhc-5,R13F6.5	-	535	R13F6.5
1181	chrIII	6849900	6850592	GFP-STA1_MT010_MT015_IDR_final_peak_4662	848	.	4.56823	88.9752	84.8101	293	chrIII	6848055	6850055	ID=Gene:WBGene00020066;Name=WBGene00020066;locus=dhhc-5;sequence_name=R13F6.5;biotype=protein_coding;Alias=dhhc-5,R13F6.5	-	155	R13F6.5
1182	chrIII	6856870	6857163	GFP-STA1_MT010_MT015_IDR_final_peak_4665	126	.	2.18184	14.9772	12.6761	143	chrIII	6855804	6857804	ID=Gene:WBGene00006971;Name=WBGene00006971;locus=zak-1;sequence_name=R13F6.6;biotype=protein_coding;Alias=zak-1,R13F6.6	-	293	R13F6.6
1183	chrIII	6857393	6857889	GFP-STA1_MT010_MT015_IDR_final_peak_4666	75	.	1.87307	9.63627	7.58394	330	chrIII	6855804	6857804	ID=Gene:WBGene00006971;Name=WBGene00006971;locus=zak-1;sequence_name=R13F6.6;biotype=protein_coding;Alias=zak-1,R13F6.6	-	411	R13F6.6
1184	chrIII	6863862	6864226	GFP-STA1_MT010_MT015_IDR_final_peak_4669	220	.	2.60798	24.7228	22.0357	191	chrIII	6862969	6864969	ID=Gene:WBGene00004857;Name=WBGene00004857;locus=sma-3;sequence_name=R13F6.9;biotype=protein_coding;Alias=sma-3,R13F6.9	-	364	R13F6.9
1185	chrIII	6872589	6872844	GFP-STA1_MT010_MT015_IDR_final_peak_4673	80	.	1.92616	10.1062	8.02666	129	chrIII	6872048	6874048	ID=Gene:WBGene00019381;Name=WBGene00019381;interpolated_map_position=-0.910837;sequence_name=K04C2.3;biotype=protein_coding;Alias=K04C2.3	+	255	K04C2.3
1186	chrIII	6873500	6873957	GFP-STA1_MT010_MT015_IDR_final_peak_4674	570	.	3.80118	60.6275	57.0336	233	chrIII	6872048	6874048	ID=Gene:WBGene00019381;Name=WBGene00019381;interpolated_map_position=-0.910837;sequence_name=K04C2.3;biotype=protein_coding;Alias=K04C2.3	+	457	K04C2.3
1187	chrIII	6888449	6888904	GFP-STA1_MT010_MT015_IDR_final_peak_4676	180	.	2.43753	20.5975	18.0706	243	chrIII	6888523	6890523	ID=Gene:WBGene00000265;Name=WBGene00000265;locus=brd-1;sequence_name=K04C2.4;biotype=protein_coding;Alias=brd-1,K04C2.4	-	381	K04C2.4
1188	chrIII	6969864	6971664	GFP-STA1_MT010_MT015_IDR_final_peak_4689	147	.	2.28411	17.1399	14.7487	1223	chrIII	6968543	6970543	ID=Gene:WBGene00219317;Name=WBGene00219317;interpolated_map_position=-0.871862;sequence_name=F31E3.12;biotype=protein_coding;Alias=F31E3.12	+	679	F31E3.12
1189	chrIII	6969864	6971664	GFP-STA1_MT010_MT015_IDR_final_peak_4689	147	.	2.28411	17.1399	14.7487	1223	chrIII	6971003	6973003	ID=Gene:WBGene00001168;Name=WBGene00001168;locus=eef-1A.1;sequence_name=F31E3.5;biotype=protein_coding;Alias=eef-1A.1,F31E3.5	-	661	F31E3.5
1190	chrIII	6969864	6971664	GFP-STA1_MT010_MT015_IDR_final_peak_4689	147	.	2.28411	17.1399	14.7487	1223	chrIII	6971210	6973210	ID=Gene:WBGene00004340;Name=WBGene00004340;locus=rfc-4;sequence_name=F31E3.3;biotype=protein_coding;Alias=rfc-4,F31E3.3	+	454	F31E3.3
1191	chrIII	6971849	6972154	GFP-STA1_MT010_MT015_IDR_final_peak_4690	96	.	1.93916	11.7731	9.61641	173	chrIII	6971003	6973003	ID=Gene:WBGene00001168;Name=WBGene00001168;locus=eef-1A.1;sequence_name=F31E3.5;biotype=protein_coding;Alias=eef-1A.1,F31E3.5	-	305	F31E3.5
1192	chrIII	6971849	6972154	GFP-STA1_MT010_MT015_IDR_final_peak_4690	96	.	1.93916	11.7731	9.61641	173	chrIII	6971210	6973210	ID=Gene:WBGene00004340;Name=WBGene00004340;locus=rfc-4;sequence_name=F31E3.3;biotype=protein_coding;Alias=rfc-4,F31E3.3	+	305	F31E3.3
1193	chrIII	7081490	7081764	GFP-STA1_MT010_MT015_IDR_final_peak_4703	212	.	2.54158	23.9245	21.2706	148	chrIII	7079789	7081789	ID=Gene:WBGene00022736;Name=WBGene00022736;interpolated_map_position=-0.793895;sequence_name=ZK418.7;biotype=protein_coding;Alias=ZK418.7	-	274	ZK418.7
1194	chrIII	7090565	7090790	GFP-STA1_MT010_MT015_IDR_final_peak_4705	140	.	2.25002	16.4061	14.0451	106	chrIII	7089132	7091132	ID=Gene:WBGene00044353;Name=WBGene00044353;interpolated_map_position=-0.793578;sequence_name=ZK418.10;biotype=protein_coding;Alias=ZK418.10	-	225	ZK418.10
1195	chrIII	7090565	7090790	GFP-STA1_MT010_MT015_IDR_final_peak_4705	140	.	2.25002	16.4061	14.0451	106	chrIII	7090342	7092342	ID=Gene:WBGene00022732;Name=WBGene00022732;interpolated_map_position=-0.793479;sequence_name=ZK418.2;biotype=protein_coding;Alias=ZK418.2	+	225	ZK418.2
1196	chrIII	7107978	7108203	GFP-STA1_MT010_MT015_IDR_final_peak_4710	123	.	2.1648	14.6283	12.3415	89	chrIII	7107322	7109322	ID=Gene:WBGene00003845;Name=WBGene00003845;locus=odd-1;sequence_name=B0280.4;biotype=protein_coding;Alias=odd-1,B0280.4	+	225	B0280.4
1197	chrIII	7123899	7124491	GFP-STA1_MT010_MT015_IDR_final_peak_4713	726	.	4.24436	76.5727	72.6937	201	chrIII	7122128	7124128	ID=Gene:WBGene00015101;Name=WBGene00015101;locus=rpia-1;sequence_name=B0280.3;biotype=protein_coding;Alias=rpia-1,B0280.3	+	229	B0280.3
1198	chrIII	7123899	7124491	GFP-STA1_MT010_MT015_IDR_final_peak_4713	726	.	4.24436	76.5727	72.6937	201	chrIII	7123664	7125664	ID=Gene:WBGene00015100;Name=WBGene00015100;interpolated_map_position=-0.789118;sequence_name=B0280.2;biotype=protein_coding;Alias=B0280.2	+	592	B0280.2
1199	chrIII	7128573	7128936	GFP-STA1_MT010_MT015_IDR_final_peak_4714	175	.	2.40059	20.0204	17.5193	137	chrIII	7127901	7129901	ID=Gene:WBGene00015107;Name=WBGene00015107;interpolated_map_position=-0.788709;sequence_name=B0280.13;biotype=protein_coding;Alias=B0280.13	+	363	B0280.13
1200	chrIII	7162250	7162629	GFP-STA1_MT010_MT015_IDR_final_peak_4721	74	.	1.89207	9.51807	7.4687	193	chrIII	7161115	7163115	ID=Gene:WBGene00019402;Name=WBGene00019402;interpolated_map_position=-0.778145;sequence_name=K04G7.11;biotype=protein_coding;Alias=K04G7.11	-	379	K04G7.11
1201	chrIII	7162250	7162629	GFP-STA1_MT010_MT015_IDR_final_peak_4721	74	.	1.89207	9.51807	7.4687	193	chrIII	7161694	7163694	ID=Gene:WBGene00019400;Name=WBGene00019400;interpolated_map_position=-0.77805;sequence_name=K04G7.1;biotype=protein_coding;Alias=K04G7.1	+	379	K04G7.1
1202	chrIII	7166640	7167445	GFP-STA1_MT010_MT015_IDR_final_peak_4723	200	.	2.49143	22.675	20.0691	439	chrIII	7166838	7168838	ID=Gene:WBGene00018152;Name=WBGene00018152;locus=acs-4;sequence_name=F37C12.7;biotype=protein_coding;Alias=acs-4,F37C12.7	+	607	F37C12.7
1203	chrIII	7188318	7188586	GFP-STA1_MT010_MT015_IDR_final_peak_4728	116	.	2.08375	13.9374	11.6828	92	chrIII	7187400	7189400	ID=Gene:WBGene00018153;Name=WBGene00018153;interpolated_map_position=-0.775316;sequence_name=F37C12.10;biotype=protein_coding;Alias=F37C12.10	-	268	F37C12.10
1204	chrIII	7188318	7188586	GFP-STA1_MT010_MT015_IDR_final_peak_4728	116	.	2.08375	13.9374	11.6828	92	chrIII	7187357	7189357	ID=Gene:WBGene00194742;Name=WBGene00194742;interpolated_map_position=-0.775271;sequence_name=F37C12.21;biotype=protein_coding;Alias=F37C12.21	+	268	F37C12.21
1205	chrIII	7207949	7208124	GFP-STA1_MT010_MT015_IDR_final_peak_4731	110	.	2.05478	13.2304	11.0116	83	chrIII	7207432	7209432	ID=Gene:WBGene00004417;Name=WBGene00004417;locus=rpl-6;sequence_name=R151.3;biotype=protein_coding;Alias=rpl-6,R151.3	+	175	R151.3
1206	chrIII	7208378	7209926	GFP-STA1_MT010_MT015_IDR_final_peak_4732	88	.	1.97729	11.0163	8.89199	447	chrIII	7208967	7210967	ID=Gene:WBGene00020107;Name=WBGene00020107;interpolated_map_position=-0.769413;sequence_name=R151.2;biotype=protein_coding;Alias=R151.2	+	959	R151.2
1207	chrIII	7208378	7209926	GFP-STA1_MT010_MT015_IDR_final_peak_4732	88	.	1.97729	11.0163	8.89199	447	chrIII	7207432	7209432	ID=Gene:WBGene00004417;Name=WBGene00004417;locus=rpl-6;sequence_name=R151.3;biotype=protein_coding;Alias=rpl-6,R151.3	+	1054	R151.3
1208	chrIII	7210714	7211098	GFP-STA1_MT010_MT015_IDR_final_peak_4734	85	.	1.96025	10.7093	8.59971	181	chrIII	7208967	7210967	ID=Gene:WBGene00020107;Name=WBGene00020107;interpolated_map_position=-0.769413;sequence_name=R151.2;biotype=protein_coding;Alias=R151.2	+	253	R151.2
1209	chrIII	7315169	7315436	GFP-STA1_MT010_MT015_IDR_final_peak_4743	192	.	2.48866	21.8045	19.2314	120	chrIII	7314251	7316251	ID=Gene:WBGene00018951;Name=WBGene00018951;interpolated_map_position=-0.753713;sequence_name=F56C9.7;biotype=protein_coding;Alias=F56C9.7	-	267	F56C9.7
1210	chrIII	7319254	7319549	GFP-STA1_MT010_MT015_IDR_final_peak_4745	77	.	1.90911	9.81026	7.74559	181	chrIII	7318554	7320554	ID=Gene:WBGene00018952;Name=WBGene00018952;interpolated_map_position=-0.753406;sequence_name=F56C9.8;biotype=protein_coding;Alias=F56C9.8	-	295	F56C9.8
1211	chrIII	7335221	7335479	GFP-STA1_MT010_MT015_IDR_final_peak_4751	103	.	1.97058	12.5725	10.3835	135	chrIII	7334128	7336128	ID=Gene:WBGene00018953;Name=WBGene00018953;interpolated_map_position=-0.752184;sequence_name=F56C9.10;biotype=protein_coding;Alias=F56C9.10	-	258	F56C9.10
1212	chrIII	7336176	7336965	GFP-STA1_MT010_MT015_IDR_final_peak_4752	103	.	2.0549	12.5008	10.313	163	chrIII	7335587	7337587	ID=Gene:WBGene00001748;Name=WBGene00001748;locus=gsp-2;sequence_name=F56C9.1;biotype=protein_coding;Alias=gsp-2,F56C9.1	+	789	F56C9.1
1213	chrIII	7337592	7338469	GFP-STA1_MT010_MT015_IDR_final_peak_4753	80	.	1.92616	10.1062	8.02666	170	chrIII	7338001	7340001	ID=Gene:WBGene00002182;Name=WBGene00002182;locus=kap-1;sequence_name=F08F8.3;biotype=protein_coding;Alias=kap-1,F08F8.3	+	468	F08F8.3
1214	chrIII	7375380	7375780	GFP-STA1_MT010_MT015_IDR_final_peak_4760	204	.	2.5398	23.038	20.4171	269	chrIII	7373725	7375725	ID=Gene:WBGene00003378;Name=WBGene00003378;locus=mml-1;sequence_name=T20B12.6;biotype=protein_coding;Alias=mml-1,T20B12.6	-	345	T20B12.6
1215	chrIII	7386963	7387615	GFP-STA1_MT010_MT015_IDR_final_peak_4762	276	.	2.82589	30.6115	27.6956	127	chrIII	7385227	7387227	ID=Gene:WBGene00020600;Name=WBGene00020600;locus=trd-1;sequence_name=T20B12.1;biotype=protein_coding;Alias=trd-1,T20B12.1	+	264	T20B12.1
1216	chrIII	7453696	7453934	GFP-STA1_MT010_MT015_IDR_final_peak_4772	101	.	2.01404	12.3732	10.188	121	chrIII	7453012	7455012	ID=Gene:WBGene00000118;Name=WBGene00000118;locus=alh-12;sequence_name=Y69F12A.2;biotype=protein_coding;Alias=alh-12,Y69F12A.2	+	238	Y69F12A.2
1217	chrIII	7497397	7498661	GFP-STA1_MT010_MT015_IDR_final_peak_4778	203	.	2.48387	22.9619	20.35	1075	chrIII	7496832	7498832	ID=Gene:WBGene00000479;Name=WBGene00000479;locus=cgh-1;sequence_name=C07H6.5;biotype=protein_coding;Alias=cgh-1,C07H6.5	-	1264	C07H6.5
1218	chrIII	7508210	7508484	GFP-STA1_MT010_MT015_IDR_final_peak_4782	130	.	2.19889	15.3295	13.0137	161	chrIII	7507176	7509176	ID=Gene:WBGene00015580;Name=WBGene00015580;locus=cls-1;sequence_name=C07H6.3;biotype=protein_coding;Alias=cls-1,C07H6.3	+	274	C07H6.3
1219	chrIII	7570316	7570654	GFP-STA1_MT010_MT015_IDR_final_peak_4786	83	.	1.9432	10.4059	8.31152	143	chrIII	7569133	7571133	ID=Gene:WBGene00020050;Name=WBGene00020050;interpolated_map_position=-0.666264;sequence_name=R13A5.7;biotype=protein_coding;Alias=R13A5.7	-	338	R13A5.7
1220	chrIII	7644045	7644611	GFP-STA1_MT010_MT015_IDR_final_peak_4792	1012	.	4.99437	106.176	101.223	342	chrIII	7642101	7644101	ID=Gene:WBGene00022817;Name=WBGene00022817;locus=upp-1;sequence_name=ZK783.2;biotype=protein_coding;Alias=upp-1,ZK783.2	-	56	ZK783.2
1221	chrIII	7720278	7720481	GFP-STA1_MT010_MT015_IDR_final_peak_4803	77	.	1.90911	9.81026	7.74559	115	chrIII	7718791	7720791	ID=Gene:WBGene00003559;Name=WBGene00003559;locus=ncl-1;sequence_name=ZK112.2;biotype=protein_coding;Alias=ncl-1,ZK112.2	+	203	ZK112.2
1222	chrIII	7729049	7731751	GFP-STA1_MT010_MT015_IDR_final_peak_4810	275	.	2.82958	30.5024	27.5883	1303	chrIII	7729011	7731011	ID=Gene:WBGene00022660;Name=WBGene00022660;interpolated_map_position=-0.629938;sequence_name=ZK112.4;biotype=protein_coding;Alias=ZK112.4	-	1962	ZK112.4
1223	chrIII	7758445	7758919	GFP-STA1_MT010_MT015_IDR_final_peak_4818	535	.	3.6989	57.1285	53.5934	207	chrIII	7757730	7759730	ID=Gene:WBGene00003956;Name=WBGene00003956;locus=pcp-1;sequence_name=ZK112.1;biotype=protein_coding;Alias=pcp-1,ZK112.1	+	474	ZK112.1
1224	chrIII	7854458	7854750	GFP-STA1_MT010_MT015_IDR_final_peak_4824	395	.	3.16501	42.7959	39.5387	171	chrIII	7854118	7856118	ID=Gene:WBGene00004449;Name=WBGene00004449;locus=rpl-35;sequence_name=ZK652.4;biotype=protein_coding;Alias=rpl-35,ZK652.4	+	292	ZK652.4
1225	chrIII	7860929	7861141	GFP-STA1_MT010_MT015_IDR_final_peak_4826	79	.	1.91903	10.0142	7.94521	105	chrIII	7860004	7862004	ID=Gene:WBGene00000835;Name=WBGene00000835;locus=cuc-1;sequence_name=ZK652.11;biotype=protein_coding;Alias=cuc-1,ZK652.11	-	212	ZK652.11
1226	chrIII	7860929	7861141	GFP-STA1_MT010_MT015_IDR_final_peak_4826	79	.	1.91903	10.0142	7.94521	105	chrIII	7861070	7863070	ID=Gene:WBGene00004918;Name=WBGene00004918;locus=snr-5;sequence_name=ZK652.1;biotype=protein_coding;Alias=snr-5,ZK652.1	+	71	ZK652.1
1227	chrIII	7891639	7892437	GFP-STA1_MT010_MT015_IDR_final_peak_4829	147	.	2.28411	17.1399	14.7487	372	chrIII	7890615	7892615	ID=Gene:WBGene00022800;Name=WBGene00022800;interpolated_map_position=-0.510275;sequence_name=ZK688.5;biotype=protein_coding;Alias=ZK688.5	-	798	ZK688.5
1228	chrIII	7891639	7892437	GFP-STA1_MT010_MT015_IDR_final_peak_4829	147	.	2.28411	17.1399	14.7487	372	chrIII	7891351	7893351	ID=Gene:WBGene00022798;Name=WBGene00022798;locus=fahd-1;sequence_name=ZK688.3;biotype=protein_coding;Alias=fahd-1,ZK688.3	+	798	ZK688.3
1229	chrIII	7972285	7973556	GFP-STA1_MT010_MT015_IDR_final_peak_4835	123	.	2.13143	14.6483	12.3612	1101	chrIII	7971102	7973102	ID=Gene:WBGene00018845;Name=WBGene00018845;interpolated_map_position=-0.460482;sequence_name=F54H12.5;biotype=protein_coding;Alias=F54H12.5	-	817	F54H12.5
1230	chrIII	7972285	7973556	GFP-STA1_MT010_MT015_IDR_final_peak_4835	123	.	2.13143	14.6483	12.3612	1101	chrIII	7972717	7974717	ID=Gene:WBGene00000041;Name=WBGene00000041;locus=aco-2;sequence_name=F54H12.1;biotype=protein_coding;Alias=aco-2,F54H12.1	+	839	F54H12.1
1231	chrIII	7973612	7974404	GFP-STA1_MT010_MT015_IDR_final_peak_4836	98	.	2.00225	12.0329	9.86293	389	chrIII	7972386	7974386	ID=Gene:WBGene00018846;Name=WBGene00018846;locus=eef-1B.1;sequence_name=F54H12.6;biotype=protein_coding;Alias=eef-1B.1,F54H12.6	-	774	F54H12.6
1232	chrIII	7973612	7974404	GFP-STA1_MT010_MT015_IDR_final_peak_4836	98	.	2.00225	12.0329	9.86293	389	chrIII	7972717	7974717	ID=Gene:WBGene00000041;Name=WBGene00000041;locus=aco-2;sequence_name=F54H12.1;biotype=protein_coding;Alias=aco-2,F54H12.1	+	792	F54H12.1
1233	chrIII	8020951	8021168	GFP-STA1_MT010_MT015_IDR_final_peak_4843	97	.	1.98807	11.9171	9.75766	92	chrIII	8019870	8021870	ID=Gene:WBGene00003021;Name=WBGene00003021;locus=lin-36;sequence_name=F44B9.6;biotype=protein_coding;Alias=lin-36,F44B9.6	-	217	F44B9.6
1234	chrIII	8043805	8044013	GFP-STA1_MT010_MT015_IDR_final_peak_4845	74	.	1.83036	9.47491	7.43511	101	chrIII	8043481	8045481	ID=Gene:WBGene00019680;Name=WBGene00019680;interpolated_map_position=-0.413313;sequence_name=K12H4.5;biotype=protein_coding;Alias=K12H4.5	+	208	K12H4.5
1235	chrIII	8050962	8051214	GFP-STA1_MT010_MT015_IDR_final_peak_4846	161	.	2.3523	18.6458	16.1937	117	chrIII	8050155	8052155	ID=Gene:WBGene00019682;Name=WBGene00019682;interpolated_map_position=-0.410617;sequence_name=K12H4.7;biotype=protein_coding;Alias=K12H4.7	-	252	K12H4.7
1236	chrIII	8087482	8087906	GFP-STA1_MT010_MT015_IDR_final_peak_4847	739	.	4.27845	77.8495	73.9471	162	chrIII	8087482	8089482	ID=Gene:WBGene00019457;Name=WBGene00019457;locus=vms-1;sequence_name=K06H7.3;biotype=protein_coding;Alias=vms-1,K06H7.3	+	424	K06H7.3
1237	chrIII	8109422	8109827	GFP-STA1_MT010_MT015_IDR_final_peak_4852	170	.	2.33797	19.5228	17.0389	118	chrIII	8107790	8109790	ID=Gene:WBGene00015753;Name=WBGene00015753;interpolated_map_position=-0.376925;sequence_name=C14B9.3;biotype=protein_coding;Alias=C14B9.3	+	368	C14B9.3
1238	chrIII	8154301	8154831	GFP-STA1_MT010_MT015_IDR_final_peak_4863	90	.	1.96768	11.2171	9.08863	374	chrIII	8154458	8156458	ID=Gene:WBGene00017041;Name=WBGene00017041;interpolated_map_position=-0.375432;sequence_name=D2007.1;biotype=protein_coding;Alias=D2007.1	+	373	D2007.1
1239	chrIII	8161897	8162170	GFP-STA1_MT010_MT015_IDR_final_peak_4864	74	.	1.89207	9.51807	7.4687	150	chrIII	8160338	8162338	ID=Gene:WBGene00086546;Name=WBGene00086546;locus=cil-1;sequence_name=C50C3.7;biotype=protein_coding;Alias=cil-1,C50C3.7	-	273	C50C3.7
1240	chrIII	8227387	8227898	GFP-STA1_MT010_MT015_IDR_final_peak_4868	107	.	2.07957	12.9342	10.7212	199	chrIII	8225478	8227478	ID=Gene:WBGene00004342;Name=WBGene00004342;locus=rfs-1;sequence_name=C30A5.2;biotype=protein_coding;Alias=rfs-1,C30A5.2	+	91	C30A5.2
1241	chrIII	8237754	8238140	GFP-STA1_MT010_MT015_IDR_final_peak_4870	245	.	2.71026	27.3337	24.5463	200	chrIII	8236893	8238893	ID=Gene:WBGene00006628;Name=WBGene00006628;locus=tsp-2;sequence_name=C02F5.11;biotype=protein_coding;Alias=tsp-2,C02F5.11	-	386	C02F5.11
1242	chrIII	8239299	8239705	GFP-STA1_MT010_MT015_IDR_final_peak_4871	107	.	2.07957	12.9342	10.7212	137	chrIII	8238423	8240423	ID=Gene:WBGene00006627;Name=WBGene00006627;locus=tsp-1;sequence_name=C02F5.8;biotype=protein_coding;Alias=tsp-1,C02F5.8	-	406	C02F5.8
1243	chrIII	8240212	8240539	GFP-STA1_MT010_MT015_IDR_final_peak_4872	241	.	2.69321	26.8917	24.1196	168	chrIII	8238423	8240423	ID=Gene:WBGene00006627;Name=WBGene00006627;locus=tsp-1;sequence_name=C02F5.8;biotype=protein_coding;Alias=tsp-1,C02F5.8	-	211	C02F5.8
1244	chrIII	8344228	8344636	GFP-STA1_MT010_MT015_IDR_final_peak_4889	94	.	1.64033	11.6275	9.48224	240	chrIII	8343336	8345336	ID=Gene:WBGene00043948;Name=WBGene00043948;interpolated_map_position=-0.328466;sequence_name=ZC262.7;biotype=protein_coding;Alias=ZC262.7	-	408	ZC262.7
1245	chrIII	8416915	8417845	GFP-STA1_MT010_MT015_IDR_final_peak_4898	197	.	2.44683	22.3401	19.7486	724	chrIII	8415227	8417227	ID=Gene:WBGene00023405;Name=WBGene00023405;locus=sor-1;sequence_name=ZK1236.3;biotype=protein_coding;Alias=sor-1,ZK1236.3	+	312	ZK1236.3
1246	chrIII	8424991	8425412	GFP-STA1_MT010_MT015_IDR_final_peak_4899	154	.	2.29701	17.9191	15.4963	170	chrIII	8425340	8427340	ID=Gene:WBGene00000414;Name=WBGene00000414;locus=cec-1;sequence_name=ZK1236.2;biotype=protein_coding;Alias=cec-1,ZK1236.2	+	72	ZK1236.2
1247	chrIII	8446352	8447560	GFP-STA1_MT010_MT015_IDR_final_peak_4906	323	.	2.82065	35.4847	32.3888	716	chrIII	8445920	8447920	ID=Gene:WBGene00016250;Name=WBGene00016250;locus=hsp-110;sequence_name=C30C11.4;biotype=protein_coding;Alias=hsp-110,C30C11.4	-	1208	C30C11.4
1248	chrIII	8446352	8447560	GFP-STA1_MT010_MT015_IDR_final_peak_4906	323	.	2.82065	35.4847	32.3888	716	chrIII	8446353	8448353	ID=Gene:WBGene00004460;Name=WBGene00004460;locus=rpn-3;sequence_name=C30C11.2;biotype=protein_coding;Alias=rpn-3,C30C11.2	+	1207	C30C11.2
1249	chrIII	8479296	8479844	GFP-STA1_MT010_MT015_IDR_final_peak_4910	249	.	2.7273	27.7784	24.9742	124	chrIII	8479455	8481455	ID=Gene:WBGene00018370;Name=WBGene00018370;interpolated_map_position=-0.256922;sequence_name=F42H10.6;biotype=protein_coding;Alias=F42H10.6	-	389	F42H10.6
1250	chrIII	8688555	8688857	GFP-STA1_MT010_MT015_IDR_final_peak_4930	166	.	2.36901	19.15	16.6804	130	chrIII	8687477	8689477	ID=Gene:WBGene00015125;Name=WBGene00015125;interpolated_map_position=-0.100933;sequence_name=B0303.3;biotype=protein_coding;Alias=B0303.3	-	302	B0303.3
1251	chrIII	8688555	8688857	GFP-STA1_MT010_MT015_IDR_final_peak_4930	166	.	2.36901	19.15	16.6804	130	chrIII	8688850	8690850	ID=Gene:WBGene00015126;Name=WBGene00015126;interpolated_map_position=-0.0997632;sequence_name=B0303.4;biotype=protein_coding;Alias=B0303.4	+	7	B0303.4
1252	chrIII	8715188	8715407	GFP-STA1_MT010_MT015_IDR_final_peak_4932	104	.	2.06252	12.6057	10.4075	83	chrIII	8715184	8717184	ID=Gene:WBGene00015132;Name=WBGene00015132;interpolated_map_position=-0.0924521;sequence_name=B0303.14;biotype=protein_coding;Alias=B0303.14	-	219	B0303.14
1253	chrIII	8748581	8748875	GFP-STA1_MT010_MT015_IDR_final_peak_4940	185	.	2.40159	21.0633	18.5203	162	chrIII	8747701	8749701	ID=Gene:WBGene00022721;Name=WBGene00022721;locus=ugtp-1;sequence_name=ZK370.7;biotype=protein_coding;Alias=ugtp-1,ZK370.7	-	294	ZK370.7
1254	chrIII	8748581	8748875	GFP-STA1_MT010_MT015_IDR_final_peak_4940	185	.	2.40159	21.0633	18.5203	162	chrIII	8748771	8750771	ID=Gene:WBGene00004856;Name=WBGene00004856;locus=sma-2;sequence_name=ZK370.2;biotype=protein_coding;Alias=sma-2,ZK370.2	+	104	ZK370.2
1255	chrIII	8772429	8772865	GFP-STA1_MT010_MT015_IDR_final_peak_4943	105	.	2.01172	12.7734	10.572	296	chrIII	8770951	8772951	ID=Gene:WBGene00019303;Name=WBGene00019303;interpolated_map_position=-0.0565401;sequence_name=K02D10.3;biotype=protein_coding;Alias=K02D10.3	-	436	K02D10.3
1256	chrIII	8799720	8801094	GFP-STA1_MT010_MT015_IDR_final_peak_4951	234	.	2.58197	26.2119	23.4694	357	chrIII	8799701	8801701	ID=Gene:WBGene00018834;Name=WBGene00018834;interpolated_map_position=-0.0499572;sequence_name=F54F2.6;biotype=protein_coding;Alias=F54F2.6	-	1374	F54F2.6
1257	chrIII	8801289	8802679	GFP-STA1_MT010_MT015_IDR_final_peak_4952	410	.	3.19179	44.3424	41.0527	694	chrIII	8799701	8801701	ID=Gene:WBGene00018834;Name=WBGene00018834;interpolated_map_position=-0.0499572;sequence_name=F54F2.6;biotype=protein_coding;Alias=F54F2.6	-	412	F54F2.6
1258	chrIII	8903924	8904365	GFP-STA1_MT010_MT015_IDR_final_peak_4975	263	.	2.77513	29.2395	26.3899	313	chrIII	8903131	8905131	ID=Gene:WBGene00002998;Name=WBGene00002998;locus=lin-9;sequence_name=ZK637.7;biotype=protein_coding;Alias=lin-9,ZK637.7	-	441	ZK637.7
1259	chrIII	9000193	9000555	GFP-STA1_MT010_MT015_IDR_final_peak_4996	326	.	3.01708	35.736	32.6296	146	chrIII	8998797	9000797	ID=Gene:WBGene00010308;Name=WBGene00010308;interpolated_map_position=0.0586337;sequence_name=F59B2.3;biotype=protein_coding;Alias=F59B2.3	-	362	F59B2.3
1260	chrIII	9051216	9052061	GFP-STA1_MT010_MT015_IDR_final_peak_5004	123	.	2.08541	14.6244	12.3415	185	chrIII	9049693	9051693	ID=Gene:WBGene00011299;Name=WBGene00011299;locus=ikke-1;sequence_name=R107.4;biotype=protein_coding;Alias=ikke-1,R107.4	-	477	R107.4
1261	chrIII	9053028	9054248	GFP-STA1_MT010_MT015_IDR_final_peak_5007	264	.	2.68667	29.3078	26.4573	950	chrIII	9054052	9056052	ID=Gene:WBGene00000549;Name=WBGene00000549;locus=cls-2;sequence_name=R107.6;biotype=protein_coding;Alias=cls-2,R107.6	+	196	R107.6
1262	chrIII	9054765	9055572	GFP-STA1_MT010_MT015_IDR_final_peak_5008	71	.	1.87502	9.22968	7.19535	299	chrIII	9052786	9054786	ID=Gene:WBGene00011300;Name=WBGene00011300;interpolated_map_position=0.118596;sequence_name=R107.5;biotype=protein_coding;Alias=R107.5	-	21	R107.5
1263	chrIII	9054765	9055572	GFP-STA1_MT010_MT015_IDR_final_peak_5008	71	.	1.87502	9.22968	7.19535	299	chrIII	9054052	9056052	ID=Gene:WBGene00000549;Name=WBGene00000549;locus=cls-2;sequence_name=R107.6;biotype=protein_coding;Alias=cls-2,R107.6	+	807	R107.6
1264	chrIII	9058868	9060362	GFP-STA1_MT010_MT015_IDR_final_peak_5013	120	.	2.14775	14.2827	12.0105	426	chrIII	9057904	9059904	ID=Gene:WBGene00001749;Name=WBGene00001749;locus=gst-1;sequence_name=R107.7;biotype=protein_coding;Alias=gst-1,R107.7	+	1036	R107.7
1265	chrIII	9239779	9240188	GFP-STA1_MT010_MT015_IDR_final_peak_5025	85	.	1.94089	10.6924	8.59204	290	chrIII	9239369	9241369	ID=Gene:WBGene00011964;Name=WBGene00011964;locus=saeg-2;sequence_name=T23G5.6;biotype=protein_coding;Alias=saeg-2,T23G5.6	+	409	T23G5.6
1266	chrIII	9317640	9317831	GFP-STA1_MT010_MT015_IDR_final_peak_5034	71	.	1.87502	9.22968	7.19535	92	chrIII	9317044	9319044	ID=Gene:WBGene00008038;Name=WBGene00008038;interpolated_map_position=0.403635;sequence_name=C40H1.2;biotype=protein_coding;Alias=C40H1.2	+	191	C40H1.2
1267	chrIII	9390465	9391179	GFP-STA1_MT010_MT015_IDR_final_peak_5041	83	.	1.9432	10.4059	8.31152	132	chrIII	9389107	9391107	ID=Gene:WBGene00008000;Name=WBGene00008000;interpolated_map_position=0.463397;locus=slc-17.2;sequence_name=C38C10.2;biotype=protein_coding;Alias=slc-17.2,C38C10.2	-	642	C38C10.2
1268	chrIII	9487348	9487947	GFP-STA1_MT010_MT015_IDR_final_peak_5064	69	.	1.85797	8.94512	6.9257	237	chrIII	9487618	9489618	ID=Gene:WBGene00007185;Name=WBGene00007185;locus=nlp-36;sequence_name=B0464.3;biotype=protein_coding;Alias=nlp-36,B0464.3	+	329	B0464.3
1269	chrIII	9501101	9501311	GFP-STA1_MT010_MT015_IDR_final_peak_5065	147	.	2.28411	17.1399	14.7487	84	chrIII	9499204	9501204	ID=Gene:WBGene00004933;Name=WBGene00004933;locus=sod-4;sequence_name=F55H2.1;biotype=protein_coding;Alias=sod-4,F55H2.1	-	103	F55H2.1
1270	chrIII	9546004	9546551	GFP-STA1_MT010_MT015_IDR_final_peak_5076	147	.	2.28411	17.1399	14.7487	433	chrIII	9544187	9546187	ID=Gene:WBGene00194691;Name=WBGene00194691;interpolated_map_position=0.582583;sequence_name=ZK1098.12;biotype=protein_coding;Alias=ZK1098.12	+	183	ZK1098.12
1271	chrIII	9546004	9546551	GFP-STA1_MT010_MT015_IDR_final_peak_5076	147	.	2.28411	17.1399	14.7487	433	chrIII	9545258	9547258	ID=Gene:WBGene00006755;Name=WBGene00006755;locus=unc-16;sequence_name=ZK1098.10;biotype=protein_coding;Alias=unc-16,ZK1098.10	+	547	ZK1098.10
1272	chrIII	9580391	9580688	GFP-STA1_MT010_MT015_IDR_final_peak_5078	393	.	3.19747	42.5875	39.3314	164	chrIII	9578873	9580873	ID=Gene:WBGene00000421;Name=WBGene00000421;locus=ced-7;sequence_name=C48B4.4;biotype=protein_coding;Alias=ced-7,C48B4.4	-	297	C48B4.4
1273	chrIII	9592081	9592317	GFP-STA1_MT010_MT015_IDR_final_peak_5080	100	.	2.0453	12.2782	10.0973	136	chrIII	9591192	9593192	ID=Gene:WBGene00008167;Name=WBGene00008167;locus=acox-5;sequence_name=C48B4.1;biotype=protein_coding;Alias=acox-5,C48B4.1	-	236	C48B4.1
1274	chrIII	9615784	9616859	GFP-STA1_MT010_MT015_IDR_final_peak_5084	71	.	1.87502	9.22968	7.19535	764	chrIII	9615470	9617470	ID=Gene:WBGene00001831;Name=WBGene00001831;locus=hcp-3;sequence_name=F58A4.3;biotype=protein_coding;Alias=hcp-3,F58A4.3	-	1075	F58A4.3
1275	chrIII	9621879	9622362	GFP-STA1_MT010_MT015_IDR_final_peak_5088	332	.	3.02895	36.3272	33.2075	322	chrIII	9621147	9623147	ID=Gene:WBGene00001955;Name=WBGene00001955;locus=hlh-11;sequence_name=F58A4.7;biotype=protein_coding;Alias=hlh-11,F58A4.7	+	483	F58A4.7
1276	chrIII	9629791	9630331	GFP-STA1_MT010_MT015_IDR_final_peak_5089	77	.	1.90911	9.81026	7.74559	118	chrIII	9628154	9630154	ID=Gene:WBGene00006540;Name=WBGene00006540;locus=tbg-1;sequence_name=F58A4.8;biotype=protein_coding;Alias=tbg-1,F58A4.8	-	363	F58A4.8
1277	chrIII	9629791	9630331	GFP-STA1_MT010_MT015_IDR_final_peak_5089	77	.	1.90911	9.81026	7.74559	118	chrIII	9630167	9632167	ID=Gene:WBGene00006704;Name=WBGene00006704;locus=ubc-7;sequence_name=F58A4.10;biotype=protein_coding;Alias=ubc-7,F58A4.10	-	164	F58A4.10
1278	chrIII	9667773	9668562	GFP-STA1_MT010_MT015_IDR_final_peak_5097	184	.	2.45457	20.9968	18.4545	252	chrIII	9666529	9668529	ID=Gene:WBGene00007405;Name=WBGene00007405;interpolated_map_position=0.858302;sequence_name=C07A9.9;biotype=protein_coding;Alias=C07A9.9	-	756	C07A9.9
1279	chrIII	9689309	9689636	GFP-STA1_MT010_MT015_IDR_final_peak_5100	77	.	1.90911	9.81026	7.74559	156	chrIII	9689253	9691253	ID=Gene:WBGene00007404;Name=WBGene00007404;locus=best-5;sequence_name=C07A9.8;biotype=protein_coding;Alias=best-5,C07A9.8	-	327	C07A9.8
1280	chrIII	9697228	9697567	GFP-STA1_MT010_MT015_IDR_final_peak_5102	221	.	2.59484	24.8059	22.1175	128	chrIII	9695517	9697517	ID=Gene:WBGene00007400;Name=WBGene00007400;interpolated_map_position=0.890229;sequence_name=C07A9.2;biotype=protein_coding;Alias=C07A9.2	-	289	C07A9.2
1281	chrIII	9765371	9765779	GFP-STA1_MT010_MT015_IDR_final_peak_5121	218	.	2.57954	24.5534	21.8785	183	chrIII	9765516	9767516	ID=Gene:WBGene00000366;Name=WBGene00000366;locus=cbp-1;sequence_name=R10E11.1;biotype=protein_coding;Alias=cbp-1,R10E11.1	+	263	R10E11.1
1282	chrIII	9780581	9780992	GFP-STA1_MT010_MT015_IDR_final_peak_5123	582	.	3.76992	61.8307	58.2167	171	chrIII	9779319	9781319	ID=Gene:WBGene00005021;Name=WBGene00005021;locus=sqv-3;sequence_name=R10E11.4;biotype=protein_coding;Alias=sqv-3,R10E11.4	-	411	R10E11.4
1283	chrIII	9780581	9780992	GFP-STA1_MT010_MT015_IDR_final_peak_5123	582	.	3.76992	61.8307	58.2167	171	chrIII	9780243	9782243	ID=Gene:WBGene00006910;Name=WBGene00006910;locus=vha-1;sequence_name=R10E11.8;biotype=protein_coding;Alias=vha-1,R10E11.8	+	411	R10E11.8
1284	chrIII	9781151	9782267	GFP-STA1_MT010_MT015_IDR_final_peak_5124	82	.	1.89597	10.3104	8.22654	973	chrIII	9779319	9781319	ID=Gene:WBGene00005021;Name=WBGene00005021;locus=sqv-3;sequence_name=R10E11.4;biotype=protein_coding;Alias=sqv-3,R10E11.4	-	168	R10E11.4
1285	chrIII	9781151	9782267	GFP-STA1_MT010_MT015_IDR_final_peak_5124	82	.	1.89597	10.3104	8.22654	973	chrIII	9780243	9782243	ID=Gene:WBGene00006910;Name=WBGene00006910;locus=vha-1;sequence_name=R10E11.8;biotype=protein_coding;Alias=vha-1,R10E11.8	+	1092	R10E11.8
1286	chrIII	9781151	9782267	GFP-STA1_MT010_MT015_IDR_final_peak_5124	82	.	1.89597	10.3104	8.22654	973	chrIII	9781164	9783164	ID=Gene:WBGene00006911;Name=WBGene00006911;locus=vha-2;sequence_name=R10E11.2;biotype=protein_coding;Alias=vha-2,R10E11.2	+	1103	R10E11.2
1287	chrIII	9824750	9825642	GFP-STA1_MT010_MT015_IDR_final_peak_5131	113	.	2.09857	13.5819	11.3477	725	chrIII	9823752	9825752	ID=Gene:WBGene00003035;Name=WBGene00003035;locus=lin-52;sequence_name=ZK632.13;biotype=protein_coding;Alias=lin-52,ZK632.13	-	892	ZK632.13
1288	chrIII	9824750	9825642	GFP-STA1_MT010_MT015_IDR_final_peak_5131	113	.	2.09857	13.5819	11.3477	725	chrIII	9824445	9826445	ID=Gene:WBGene00014016;Name=WBGene00014016;interpolated_map_position=1.12374;sequence_name=ZK632.9;biotype=protein_coding;Alias=ZK632.9	-	892	ZK632.9
1289	chrIII	9826818	9827507	GFP-STA1_MT010_MT015_IDR_final_peak_5133	102	.	2.00565	12.4252	10.239	511	chrIII	9826370	9828370	ID=Gene:WBGene00014017;Name=WBGene00014017;interpolated_map_position=1.12388;sequence_name=ZK632.10;biotype=protein_coding;Alias=ZK632.10	-	689	ZK632.10
1290	chrIII	9826818	9827507	GFP-STA1_MT010_MT015_IDR_final_peak_5133	102	.	2.00565	12.4252	10.239	511	chrIII	9826915	9828915	ID=Gene:WBGene00014018;Name=WBGene00014018;interpolated_map_position=1.12407;sequence_name=ZK632.11;biotype=protein_coding;Alias=ZK632.11	+	592	ZK632.11
1291	chrIII	9861455	9861726	GFP-STA1_MT010_MT015_IDR_final_peak_5141	76	.	1.88569	9.72998	7.67578	125	chrIII	9859730	9861730	ID=Gene:WBGene00010784;Name=WBGene00010784;locus=twk-48;sequence_name=K11H3.7;biotype=protein_coding;Alias=twk-48,K11H3.7	+	271	K11H3.7
1292	chrIII	9867290	9868324	GFP-STA1_MT010_MT015_IDR_final_peak_5143	123	.	2.1648	14.6283	12.3415	590	chrIII	9866786	9868786	ID=Gene:WBGene00014075;Name=WBGene00014075;locus=dhhc-4;sequence_name=ZK757.4;biotype=protein_coding;Alias=dhhc-4,ZK757.4	-	1034	ZK757.4
1293	chrIII	9912867	9913304	GFP-STA1_MT010_MT015_IDR_final_peak_5147	474	.	3.5114	50.9011	47.4744	295	chrIII	9913261	9915261	ID=Gene:WBGene00009595;Name=WBGene00009595;interpolated_map_position=1.17436;sequence_name=F40F12.7;biotype=protein_coding;Alias=F40F12.7	+	43	F40F12.7
1294	chrIII	9912867	9913304	GFP-STA1_MT010_MT015_IDR_final_peak_5147	474	.	3.5114	50.9011	47.4744	295	chrIII	9911796	9913796	ID=Gene:WBGene00043995;Name=WBGene00043995;interpolated_map_position=1.17155;sequence_name=F40F12.9;biotype=protein_coding;Alias=F40F12.9	+	437	F40F12.9
1295	chrIII	9913550	9914010	GFP-STA1_MT010_MT015_IDR_final_peak_5148	312	.	2.96594	34.2787	31.2101	280	chrIII	9911796	9913796	ID=Gene:WBGene00043995;Name=WBGene00043995;interpolated_map_position=1.17155;sequence_name=F40F12.9;biotype=protein_coding;Alias=F40F12.9	+	246	F40F12.9
1296	chrIII	9922258	9922534	GFP-STA1_MT010_MT015_IDR_final_peak_5150	96	.	2.01448	11.8572	9.69878	135	chrIII	9922174	9924174	ID=Gene:WBGene00010545;Name=WBGene00010545;locus=cbp-2;sequence_name=K03H1.10;biotype=protein_coding;Alias=cbp-2,K03H1.10	+	276	K03H1.10
1297	chrIII	9956689	9956982	GFP-STA1_MT010_MT015_IDR_final_peak_5155	126	.	2.16519	14.9438	12.6509	112	chrIII	9955215	9957215	ID=Gene:WBGene00003389;Name=WBGene00003389;locus=mog-1;sequence_name=K03H1.2;biotype=protein_coding;Alias=mog-1,K03H1.2	-	293	K03H1.2
1298	chrIII	9956689	9956982	GFP-STA1_MT010_MT015_IDR_final_peak_5155	126	.	2.16519	14.9438	12.6509	112	chrIII	9956357	9958357	ID=Gene:WBGene00007010;Name=WBGene00007010;locus=alx-1;sequence_name=R10E12.1;biotype=protein_coding;Alias=alx-1,R10E12.1	+	293	R10E12.1
1299	chrIII	10049532	10049954	GFP-STA1_MT010_MT015_IDR_final_peak_5157	262	.	2.77844	29.1285	26.2798	267	chrIII	10048781	10050781	ID=Gene:WBGene00011803;Name=WBGene00011803;interpolated_map_position=1.72489;sequence_name=T16G12.1;biotype=protein_coding;Alias=T16G12.1	-	422	T16G12.1
1300	chrIII	10203187	10203742	GFP-STA1_MT010_MT015_IDR_final_peak_5172	82	.	1.93055	10.319	8.23433	115	chrIII	10202821	10204821	ID=Gene:WBGene00011867;Name=WBGene00011867;locus=chc-1;sequence_name=T20G5.1;biotype=protein_coding;Alias=chc-1,T20G5.1	+	555	T20G5.1
1301	chrIII	10215897	10217555	GFP-STA1_MT010_MT015_IDR_final_peak_5177	393	.	3.18917	42.6386	39.3823	887	chrIII	10215635	10217635	ID=Gene:WBGene00000833;Name=WBGene00000833;locus=cts-1;sequence_name=T20G5.2;biotype=protein_coding;Alias=cts-1,T20G5.2	-	1658	T20G5.2
1302	chrIII	10270665	10270980	GFP-STA1_MT010_MT015_IDR_final_peak_5184	210	.	2.53895	23.738	21.0961	169	chrIII	10270257	10272257	ID=Gene:WBGene00000564;Name=WBGene00000564;locus=cnk-1;sequence_name=R01H10.8;biotype=protein_coding;Alias=cnk-1,R01H10.8	+	315	R01H10.8
1303	chrIII	10305236	10305442	GFP-STA1_MT010_MT015_IDR_final_peak_5187	88	.	1.97729	11.0163	8.89199	119	chrIII	10305145	10307145	ID=Gene:WBGene00011554;Name=WBGene00011554;interpolated_map_position=2.29339;sequence_name=T07A5.1;biotype=protein_coding;Alias=T07A5.1	-	206	T07A5.1
1304	chrIII	10333977	10334243	GFP-STA1_MT010_MT015_IDR_final_peak_5196	71	.	1.87502	9.22968	7.19535	85	chrIII	10333069	10335069	ID=Gene:WBGene00011563;Name=WBGene00011563;locus=jmjd-4;sequence_name=T07C4.11;biotype=protein_coding;Alias=jmjd-4,T07C4.11	-	266	T07C4.11
1305	chrIII	10333977	10334243	GFP-STA1_MT010_MT015_IDR_final_peak_5196	71	.	1.87502	9.22968	7.19535	85	chrIII	10333267	10335267	ID=Gene:WBGene00003225;Name=WBGene00003225;locus=mev-1;sequence_name=T07C4.7;biotype=protein_coding;Alias=mev-1,T07C4.7	+	266	T07C4.7
1306	chrIII	10333977	10334243	GFP-STA1_MT010_MT015_IDR_final_peak_5196	71	.	1.87502	9.22968	7.19535	85	chrIII	10334172	10336172	ID=Gene:WBGene00000423;Name=WBGene00000423;locus=ced-9;sequence_name=T07C4.8;biotype=protein_coding;Alias=ced-9,T07C4.8	+	71	T07C4.8
1307	chrIII	10355350	10355731	GFP-STA1_MT010_MT015_IDR_final_peak_5199	120	.	2.14775	14.2827	12.0105	225	chrIII	10354668	10356668	ID=Gene:WBGene00004986;Name=WBGene00004986;locus=spp-1;sequence_name=T07C4.4;biotype=protein_coding;Alias=spp-1,T07C4.4	-	381	T07C4.4
1308	chrIII	10415786	10416060	GFP-STA1_MT010_MT015_IDR_final_peak_5209	110	.	2.09661	13.2661	11.0381	138	chrIII	10415069	10417069	ID=Gene:WBGene00010842;Name=WBGene00010842;locus=ymel-1;sequence_name=M03C11.5;biotype=protein_coding;Alias=ymel-1,M03C11.5	+	274	M03C11.5
1309	chrIII	10461057	10461445	GFP-STA1_MT010_MT015_IDR_final_peak_5213	220	.	2.60798	24.7228	22.0357	153	chrIII	10459550	10461550	ID=Gene:WBGene00008422;Name=WBGene00008422;interpolated_map_position=2.50778;sequence_name=D2045.2;biotype=protein_coding;Alias=D2045.2	-	388	D2045.2
1310	chrIII	10461057	10461445	GFP-STA1_MT010_MT015_IDR_final_peak_5213	220	.	2.60798	24.7228	22.0357	153	chrIII	10460389	10462389	ID=Gene:WBGene00000231;Name=WBGene00000231;locus=atx-2;sequence_name=D2045.1;biotype=protein_coding;Alias=atx-2,D2045.1	+	388	D2045.1
1311	chrIII	10505857	10506715	GFP-STA1_MT010_MT015_IDR_final_peak_5218	176	.	2.42048	20.201	17.689	551	chrIII	10504252	10506252	ID=Gene:WBGene00006395;Name=WBGene00006395;locus=taf-11.3;sequence_name=F43D9.5;biotype=protein_coding;Alias=taf-11.3,F43D9.5	-	395	F43D9.5
1312	chrIII	10505857	10506715	GFP-STA1_MT010_MT015_IDR_final_peak_5218	176	.	2.42048	20.201	17.689	551	chrIII	10504480	10506480	ID=Gene:WBGene00185048;Name=WBGene00185048;locus=urm-1;sequence_name=F43D9.6;biotype=protein_coding;Alias=urm-1,F43D9.6	+	623	F43D9.6
1313	chrIII	10505857	10506715	GFP-STA1_MT010_MT015_IDR_final_peak_5218	176	.	2.42048	20.201	17.689	551	chrIII	10505801	10507801	ID=Gene:WBGene00004798;Name=WBGene00004798;locus=sip-1;sequence_name=F43D9.4;biotype=protein_coding;Alias=sip-1,F43D9.4	-	858	F43D9.4
1314	chrIII	10562605	10562789	GFP-STA1_MT010_MT015_IDR_final_peak_5224	74	.	1.89207	9.51807	7.4687	90	chrIII	10560706	10562706	ID=Gene:WBGene00012859;Name=WBGene00012859;interpolated_map_position=3.58642;sequence_name=Y45F3A.1;biotype=protein_coding;Alias=Y45F3A.1	-	101	Y45F3A.1
1315	chrIII	10562605	10562789	GFP-STA1_MT010_MT015_IDR_final_peak_5224	74	.	1.89207	9.51807	7.4687	90	chrIII	10562026	10564026	ID=Gene:WBGene00004282;Name=WBGene00004282;locus=rab-30;sequence_name=Y45F3A.2;biotype=protein_coding;Alias=rab-30,Y45F3A.2	+	184	Y45F3A.2
1316	chrIII	10599596	10599882	GFP-STA1_MT010_MT015_IDR_final_peak_5227	100	.	2.04548	12.2807	10.0973	202	chrIII	10599184	10601184	ID=Gene:WBGene00012641;Name=WBGene00012641;locus=epg-6;sequence_name=Y39A1A.1;biotype=protein_coding;Alias=epg-6,Y39A1A.1	-	286	Y39A1A.1
1317	chrIII	10633969	10634326	GFP-STA1_MT010_MT015_IDR_final_peak_5234	326	.	3.01708	35.736	32.6296	196	chrIII	10632501	10634501	ID=Gene:WBGene00012648;Name=WBGene00012648;interpolated_map_position=4.11123;sequence_name=Y39A1A.9;biotype=protein_coding;Alias=Y39A1A.9	-	357	Y39A1A.9
1318	chrIII	10707006	10707200	GFP-STA1_MT010_MT015_IDR_final_peak_5242	74	.	1.86929	9.44345	7.40441	97	chrIII	10706002	10708002	ID=Gene:WBGene00012658;Name=WBGene00012658;interpolated_map_position=4.65941;sequence_name=Y39A1A.21;biotype=protein_coding;Alias=Y39A1A.21	-	194	Y39A1A.21
1319	chrIII	10707006	10707200	GFP-STA1_MT010_MT015_IDR_final_peak_5242	74	.	1.86929	9.44345	7.40441	97	chrIII	10705540	10707540	ID=Gene:WBGene00012659;Name=WBGene00012659;interpolated_map_position=4.67624;sequence_name=Y39A1A.22;biotype=protein_coding;Alias=Y39A1A.22	-	194	Y39A1A.22
1320	chrIII	10707006	10707200	GFP-STA1_MT010_MT015_IDR_final_peak_5242	74	.	1.86929	9.44345	7.40441	97	chrIII	10706761	10708761	ID=Gene:WBGene00012361;Name=WBGene00012361;locus=mrpl-12;sequence_name=W09D10.3;biotype=protein_coding;Alias=mrpl-12,W09D10.3	+	194	W09D10.3
1321	chrIII	10710934	10711639	GFP-STA1_MT010_MT015_IDR_final_peak_5243	331	.	3.03412	36.2267	33.1078	191	chrIII	10710458	10712458	ID=Gene:WBGene00012363;Name=WBGene00012363;interpolated_map_position=4.79703;sequence_name=W09D10.5;biotype=protein_coding;Alias=W09D10.5	-	705	W09D10.5
1322	chrIII	10739626	10740144	GFP-STA1_MT010_MT015_IDR_final_peak_5251	140	.	2.25002	16.4061	14.0451	393	chrIII	10738792	10740792	ID=Gene:WBGene00012359;Name=WBGene00012359;interpolated_map_position=5.07584;sequence_name=W09D10.1;biotype=protein_coding;Alias=W09D10.1	-	518	W09D10.1
1323	chrIII	10739626	10740144	GFP-STA1_MT010_MT015_IDR_final_peak_5251	140	.	2.25002	16.4061	14.0451	393	chrIII	10739772	10741772	ID=Gene:WBGene00010479;Name=WBGene00010479;interpolated_map_position=5.08006;sequence_name=K01G5.8;biotype=protein_coding;Alias=K01G5.8	-	372	K01G5.8
1324	chrIII	10741948	10742735	GFP-STA1_MT010_MT015_IDR_final_peak_5253	416	.	3.3239	44.9272	41.6184	599	chrIII	10741461	10743461	ID=Gene:WBGene00006536;Name=WBGene00006536;locus=tbb-1;sequence_name=K01G5.7;biotype=protein_coding;Alias=tbb-1,K01G5.7	-	787	K01G5.7
1325	chrIII	10741948	10742735	GFP-STA1_MT010_MT015_IDR_final_peak_5253	416	.	3.3239	44.9272	41.6184	599	chrIII	10741810	10743810	ID=Gene:WBGene00004361;Name=WBGene00004361;locus=rib-2;sequence_name=K01G5.6;biotype=protein_coding;Alias=rib-2,K01G5.6	+	787	K01G5.6
1326	chrIII	10758999	10759474	GFP-STA1_MT010_MT015_IDR_final_peak_5257	416	.	3.20413	44.9996	41.6904	149	chrIII	10757524	10759524	ID=Gene:WBGene00010481;Name=WBGene00010481;interpolated_map_position=5.30622;sequence_name=K01G5.10;biotype=protein_coding;Alias=K01G5.10	-	475	K01G5.10
1327	chrIII	10758999	10759474	GFP-STA1_MT010_MT015_IDR_final_peak_5257	416	.	3.20413	44.9996	41.6904	149	chrIII	10758350	10760350	ID=Gene:WBGene00010480;Name=WBGene00010480;interpolated_map_position=5.32081;sequence_name=K01G5.9;biotype=protein_coding;Alias=K01G5.9	+	475	K01G5.9
1328	chrIII	10802770	10802972	GFP-STA1_MT010_MT015_IDR_final_peak_5261	85	.	1.96025	10.7093	8.59971	101	chrIII	10801212	10803212	ID=Gene:WBGene00010772;Name=WBGene00010772;interpolated_map_position=5.40108;sequence_name=K11D9.3;biotype=protein_coding;Alias=K11D9.3	-	202	K11D9.3
1329	chrIII	10815727	10816485	GFP-STA1_MT010_MT015_IDR_final_peak_5271	69	.	1.85797	8.94512	6.9257	127	chrIII	10815844	10817844	ID=Gene:WBGene00004736;Name=WBGene00004736;interpolated_map_position=5.41588;locus=sca-1;sequence_name=K11D9.2;biotype=protein_coding;Alias=sca-1,K11D9.2	-	641	K11D9.2
1330	chrIII	11007677	11007914	GFP-STA1_MT010_MT015_IDR_final_peak_5289	94	.	2.01138	11.6413	9.48721	122	chrIII	11006620	11008620	ID=Gene:WBGene00012965;Name=WBGene00012965;locus=fipr-17;sequence_name=Y48A6B.4;biotype=protein_coding;Alias=fipr-17,Y48A6B.4	-	237	Y48A6B.4
1331	chrIII	11007677	11007914	GFP-STA1_MT010_MT015_IDR_final_peak_5289	94	.	2.01138	11.6413	9.48721	122	chrIII	11007222	11009222	ID=Gene:WBGene00012964;Name=WBGene00012964;interpolated_map_position=5.836;sequence_name=Y48A6B.3;biotype=protein_coding;Alias=Y48A6B.3	+	237	Y48A6B.3
1332	chrIII	11087396	11087649	GFP-STA1_MT010_MT015_IDR_final_peak_5303	216	.	2.59094	24.2974	21.6277	106	chrIII	11087487	11089487	ID=Gene:WBGene00012358;Name=WBGene00012358;interpolated_map_position=5.91874;sequence_name=W09D6.5;biotype=protein_coding;Alias=W09D6.5	+	162	W09D6.5
1333	chrIII	11117846	11118601	GFP-STA1_MT010_MT015_IDR_final_peak_5310	85	.	1.96025	10.7093	8.59971	416	chrIII	11118199	11120199	ID=Gene:WBGene00012976;Name=WBGene00012976;locus=sup-35;sequence_name=Y48A6C.3;biotype=protein_coding;Alias=sup-35,Y48A6C.3	-	402	Y48A6C.3
1334	chrIII	11141643	11141994	GFP-STA1_MT010_MT015_IDR_final_peak_5313	689	.	4.14209	72.7841	68.9746	162	chrIII	11141448	11143448	ID=Gene:WBGene00012936;Name=WBGene00012936;interpolated_map_position=6.4906;sequence_name=Y47D3A.29;biotype=protein_coding;Alias=Y47D3A.29	+	351	Y47D3A.29
1335	chrIII	11141643	11141994	GFP-STA1_MT010_MT015_IDR_final_peak_5313	689	.	4.14209	72.7841	68.9746	162	chrIII	11140825	11142825	ID=Gene:WBGene00012922;Name=WBGene00012922;interpolated_map_position=6.40974;sequence_name=Y47D3A.1;biotype=protein_coding;Alias=Y47D3A.1	-	351	Y47D3A.1
1336	chrIII	11142098	11142465	GFP-STA1_MT010_MT015_IDR_final_peak_5314	107	.	2.07957	12.9342	10.7212	103	chrIII	11141448	11143448	ID=Gene:WBGene00012936;Name=WBGene00012936;interpolated_map_position=6.4906;sequence_name=Y47D3A.29;biotype=protein_coding;Alias=Y47D3A.29	+	367	Y47D3A.29
1337	chrIII	11142098	11142465	GFP-STA1_MT010_MT015_IDR_final_peak_5314	107	.	2.07957	12.9342	10.7212	103	chrIII	11140825	11142825	ID=Gene:WBGene00012922;Name=WBGene00012922;interpolated_map_position=6.40974;sequence_name=Y47D3A.1;biotype=protein_coding;Alias=Y47D3A.1	-	367	Y47D3A.1
1338	chrIII	11195448	11195797	GFP-STA1_MT010_MT015_IDR_final_peak_5324	258	.	2.76139	28.6759	25.844	186	chrIII	11194207	11196207	ID=Gene:WBGene00006604;Name=WBGene00006604;locus=tra-1;sequence_name=Y47D3A.6;biotype=protein_coding;Alias=tra-1,Y47D3A.6	-	349	Y47D3A.6
1339	chrIII	11372149	11372704	GFP-STA1_MT010_MT015_IDR_final_peak_5343	85	.	1.96025	10.7093	8.59971	409	chrIII	11370775	11372775	ID=Gene:WBGene00006533;Name=WBGene00006533;locus=tba-7;sequence_name=T28D6.2;biotype=protein_coding;Alias=tba-7,T28D6.2	-	555	T28D6.2
1340	chrIII	11496415	11496792	GFP-STA1_MT010_MT015_IDR_final_peak_5359	224	.	2.62503	25.151	22.4481	156	chrIII	11495839	11497839	ID=Gene:WBGene00013448;Name=WBGene00013448;interpolated_map_position=10.2801;sequence_name=Y66D12A.24;biotype=protein_coding;Alias=Y66D12A.24	+	377	Y66D12A.24
1341	chrIII	11694086	11694771	GFP-STA1_MT010_MT015_IDR_final_peak_5375	165	.	2.36934	19.03	16.5629	266	chrIII	11694337	11696337	ID=Gene:WBGene00194866;Name=WBGene00194866;interpolated_map_position=11.799;sequence_name=Y41C4A.22;biotype=protein_coding;Alias=Y41C4A.22	+	434	Y41C4A.22
1342	chrIII	11792573	11792780	GFP-STA1_MT010_MT015_IDR_final_peak_5379	107	.	2.07957	12.9342	10.7212	141	chrIII	11791245	11793245	ID=Gene:WBGene00007700;Name=WBGene00007700;interpolated_map_position=13.2373;sequence_name=C24H11.2;biotype=protein_coding;Alias=C24H11.2	-	207	C24H11.2
1343	chrIII	11822331	11822657	GFP-STA1_MT010_MT015_IDR_final_peak_5381	74	.	1.89207	9.51807	7.4687	191	chrIII	11821515	11823515	ID=Gene:WBGene00007680;Name=WBGene00007680;locus=maa-1;sequence_name=C18D11.2;biotype=protein_coding;Alias=maa-1,C18D11.2	-	326	C18D11.2
1344	chrIII	11822331	11822657	GFP-STA1_MT010_MT015_IDR_final_peak_5381	74	.	1.89207	9.51807	7.4687	191	chrIII	11822327	11824327	ID=Gene:WBGene00007681;Name=WBGene00007681;interpolated_map_position=13.2547;sequence_name=C18D11.3;biotype=protein_coding;Alias=C18D11.3	+	326	C18D11.3
1345	chrIII	11848219	11848701	GFP-STA1_MT010_MT015_IDR_final_peak_5396	365	.	3.15344	39.7282	36.5275	152	chrIII	11846902	11848902	ID=Gene:WBGene00003234;Name=WBGene00003234;locus=mif-1;sequence_name=Y56A3A.3;biotype=protein_coding;Alias=mif-1,Y56A3A.3	+	482	Y56A3A.3
1346	chrIII	11878732	11878958	GFP-STA1_MT010_MT015_IDR_final_peak_5399	97	.	2.02843	11.9592	9.79052	116	chrIII	11877849	11879849	ID=Gene:WBGene00013227;Name=WBGene00013227;interpolated_map_position=13.2861;sequence_name=Y56A3A.6;biotype=protein_coding;Alias=Y56A3A.6	-	226	Y56A3A.6
1347	chrIII	11947457	11947823	GFP-STA1_MT010_MT015_IDR_final_peak_5415	123	.	2.1648	14.6283	12.3415	204	chrIII	11946017	11948017	ID=Gene:WBGene00013228;Name=WBGene00013228;interpolated_map_position=13.5323;sequence_name=Y56A3A.7;biotype=protein_coding;Alias=Y56A3A.7	-	366	Y56A3A.7
1348	chrIII	12003193	12003555	GFP-STA1_MT010_MT015_IDR_final_peak_5423	184	.	2.45457	20.9968	18.4545	130	chrIII	12001950	12003950	ID=Gene:WBGene00013244;Name=WBGene00013244;interpolated_map_position=13.8278;sequence_name=Y56A3A.33;biotype=protein_coding;Alias=Y56A3A.33	-	362	Y56A3A.33
1349	chrIII	12307428	12307710	GFP-STA1_MT010_MT015_IDR_final_peak_5438	123	.	2.1648	14.6283	12.3415	131	chrIII	12306781	12308781	ID=Gene:WBGene00004172;Name=WBGene00004172;locus=pqn-92;sequence_name=Y75B8A.27;biotype=protein_coding;Alias=pqn-92,Y75B8A.27	+	282	Y75B8A.27
1350	chrIII	12318692	12319076	GFP-STA1_MT010_MT015_IDR_final_peak_5440	385	.	3.22162	41.7805	38.5366	178	chrIII	12318108	12320108	ID=Gene:WBGene00013559;Name=WBGene00013559;interpolated_map_position=16.3835;sequence_name=Y75B8A.28;biotype=protein_coding;Alias=Y75B8A.28	+	384	Y75B8A.28
1351	chrIII	12319870	12320896	GFP-STA1_MT010_MT015_IDR_final_peak_5441	116	.	2.1307	13.9404	11.6828	374	chrIII	12318108	12320108	ID=Gene:WBGene00013559;Name=WBGene00013559;interpolated_map_position=16.3835;sequence_name=Y75B8A.28;biotype=protein_coding;Alias=Y75B8A.28	+	238	Y75B8A.28
1352	chrIII	12327382	12327931	GFP-STA1_MT010_MT015_IDR_final_peak_5444	458	.	3.46026	49.2462	45.8499	218	chrIII	12326806	12328806	ID=Gene:WBGene00013560;Name=WBGene00013560;locus=zip-12;sequence_name=Y75B8A.29;biotype=protein_coding;Alias=zip-12,Y75B8A.29	+	549	Y75B8A.29
1353	chrIII	12335184	12335856	GFP-STA1_MT010_MT015_IDR_final_peak_5446	97	.	1.9416	11.9676	9.79881	315	chrIII	12334755	12336755	ID=Gene:WBGene00006986;Name=WBGene00006986;locus=zip-1;sequence_name=Y75B8A.35;biotype=protein_coding;Alias=zip-1,Y75B8A.35	+	672	Y75B8A.35
1354	chrIII	12351301	12351476	GFP-STA1_MT010_MT015_IDR_final_peak_5447	85	.	1.96025	10.7093	8.59971	77	chrIII	12350338	12352338	ID=Gene:WBGene00004085;Name=WBGene00004085;locus=pph-4.1;sequence_name=Y75B8A.30;biotype=protein_coding;Alias=pph-4.1,Y75B8A.30	-	175	Y75B8A.30
1355	chrIII	12351301	12351476	GFP-STA1_MT010_MT015_IDR_final_peak_5447	85	.	1.96025	10.7093	8.59971	77	chrIII	12350640	12352640	ID=Gene:WBGene00013561;Name=WBGene00013561;interpolated_map_position=16.8485;sequence_name=Y75B8A.31;biotype=protein_coding;Alias=Y75B8A.31	+	175	Y75B8A.31
1356	chrIII	12368669	12369208	GFP-STA1_MT010_MT015_IDR_final_peak_5450	116	.	2.1307	13.9404	11.6828	264	chrIII	12368050	12370050	ID=Gene:WBGene00001946;Name=WBGene00001946;locus=his-72;sequence_name=Y49E10.6;biotype=protein_coding;Alias=his-72,Y49E10.6	-	539	Y49E10.6
1357	chrIII	12369445	12369776	GFP-STA1_MT010_MT015_IDR_final_peak_5451	196	.	2.50571	22.2128	19.6244	187	chrIII	12368050	12370050	ID=Gene:WBGene00001946;Name=WBGene00001946;locus=his-72;sequence_name=Y49E10.6;biotype=protein_coding;Alias=his-72,Y49E10.6	-	331	Y49E10.6
1358	chrIII	12369872	12370177	GFP-STA1_MT010_MT015_IDR_final_peak_5452	67	.	1.82463	8.79666	6.78944	190	chrIII	12368050	12370050	ID=Gene:WBGene00001946;Name=WBGene00001946;locus=his-72;sequence_name=Y49E10.6;biotype=protein_coding;Alias=his-72,Y49E10.6	-	178	Y49E10.6
1359	chrIII	12369872	12370177	GFP-STA1_MT010_MT015_IDR_final_peak_5452	67	.	1.82463	8.79666	6.78944	190	chrIII	12369456	12371456	ID=Gene:WBGene00004506;Name=WBGene00004506;locus=rpt-6;sequence_name=Y49E10.1;biotype=protein_coding;Alias=rpt-6,Y49E10.1	+	305	Y49E10.1
1360	chrIII	12445188	12445561	GFP-STA1_MT010_MT015_IDR_final_peak_5460	180	.	2.43753	20.5975	18.0706	99	chrIII	12445119	12447119	ID=Gene:WBGene00013037;Name=WBGene00013037;interpolated_map_position=17.8558;sequence_name=Y49E10.18;biotype=protein_coding;Alias=Y49E10.18	-	373	Y49E10.18
1361	chrIII	12445855	12446156	GFP-STA1_MT010_MT015_IDR_final_peak_5461	74	.	1.89207	9.51807	7.4687	188	chrIII	12445119	12447119	ID=Gene:WBGene00013037;Name=WBGene00013037;interpolated_map_position=17.8558;sequence_name=Y49E10.18;biotype=protein_coding;Alias=Y49E10.18	-	301	Y49E10.18
1362	chrIII	12453693	12454006	GFP-STA1_MT010_MT015_IDR_final_peak_5462	140	.	2.23181	16.3582	14.0061	144	chrIII	12452202	12454202	ID=Gene:WBGene00013038;Name=WBGene00013038;locus=ani-1;sequence_name=Y49E10.19;biotype=protein_coding;Alias=ani-1,Y49E10.19	-	313	Y49E10.19
1363	chrIII	12496390	12496815	GFP-STA1_MT010_MT015_IDR_final_peak_5464	74	.	1.89207	9.51807	7.4687	90	chrIII	12494808	12496808	ID=Gene:WBGene00013727;Name=WBGene00013727;interpolated_map_position=17.9692;sequence_name=Y111B2A.1;biotype=protein_coding;Alias=Y111B2A.1	-	418	Y111B2A.1
1364	chrIII	12496390	12496815	GFP-STA1_MT010_MT015_IDR_final_peak_5464	74	.	1.89207	9.51807	7.4687	90	chrIII	12495086	12497086	ID=Gene:WBGene00013728;Name=WBGene00013728;interpolated_map_position=17.9698;sequence_name=Y111B2A.2;biotype=protein_coding;Alias=Y111B2A.2	+	425	Y111B2A.2
1365	chrIII	12496390	12496815	GFP-STA1_MT010_MT015_IDR_final_peak_5464	74	.	1.89207	9.51807	7.4687	90	chrIII	12495538	12497538	ID=Gene:WBGene00013729;Name=WBGene00013729;interpolated_map_position=17.9703;sequence_name=Y111B2A.3;biotype=protein_coding;Alias=Y111B2A.3	+	425	Y111B2A.3
1366	chrIII	12548382	12548666	GFP-STA1_MT010_MT015_IDR_final_peak_5467	200	.	2.52275	22.6239	20.0186	149	chrIII	12547081	12549081	ID=Gene:WBGene00013732;Name=WBGene00013732;locus=aakg-1;sequence_name=Y111B2A.8;biotype=protein_coding;Alias=aakg-1,Y111B2A.8	-	284	Y111B2A.8
1367	chrIII	12608108	12608840	GFP-STA1_MT010_MT015_IDR_final_peak_5485	142	.	2.22917	16.6489	14.2832	592	chrIII	12607467	12609467	ID=Gene:WBGene00007030;Name=WBGene00007030;locus=epc-1;sequence_name=Y111B2A.11;biotype=protein_coding;Alias=epc-1,Y111B2A.11	-	732	Y111B2A.11
1368	chrIII	12608108	12608840	GFP-STA1_MT010_MT015_IDR_final_peak_5485	142	.	2.22917	16.6489	14.2832	592	chrIII	12608289	12610289	ID=Gene:WBGene00013735;Name=WBGene00013735;interpolated_map_position=18.0156;sequence_name=Y111B2A.12;biotype=protein_coding;Alias=Y111B2A.12	+	551	Y111B2A.12
1369	chrIII	12662885	12663116	GFP-STA1_MT010_MT015_IDR_final_peak_5495	140	.	2.25002	16.4061	14.0451	121	chrIII	12661269	12663269	ID=Gene:WBGene00013737;Name=WBGene00013737;locus=tpst-1;sequence_name=Y111B2A.15;biotype=protein_coding;Alias=tpst-1,Y111B2A.15	-	231	Y111B2A.15
1370	chrIII	12874689	12874892	GFP-STA1_MT010_MT015_IDR_final_peak_5515	165	.	2.36934	19.03	16.5629	99	chrIII	12873654	12875654	ID=Gene:WBGene00003406;Name=WBGene00003406;locus=mrg-1;sequence_name=Y37D8A.9;biotype=protein_coding;Alias=mrg-1,Y37D8A.9	-	203	Y37D8A.9
1371	chrIII	12874689	12874892	GFP-STA1_MT010_MT015_IDR_final_peak_5515	165	.	2.36934	19.03	16.5629	99	chrIII	12874007	12876007	ID=Gene:WBGene00012550;Name=WBGene00012550;locus=hpo-21;sequence_name=Y37D8A.10;biotype=protein_coding;Alias=hpo-21,Y37D8A.10	+	203	Y37D8A.10
1372	chrIII	12904979	12905288	GFP-STA1_MT010_MT015_IDR_final_peak_5519	213	.	2.53832	24.0129	21.3572	109	chrIII	12904491	12906491	ID=Gene:WBGene00012553;Name=WBGene00012553;locus=cco-2;sequence_name=Y37D8A.14;biotype=protein_coding;Alias=cco-2,Y37D8A.14	+	309	Y37D8A.14
1373	chrIII	12917769	12918304	GFP-STA1_MT010_MT015_IDR_final_peak_5523	279	.	2.84662	30.9655	27.9896	348	chrIII	12917675	12919675	ID=Gene:WBGene00012554;Name=WBGene00012554;interpolated_map_position=19.927;sequence_name=Y37D8A.16;biotype=protein_coding;Alias=Y37D8A.16	-	535	Y37D8A.16
1374	chrIII	12926028	12926265	GFP-STA1_MT010_MT015_IDR_final_peak_5525	126	.	2.18184	14.9772	12.6761	119	chrIII	12924999	12926999	ID=Gene:WBGene00012555;Name=WBGene00012555;interpolated_map_position=20.0548;sequence_name=Y37D8A.17;biotype=protein_coding;Alias=Y37D8A.17	-	237	Y37D8A.17
1375	chrIII	12926028	12926265	GFP-STA1_MT010_MT015_IDR_final_peak_5525	126	.	2.18184	14.9772	12.6761	119	chrIII	12925557	12927557	ID=Gene:WBGene00012556;Name=WBGene00012556;locus=mrps-10;sequence_name=Y37D8A.18;biotype=protein_coding;Alias=mrps-10,Y37D8A.18	+	237	Y37D8A.18
1376	chrIII	12977895	12978246	GFP-STA1_MT010_MT015_IDR_final_peak_5531	69	.	1.85797	8.94512	6.9257	210	chrIII	12976862	12978862	ID=Gene:WBGene00014176;Name=WBGene00014176;interpolated_map_position=20.6883;sequence_name=ZK1010.2;biotype=protein_coding;Alias=ZK1010.2	-	351	ZK1010.2
1377	chrIII	12977895	12978246	GFP-STA1_MT010_MT015_IDR_final_peak_5531	69	.	1.85797	8.94512	6.9257	210	chrIII	12977523	12979523	ID=Gene:WBGene00006728;Name=WBGene00006728;locus=ubq-2;sequence_name=ZK1010.1;biotype=protein_coding;Alias=ubq-2,ZK1010.1	-	351	ZK1010.1
1378	chrIII	12977895	12978246	GFP-STA1_MT010_MT015_IDR_final_peak_5531	69	.	1.85797	8.94512	6.9257	210	chrIII	12978081	12980081	ID=Gene:WBGene00014177;Name=WBGene00014177;locus=frg-1;sequence_name=ZK1010.3;biotype=protein_coding;Alias=frg-1,ZK1010.3	+	165	ZK1010.3
1379	chrIII	13070270	13071068	GFP-STA1_MT010_MT015_IDR_final_peak_5544	254	.	2.74435	28.2258	25.4078	339	chrIII	13069760	13071760	ID=Gene:WBGene00012717;Name=WBGene00012717;interpolated_map_position=20.7607;sequence_name=Y39E4B.6;biotype=protein_coding;Alias=Y39E4B.6	+	798	Y39E4B.6
1380	chrIII	13292723	13293267	GFP-STA1_MT010_MT015_IDR_final_peak_5558	283	.	2.77242	31.3566	28.3768	414	chrIII	13292085	13294085	ID=Gene:WBGene00012802;Name=WBGene00012802;locus=set-25;sequence_name=Y43F4B.3;biotype=protein_coding;Alias=set-25,Y43F4B.3	-	544	Y43F4B.3
1381	chrIII	13296231	13296630	GFP-STA1_MT010_MT015_IDR_final_peak_5559	235	.	2.64611	26.263	23.52	129	chrIII	13295223	13297223	ID=Gene:WBGene00012801;Name=WBGene00012801;interpolated_map_position=21.2054;sequence_name=Y43F4B.2;biotype=transposon_protein_coding;Alias=Y43F4B.2	-	399	Y43F4B.2
1382	chrIII	13296231	13296630	GFP-STA1_MT010_MT015_IDR_final_peak_5559	235	.	2.64611	26.263	23.52	129	chrIII	13295853	13297853	ID=Gene:WBGene00003804;Name=WBGene00003804;locus=npp-18;sequence_name=Y43F4B.4;biotype=protein_coding;Alias=npp-18,Y43F4B.4	+	399	Y43F4B.4
1383	chrIII	13344490	13344979	GFP-STA1_MT010_MT015_IDR_final_peak_5566	130	.	2.19889	15.3295	13.0137	171	chrIII	13343917	13345917	ID=Gene:WBGene00009952;Name=WBGene00009952;locus=acaa-2;sequence_name=F53A2.7;biotype=protein_coding;Alias=acaa-2,F53A2.7	+	489	F53A2.7
1384	chrIII	13359778	13360086	GFP-STA1_MT010_MT015_IDR_final_peak_5567	95	.	1.9861	11.7211	9.56562	120	chrIII	13358277	13360277	ID=Gene:WBGene00009953;Name=WBGene00009953;interpolated_map_position=21.2117;sequence_name=F53A2.9;biotype=protein_coding;Alias=F53A2.9	-	308	F53A2.9
1385	chrIII	13377147	13377542	GFP-STA1_MT010_MT015_IDR_final_peak_5568	143	.	2.26707	16.7714	14.3953	278	chrIII	13375710	13377710	ID=Gene:WBGene00003047;Name=WBGene00003047;locus=lis-1;sequence_name=T03F6.5;biotype=protein_coding;Alias=lis-1,T03F6.5	-	395	T03F6.5
1386	chrIII	13377147	13377542	GFP-STA1_MT010_MT015_IDR_final_peak_5568	143	.	2.26707	16.7714	14.3953	278	chrIII	13377339	13379339	ID=Gene:WBGene00185005;Name=WBGene00185005;interpolated_map_position=21.2124;sequence_name=T03F6.10;biotype=protein_coding;Alias=T03F6.10	-	203	T03F6.10
1387	chrIII	13455811	13456129	GFP-STA1_MT010_MT015_IDR_final_peak_5573	284	.	2.86367	31.4312	28.4419	198	chrIII	13454307	13456307	ID=Gene:WBGene00000834;Name=WBGene00000834;locus=cua-1;sequence_name=Y76A2A.2;biotype=protein_coding;Alias=cua-1,Y76A2A.2	-	318	Y76A2A.2
1388	chrIII	13462906	13465556	GFP-STA1_MT010_MT015_IDR_final_peak_5577	305	.	2.88741	33.6144	30.5695	136	chrIII	13461238	13463238	ID=Gene:WBGene00012097;Name=WBGene00012097;locus=abcf-2;sequence_name=T27E9.7;biotype=protein_coding;Alias=abcf-2,T27E9.7	-	332	T27E9.7
1389	chrIII	13462906	13465556	GFP-STA1_MT010_MT015_IDR_final_peak_5577	305	.	2.88741	33.6144	30.5695	136	chrIII	13461755	13463755	ID=Gene:WBGene00012094;Name=WBGene00012094;interpolated_map_position=21.2183;sequence_name=T27E9.2;biotype=protein_coding;Alias=T27E9.2	-	849	T27E9.2
1390	chrIII	13462906	13465556	GFP-STA1_MT010_MT015_IDR_final_peak_5577	305	.	2.88741	33.6144	30.5695	136	chrIII	13462163	13464163	ID=Gene:WBGene00006439;Name=WBGene00006439;locus=ant-1.1;sequence_name=T27E9.1;biotype=protein_coding;Alias=ant-1.1,T27E9.1	+	1257	T27E9.1
1391	chrIII	13462906	13465556	GFP-STA1_MT010_MT015_IDR_final_peak_5577	305	.	2.88741	33.6144	30.5695	136	chrIII	13465390	13467390	ID=Gene:WBGene00000407;Name=WBGene00000407;locus=cdk-5;sequence_name=T27E9.3;biotype=protein_coding;Alias=cdk-5,T27E9.3	-	166	T27E9.3
1392	chrIII	13462906	13465556	GFP-STA1_MT010_MT015_IDR_final_peak_5577	305	.	2.88741	33.6144	30.5695	136	chrIII	13463829	13465829	ID=Gene:WBGene00002185;Name=WBGene00002185;locus=kel-3;sequence_name=T27E9.4;biotype=protein_coding;Alias=kel-3,T27E9.4	+	1727	T27E9.4
1393	chrIII	13527622	13528035	GFP-STA1_MT010_MT015_IDR_final_peak_5588	151	.	2.30116	17.5117	15.1052	158	chrIII	13526438	13528438	ID=Gene:WBGene00013574;Name=WBGene00013574;locus=lron-13;sequence_name=Y76A2B.2;biotype=protein_coding;Alias=lron-13,Y76A2B.2	+	413	Y76A2B.2
1394	chrIII	13528393	13528794	GFP-STA1_MT010_MT015_IDR_final_peak_5589	216	.	2.59094	24.2974	21.6277	216	chrIII	13526438	13528438	ID=Gene:WBGene00013574;Name=WBGene00013574;locus=lron-13;sequence_name=Y76A2B.2;biotype=protein_coding;Alias=lron-13,Y76A2B.2	+	45	Y76A2B.2
1395	chrIII	13542266	13542878	GFP-STA1_MT010_MT015_IDR_final_peak_5594	702	.	4.17618	74.0399	70.2084	223	chrIII	13542534	13544534	ID=Gene:WBGene00013575;Name=WBGene00013575;locus=acs-5;sequence_name=Y76A2B.3;biotype=protein_coding;Alias=acs-5,Y76A2B.3	-	344	Y76A2B.3
1396	chrIII	13544371	13545062	GFP-STA1_MT010_MT015_IDR_final_peak_5596	327	.	2.94235	35.8817	32.7739	343	chrIII	13542534	13544534	ID=Gene:WBGene00013575;Name=WBGene00013575;locus=acs-5;sequence_name=Y76A2B.3;biotype=protein_coding;Alias=acs-5,Y76A2B.3	-	163	Y76A2B.3
1397	chrIII	13548978	13549289	GFP-STA1_MT010_MT015_IDR_final_peak_5597	184	.	2.45457	20.9968	18.4545	164	chrIII	13548020	13550020	ID=Gene:WBGene00013577;Name=WBGene00013577;interpolated_map_position=21.2623;sequence_name=Y76A2B.5;biotype=protein_coding;Alias=Y76A2B.5	-	311	Y76A2B.5
1398	chrIII	13603661	13607205	GFP-STA1_MT010_MT015_IDR_final_peak_5616	1038	.	5.13074	111.879	103.878	3111	chrIII	13607072	13609072	ID=Gene:WBGene00012017;Name=WBGene00012017;interpolated_map_position=21.2932;sequence_name=T25C8.1;biotype=protein_coding;Alias=T25C8.1	+	133	T25C8.1
1399	chrIII	13607399	13608187	GFP-STA1_MT010_MT015_IDR_final_peak_5617	1038	.	5.13074	111.879	103.878	518	chrIII	13607072	13609072	ID=Gene:WBGene00012017;Name=WBGene00012017;interpolated_map_position=21.2932;sequence_name=T25C8.1;biotype=protein_coding;Alias=T25C8.1	+	788	T25C8.1
1400	chrIII	13625687	13626946	GFP-STA1_MT010_MT015_IDR_final_peak_5621	224	.	2.62503	25.151	22.4481	1131	chrIII	13625750	13627750	ID=Gene:WBGene00011733;Name=WBGene00011733;interpolated_map_position=21.3039;sequence_name=T12D8.5;biotype=protein_coding;Alias=T12D8.5	-	1196	T12D8.5
1401	chrIII	13643371	13643923	GFP-STA1_MT010_MT015_IDR_final_peak_5624	293	.	2.89776	32.3703	29.354	255	chrIII	13642570	13644570	ID=Gene:WBGene00011730;Name=WBGene00011730;locus=drr-2;sequence_name=T12D8.2;biotype=protein_coding;Alias=drr-2,T12D8.2	-	552	T12D8.2
1402	chrIII	13643371	13643923	GFP-STA1_MT010_MT015_IDR_final_peak_5624	293	.	2.89776	32.3703	29.354	255	chrIII	13642918	13644918	ID=Gene:WBGene00011729;Name=WBGene00011729;locus=set-16;sequence_name=T12D8.1;biotype=protein_coding;Alias=set-16,T12D8.1	+	552	T12D8.1
1403	chrIII	13672525	13672879	GFP-STA1_MT010_MT015_IDR_final_peak_5627	80	.	1.90374	10.1172	8.03724	272	chrIII	13672278	13674278	ID=Gene:WBGene00000179;Name=WBGene00000179;locus=aqp-11;sequence_name=ZK525.2;biotype=protein_coding;Alias=aqp-11,ZK525.2	+	354	ZK525.2
1404	chrIII	13678791	13678954	GFP-STA1_MT010_MT015_IDR_final_peak_5628	74	.	1.89207	9.51807	7.4687	81	chrIII	13678445	13680445	ID=Gene:WBGene00004796;Name=WBGene00004796;locus=sid-2;sequence_name=ZK520.2;biotype=protein_coding;Alias=sid-2,ZK520.2	+	163	ZK520.2
1405	chrIII	13733618	13734082	GFP-STA1_MT010_MT015_IDR_final_peak_5639	321	.	3.00003	35.2478	32.1539	274	chrIII	13734071	13736071	ID=Gene:WBGene00012307;Name=WBGene00012307;interpolated_map_position=21.4287;sequence_name=W06F12.3;biotype=protein_coding;Alias=W06F12.3	+	11	W06F12.3
1406	chrIII	13761764	13762295	GFP-STA1_MT010_MT015_IDR_final_peak_5643	116	.	2.1307	13.9404	11.6828	397	chrIII	13761069	13763069	ID=Gene:WBGene00010664;Name=WBGene00010664;locus=dbn-1;sequence_name=K08E3.4;biotype=protein_coding;Alias=dbn-1,K08E3.4	-	531	K08E3.4
1407	chrIII	13766429	13767201	GFP-STA1_MT010_MT015_IDR_final_peak_5645	110	.	2.09661	13.2661	11.0381	576	chrIII	13767092	13769092	ID=Gene:WBGene00010665;Name=WBGene00010665;interpolated_map_position=21.5039;sequence_name=K08E3.5;biotype=protein_coding;Alias=K08E3.5	-	109	K08E3.5
1408	chrIII	13779364	13781355	GFP-STA1_MT010_MT015_IDR_final_peak_5653	138	.	1.79656	16.1948	13.8459	883	chrIII	13779220	13781220	ID=Gene:WBGene00007065;Name=WBGene00007065;locus=pot-3;sequence_name=3R5.1;biotype=protein_coding;Alias=pot-3,3R5.1	+	1856	3R5.1
1409	chrIV	126190	126651	GFP-STA1_MT010_MT015_IDR_final_peak_5662	635	.	3.98868	67.222	63.5105	165	chrIV	125225	127225	ID=Gene:WBGene00017929;Name=WBGene00017929;locus=grld-1;sequence_name=F29C4.7;biotype=protein_coding;Alias=grld-1,F29C4.7	-	461	F29C4.7
1410	chrIV	126190	126651	GFP-STA1_MT010_MT015_IDR_final_peak_5662	635	.	3.98868	67.222	63.5105	165	chrIV	125731	127731	ID=Gene:WBGene00017926;Name=WBGene00017926;interpolated_map_position=-26.9276;sequence_name=F29C4.2;biotype=protein_coding;Alias=F29C4.2	+	461	F29C4.2
1411	chrIV	274170	274585	GFP-STA1_MT010_MT015_IDR_final_peak_5672	365	.	3.15344	39.7282	36.5275	202	chrIV	272263	274263	ID=Gene:WBGene00005487;Name=WBGene00005487;locus=srh-282;sequence_name=T21D12.5;biotype=protein_coding;Alias=srh-282,T21D12.5	-	93	T21D12.5
1412	chrIV	274170	274585	GFP-STA1_MT010_MT015_IDR_final_peak_5672	365	.	3.15344	39.7282	36.5275	202	chrIV	273570	275570	ID=Gene:WBGene00020649;Name=WBGene00020649;interpolated_map_position=-26.688;locus=sma-10;sequence_name=T21D12.9;biotype=protein_coding;Alias=sma-10,T21D12.9	+	415	T21D12.9
1413	chrIV	291757	292619	GFP-STA1_MT010_MT015_IDR_final_peak_5676	986	.	4.92619	103.36	98.6251	196	chrIV	290425	292425	ID=Gene:WBGene00020648;Name=WBGene00020648;interpolated_map_position=-26.6751;sequence_name=T21D12.7;biotype=protein_coding;Alias=T21D12.7	-	668	T21D12.7
1414	chrIV	322543	322811	GFP-STA1_MT010_MT015_IDR_final_peak_5685	107	.	2.07957	12.9342	10.7212	142	chrIV	322022	324022	ID=Gene:WBGene00001735;Name=WBGene00001735;locus=grl-26;sequence_name=K02D7.6;biotype=protein_coding;Alias=grl-26,K02D7.6	-	268	K02D7.6
1415	chrIV	383342	383874	GFP-STA1_MT010_MT015_IDR_final_peak_5692	68	.	1.78999	8.85439	6.84619	148	chrIV	382185	384185	ID=Gene:WBGene00004981;Name=WBGene00004981;locus=spl-1;sequence_name=Y66H1B.4;biotype=protein_coding;Alias=spl-1,Y66H1B.4	-	532	Y66H1B.4
1416	chrIV	385149	385733	GFP-STA1_MT010_MT015_IDR_final_peak_5694	90	.	1.89962	11.1808	9.05338	440	chrIV	383936	385936	ID=Gene:WBGene00020295;Name=WBGene00020295;locus=pqbp-1.2;sequence_name=T07A9.1;biotype=protein_coding;Alias=pqbp-1.2,T07A9.1	-	584	T07A9.1
1417	chrIV	385149	385733	GFP-STA1_MT010_MT015_IDR_final_peak_5694	90	.	1.89962	11.1808	9.05338	440	chrIV	384894	386894	ID=Gene:WBGene00004493;Name=WBGene00004493;locus=rps-24;sequence_name=T07A9.11;biotype=protein_coding;Alias=rps-24,T07A9.11	+	584	T07A9.11
1418	chrIV	385149	385733	GFP-STA1_MT010_MT015_IDR_final_peak_5694	90	.	1.89962	11.1808	9.05338	440	chrIV	385699	387699	ID=Gene:WBGene00044789;Name=WBGene00044789;interpolated_map_position=-26.2396;sequence_name=T07A9.14;biotype=protein_coding;Alias=T07A9.14	+	34	T07A9.14
1419	chrIV	385833	386984	GFP-STA1_MT010_MT015_IDR_final_peak_5695	107	.	2.07957	12.9342	10.7212	391	chrIV	383936	385936	ID=Gene:WBGene00020295;Name=WBGene00020295;locus=pqbp-1.2;sequence_name=T07A9.1;biotype=protein_coding;Alias=pqbp-1.2,T07A9.1	-	103	T07A9.1
1420	chrIV	385833	386984	GFP-STA1_MT010_MT015_IDR_final_peak_5695	107	.	2.07957	12.9342	10.7212	391	chrIV	384894	386894	ID=Gene:WBGene00004493;Name=WBGene00004493;locus=rps-24;sequence_name=T07A9.11;biotype=protein_coding;Alias=rps-24,T07A9.11	+	1061	T07A9.11
1421	chrIV	385833	386984	GFP-STA1_MT010_MT015_IDR_final_peak_5695	107	.	2.07957	12.9342	10.7212	391	chrIV	385699	387699	ID=Gene:WBGene00044789;Name=WBGene00044789;interpolated_map_position=-26.2396;sequence_name=T07A9.14;biotype=protein_coding;Alias=T07A9.14	+	1151	T07A9.14
1422	chrIV	390242	390634	GFP-STA1_MT010_MT015_IDR_final_peak_5699	262	.	2.77844	29.1285	26.2798	244	chrIV	389439	391439	ID=Gene:WBGene00001338;Name=WBGene00001338;locus=ears-2;sequence_name=T07A9.2;biotype=protein_coding;Alias=ears-2,T07A9.2	-	392	T07A9.2
1423	chrIV	390242	390634	GFP-STA1_MT010_MT015_IDR_final_peak_5699	262	.	2.77844	29.1285	26.2798	244	chrIV	389512	391512	ID=Gene:WBGene00020298;Name=WBGene00020298;interpolated_map_position=-26.2101;sequence_name=T07A9.10;biotype=protein_coding;Alias=T07A9.10	+	392	T07A9.10
1424	chrIV	440588	440840	GFP-STA1_MT010_MT015_IDR_final_peak_5708	196	.	2.50571	22.2128	19.6244	120	chrIV	439544	441544	ID=Gene:WBGene00002041;Name=WBGene00002041;locus=hum-8;sequence_name=Y66H1A.6;biotype=protein_coding;Alias=hum-8,Y66H1A.6	-	252	Y66H1A.6
1425	chrIV	523655	523917	GFP-STA1_MT010_MT015_IDR_final_peak_5712	143	.	2.26707	16.7714	14.3953	113	chrIV	522757	524757	ID=Gene:WBGene00000213;Name=WBGene00000213;locus=asm-3;sequence_name=W03G1.7;biotype=protein_coding;Alias=asm-3,W03G1.7	-	262	W03G1.7
1426	chrIV	523655	523917	GFP-STA1_MT010_MT015_IDR_final_peak_5712	143	.	2.26707	16.7714	14.3953	113	chrIV	523654	525654	ID=Gene:WBGene00021010;Name=WBGene00021010;interpolated_map_position=-25.8479;sequence_name=W03G1.2;biotype=protein_coding;Alias=W03G1.2	+	262	W03G1.2
1427	chrIV	654666	655049	GFP-STA1_MT010_MT015_IDR_final_peak_5720	371	.	3.15602	40.3849	37.1722	246	chrIV	653576	655576	ID=Gene:WBGene00004427;Name=WBGene00004427;locus=rpl-15;sequence_name=K11H12.2;biotype=protein_coding;Alias=rpl-15,K11H12.2	-	383	K11H12.2
1428	chrIV	654666	655049	GFP-STA1_MT010_MT015_IDR_final_peak_5720	371	.	3.15602	40.3849	37.1722	246	chrIV	654384	656384	ID=Gene:WBGene00019664;Name=WBGene00019664;interpolated_map_position=-23.702;sequence_name=K11H12.8;biotype=protein_coding;Alias=K11H12.8	+	383	K11H12.8
1429	chrIV	673378	673703	GFP-STA1_MT010_MT015_IDR_final_peak_5723	271	.	2.81253	30.0418	27.1519	147	chrIV	672480	674480	ID=Gene:WBGene00019659;Name=WBGene00019659;interpolated_map_position=-23.6876;sequence_name=K11H12.3;biotype=protein_coding;Alias=K11H12.3	-	325	K11H12.3
1430	chrIV	839042	839303	GFP-STA1_MT010_MT015_IDR_final_peak_5731	188	.	2.47162	21.3992	18.842	141	chrIV	837536	839536	ID=Gene:WBGene00021943;Name=WBGene00021943;interpolated_map_position=-23.2859;sequence_name=Y55F3BR.6;biotype=protein_coding;Alias=Y55F3BR.6	-	261	Y55F3BR.6
1431	chrIV	855527	855771	GFP-STA1_MT010_MT015_IDR_final_peak_5734	116	.	2.1307	13.9404	11.6828	97	chrIV	853780	855780	ID=Gene:WBGene00021945;Name=WBGene00021945;locus=lem-4;sequence_name=Y55F3BR.8;biotype=protein_coding;Alias=lem-4,Y55F3BR.8	-	244	Y55F3BR.8
1432	chrIV	855527	855771	GFP-STA1_MT010_MT015_IDR_final_peak_5734	116	.	2.1307	13.9404	11.6828	97	chrIV	854708	856708	ID=Gene:WBGene00044757;Name=WBGene00044757;interpolated_map_position=-23.2329;sequence_name=Y55F3BR.11;biotype=protein_coding;Alias=Y55F3BR.11	+	244	Y55F3BR.11
1433	chrIV	884778	885035	GFP-STA1_MT010_MT015_IDR_final_peak_5736	196	.	2.50571	22.2128	19.6244	115	chrIV	884346	886346	ID=Gene:WBGene00007007;Name=WBGene00007007;locus=mak-2;sequence_name=C44C8.6;biotype=protein_coding;Alias=mak-2,C44C8.6	+	257	C44C8.6
1434	chrIV	945693	945885	GFP-STA1_MT010_MT015_IDR_final_peak_5750	71	.	1.87502	9.22968	7.19535	90	chrIV	944651	946651	ID=Gene:WBGene00019068;Name=WBGene00019068;locus=faah-3;sequence_name=F58H7.2;biotype=protein_coding;Alias=faah-3,F58H7.2	-	192	F58H7.2
1435	chrIV	991172	991755	GFP-STA1_MT010_MT015_IDR_final_peak_5755	380	.	3.20458	41.264	38.031	212	chrIV	989439	991439	ID=Gene:WBGene00043705;Name=WBGene00043705;locus=egrh-2;sequence_name=Y55F3AM.7;biotype=protein_coding;Alias=egrh-2,Y55F3AM.7	-	267	Y55F3AM.7
1436	chrIV	991172	991755	GFP-STA1_MT010_MT015_IDR_final_peak_5755	380	.	3.20458	41.264	38.031	212	chrIV	991289	993289	ID=Gene:WBGene00021924;Name=WBGene00021924;interpolated_map_position=-22.791;sequence_name=Y55F3AM.6;biotype=protein_coding;Alias=Y55F3AM.6	+	466	Y55F3AM.6
1437	chrIV	1094226	1094477	GFP-STA1_MT010_MT015_IDR_final_peak_5767	154	.	2.31821	17.8866	15.4646	134	chrIV	1092920	1094920	ID=Gene:WBGene00021934;Name=WBGene00021934;locus=cct-8;sequence_name=Y55F3AR.3;biotype=protein_coding;Alias=cct-8,Y55F3AR.3	-	251	Y55F3AR.3
1438	chrIV	1094226	1094477	GFP-STA1_MT010_MT015_IDR_final_peak_5767	154	.	2.31821	17.8866	15.4646	134	chrIV	1093550	1095550	ID=Gene:WBGene00021933;Name=WBGene00021933;interpolated_map_position=-22.0959;sequence_name=Y55F3AR.2;biotype=protein_coding;Alias=Y55F3AR.2	+	251	Y55F3AR.2
1439	chrIV	1228794	1229170	GFP-STA1_MT010_MT015_IDR_final_peak_5779	143	.	2.26707	16.7714	14.3953	207	chrIV	1228080	1230080	ID=Gene:WBGene00021121;Name=WBGene00021121;interpolated_map_position=-21.0355;sequence_name=W09G12.7;biotype=protein_coding;Alias=W09G12.7	+	376	W09G12.7
1440	chrIV	1266217	1266480	GFP-STA1_MT010_MT015_IDR_final_peak_5783	220	.	2.60798	24.7228	22.0357	139	chrIV	1264228	1266228	ID=Gene:WBGene00009525;Name=WBGene00009525;interpolated_map_position=-20.5543;sequence_name=F38A1.13;biotype=protein_coding;Alias=F38A1.13	+	11	F38A1.13
1441	chrIV	1266217	1266480	GFP-STA1_MT010_MT015_IDR_final_peak_5783	220	.	2.60798	24.7228	22.0357	139	chrIV	1265866	1267866	ID=Gene:WBGene00009515;Name=WBGene00009515;locus=clec-170;sequence_name=F38A1.1;biotype=protein_coding;Alias=clec-170,F38A1.1	+	263	F38A1.1
1442	chrIV	1420159	1420423	GFP-STA1_MT010_MT015_IDR_final_peak_5796	161	.	2.3523	18.6458	16.1937	143	chrIV	1418847	1420847	ID=Gene:WBGene00022310;Name=WBGene00022310;interpolated_map_position=-19.5629;sequence_name=Y77E11A.7;biotype=protein_coding;Alias=Y77E11A.7	-	264	Y77E11A.7
1443	chrIV	1420159	1420423	GFP-STA1_MT010_MT015_IDR_final_peak_5796	161	.	2.3523	18.6458	16.1937	143	chrIV	1419974	1421974	ID=Gene:WBGene00002180;Name=WBGene00002180;locus=jtr-1;sequence_name=Y77E11A.4;biotype=protein_coding;Alias=jtr-1,Y77E11A.4	+	264	Y77E11A.4
1444	chrIV	1553222	1553853	GFP-STA1_MT010_MT015_IDR_final_peak_5810	85	.	1.96025	10.7093	8.59971	454	chrIV	1552790	1554790	ID=Gene:WBGene00016425;Name=WBGene00016425;interpolated_map_position=-18.0787;sequence_name=C34H4.2;biotype=protein_coding;Alias=C34H4.2	+	631	C34H4.2
1445	chrIV	1560019	1560251	GFP-STA1_MT010_MT015_IDR_final_peak_5815	94	.	2.01138	11.6413	9.48721	105	chrIV	1559230	1561230	ID=Gene:WBGene00021519;Name=WBGene00021519;interpolated_map_position=-17.8057;sequence_name=Y41D4B.17;biotype=protein_coding;Alias=Y41D4B.17	+	232	Y41D4B.17
1446	chrIV	1595468	1596095	GFP-STA1_MT010_MT015_IDR_final_peak_5817	83	.	1.9432	10.4059	8.31152	503	chrIV	1594824	1596824	ID=Gene:WBGene00003794;Name=WBGene00003794;locus=npp-8;sequence_name=Y41D4B.19;biotype=protein_coding;Alias=npp-8,Y41D4B.19	-	627	Y41D4B.19
1447	chrIV	1624481	1624790	GFP-STA1_MT010_MT015_IDR_final_peak_5818	83	.	1.93201	10.4165	8.32117	114	chrIV	1623064	1625064	ID=Gene:WBGene00003677;Name=WBGene00003677;locus=nhr-87;sequence_name=Y41D4B.7;biotype=protein_coding;Alias=nhr-87,Y41D4B.7	+	309	Y41D4B.7
1448	chrIV	1659111	1659420	GFP-STA1_MT010_MT015_IDR_final_peak_5823	342	.	2.98355	37.3914	34.2467	148	chrIV	1658691	1660691	ID=Gene:WBGene00004497;Name=WBGene00004497;locus=rps-28;sequence_name=Y41D4B.5;biotype=protein_coding;Alias=rps-28,Y41D4B.5	+	309	Y41D4B.5
1449	chrIV	1659111	1659420	GFP-STA1_MT010_MT015_IDR_final_peak_5823	342	.	2.98355	37.3914	34.2467	148	chrIV	1659112	1661112	ID=Gene:WBGene00021512;Name=WBGene00021512;interpolated_map_position=-16.2532;sequence_name=Y41D4B.4;biotype=protein_coding;Alias=Y41D4B.4	+	308	Y41D4B.4
1450	chrIV	1710973	1711474	GFP-STA1_MT010_MT015_IDR_final_peak_5829	126	.	2.18184	14.9772	12.6761	197	chrIV	1709265	1711265	ID=Gene:WBGene00019537;Name=WBGene00019537;interpolated_map_position=-16.161;sequence_name=K08D12.3;biotype=protein_coding;Alias=K08D12.3	+	292	K08D12.3
1451	chrIV	1710973	1711474	GFP-STA1_MT010_MT015_IDR_final_peak_5829	126	.	2.18184	14.9772	12.6761	197	chrIV	1710279	1712279	ID=Gene:WBGene00019536;Name=WBGene00019536;locus=rpi-2;sequence_name=K08D12.2;biotype=protein_coding;Alias=rpi-2,K08D12.2	+	501	K08D12.2
1452	chrIV	1745711	1745967	GFP-STA1_MT010_MT015_IDR_final_peak_5833	74	.	1.89207	9.51807	7.4687	126	chrIV	1744524	1746524	ID=Gene:WBGene00021508;Name=WBGene00021508;interpolated_map_position=-16.0736;sequence_name=Y41D4A.6;biotype=protein_coding;Alias=Y41D4A.6	-	256	Y41D4A.6
1453	chrIV	1745711	1745967	GFP-STA1_MT010_MT015_IDR_final_peak_5833	74	.	1.89207	9.51807	7.4687	126	chrIV	1744875	1746875	ID=Gene:WBGene00021506;Name=WBGene00021506;interpolated_map_position=-16.065;sequence_name=Y41D4A.4;biotype=protein_coding;Alias=Y41D4A.4	+	256	Y41D4A.4
1454	chrIV	2316754	2317105	GFP-STA1_MT010_MT015_IDR_final_peak_5860	502	.	3.59663	53.7011	50.2243	191	chrIV	2314988	2316988	ID=Gene:WBGene00006912;Name=WBGene00006912;locus=vha-3;sequence_name=Y38F2AL.4;biotype=protein_coding;Alias=vha-3,Y38F2AL.4	-	234	Y38F2AL.4
1455	chrIV	2316754	2317105	GFP-STA1_MT010_MT015_IDR_final_peak_5860	502	.	3.59663	53.7011	50.2243	191	chrIV	2316797	2318797	ID=Gene:WBGene00219413;Name=WBGene00219413;interpolated_map_position=-8.0542;sequence_name=Y38F2AL.12;biotype=protein_coding;Alias=Y38F2AL.12	+	308	Y38F2AL.12
1456	chrIV	2388415	2389560	GFP-STA1_MT010_MT015_IDR_final_peak_5866	298	.	2.9148	32.8436	29.8136	709	chrIV	2387675	2389675	ID=Gene:WBGene00021427;Name=WBGene00021427;interpolated_map_position=-7.6761;sequence_name=Y38F2AR.9;biotype=protein_coding;Alias=Y38F2AR.9	-	1145	Y38F2AR.9
1457	chrIV	2388415	2389560	GFP-STA1_MT010_MT015_IDR_final_peak_5866	298	.	2.9148	32.8436	29.8136	709	chrIV	2388445	2390445	ID=Gene:WBGene00021420;Name=WBGene00021420;locus=trap-3;sequence_name=Y38F2AR.2;biotype=protein_coding;Alias=trap-3,Y38F2AR.2	+	1115	Y38F2AR.2
1458	chrIV	2602044	2602364	GFP-STA1_MT010_MT015_IDR_final_peak_5880	290	.	2.87666	32.0067	29.0027	128	chrIV	2600141	2602141	ID=Gene:WBGene00022078;Name=WBGene00022078;locus=epg-9;sequence_name=Y69A2AR.7;biotype=protein_coding;Alias=epg-9,Y69A2AR.7	+	97	Y69A2AR.7
1459	chrIV	2618613	2618951	GFP-STA1_MT010_MT015_IDR_final_peak_5883	126	.	2.18184	14.9772	12.6761	123	chrIV	2618875	2620875	ID=Gene:WBGene00004878;Name=WBGene00004878;locus=smf-3;sequence_name=Y69A2AR.4;biotype=protein_coding;Alias=smf-3,Y69A2AR.4	+	76	Y69A2AR.4
1460	chrIV	2710140	2710566	GFP-STA1_MT010_MT015_IDR_final_peak_5897	69	.	1.85797	8.94512	6.9257	309	chrIV	2709670	2711670	ID=Gene:WBGene00022382;Name=WBGene00022382;interpolated_map_position=-6.75121;sequence_name=Y94H6A.10;biotype=protein_coding;Alias=Y94H6A.10	-	426	Y94H6A.10
1461	chrIV	2711253	2711601	GFP-STA1_MT010_MT015_IDR_final_peak_5899	126	.	2.18184	14.9772	12.6761	228	chrIV	2709670	2711670	ID=Gene:WBGene00022382;Name=WBGene00022382;interpolated_map_position=-6.75121;sequence_name=Y94H6A.10;biotype=protein_coding;Alias=Y94H6A.10	-	348	Y94H6A.10
1462	chrIV	2725779	2726143	GFP-STA1_MT010_MT015_IDR_final_peak_5900	110	.	2.09661	13.2661	11.0381	250	chrIV	2724858	2726858	ID=Gene:WBGene00022381;Name=WBGene00022381;locus=ubxn-2;sequence_name=Y94H6A.9;biotype=protein_coding;Alias=ubxn-2,Y94H6A.9	-	364	Y94H6A.9
1463	chrIV	2805480	2805928	GFP-STA1_MT010_MT015_IDR_final_peak_5913	136	.	2.23298	16.0439	13.698	274	chrIV	2804857	2806857	ID=Gene:WBGene00044488;Name=WBGene00044488;interpolated_map_position=-6.73908;sequence_name=Y54G2A.45;biotype=protein_coding;Alias=Y54G2A.45	+	448	Y54G2A.45
1464	chrIV	2854142	2854526	GFP-STA1_MT010_MT015_IDR_final_peak_5923	288	.	2.88071	31.8995	28.8965	169	chrIV	2852261	2854261	ID=Gene:WBGene00044492;Name=WBGene00044492;interpolated_map_position=-6.72788;sequence_name=Y54G2A.49;biotype=protein_coding;Alias=Y54G2A.49	-	119	Y54G2A.49
1465	chrIV	2854142	2854526	GFP-STA1_MT010_MT015_IDR_final_peak_5923	288	.	2.88071	31.8995	28.8965	169	chrIV	2853346	2855346	ID=Gene:WBGene00021872;Name=WBGene00021872;locus=clec-85;sequence_name=Y54G2A.6;biotype=protein_coding;Alias=clec-85,Y54G2A.6	+	384	Y54G2A.6
1466	chrIV	2855300	2855798	GFP-STA1_MT010_MT015_IDR_final_peak_5924	188	.	2.47162	21.3992	18.842	269	chrIV	2853346	2855346	ID=Gene:WBGene00021872;Name=WBGene00021872;locus=clec-85;sequence_name=Y54G2A.6;biotype=protein_coding;Alias=clec-85,Y54G2A.6	+	46	Y54G2A.6
1467	chrIV	2995910	2996369	GFP-STA1_MT010_MT015_IDR_final_peak_5934	80	.	1.92616	10.1062	8.02666	131	chrIV	2994573	2996573	ID=Gene:WBGene00021890;Name=WBGene00021890;interpolated_map_position=-6.66183;sequence_name=Y54G2A.26;biotype=protein_coding;Alias=Y54G2A.26	-	459	Y54G2A.26
1468	chrIV	2998499	2999271	GFP-STA1_MT010_MT015_IDR_final_peak_5936	345	.	3.08526	37.7131	34.5583	613	chrIV	2998485	3000485	ID=Gene:WBGene00021891;Name=WBGene00021891;interpolated_map_position=-6.66017;sequence_name=Y54G2A.27;biotype=protein_coding;Alias=Y54G2A.27	-	772	Y54G2A.27
1469	chrIV	3012334	3012807	GFP-STA1_MT010_MT015_IDR_final_peak_5938	340	.	3.06821	37.2152	34.072	246	chrIV	3011560	3013560	ID=Gene:WBGene00021892;Name=WBGene00021892;interpolated_map_position=-6.65781;sequence_name=Y54G2A.28;biotype=protein_coding;Alias=Y54G2A.28	-	473	Y54G2A.28
1470	chrIV	3012334	3012807	GFP-STA1_MT010_MT015_IDR_final_peak_5938	340	.	3.06821	37.2152	34.072	246	chrIV	3011605	3013605	ID=Gene:WBGene00021869;Name=WBGene00021869;interpolated_map_position=-6.65733;sequence_name=Y54G2A.3;biotype=protein_coding;Alias=Y54G2A.3	+	473	Y54G2A.3
1471	chrIV	3049725	3050986	GFP-STA1_MT010_MT015_IDR_final_peak_5943	120	.	2.09954	14.2692	12.0053	737	chrIV	3049102	3051102	ID=Gene:WBGene00022069;Name=WBGene00022069;locus=eel-1;sequence_name=Y67D8C.5;biotype=protein_coding;Alias=eel-1,Y67D8C.5	-	1261	Y67D8C.5
1472	chrIV	3131907	3132282	GFP-STA1_MT010_MT015_IDR_final_peak_5950	91	.	1.99434	11.327	9.18792	273	chrIV	3132143	3134143	ID=Gene:WBGene00003153;Name=WBGene00003153;locus=mca-3;sequence_name=Y67D8C.10;biotype=protein_coding;Alias=mca-3,Y67D8C.10	-	139	Y67D8C.10
1473	chrIV	3258583	3258852	GFP-STA1_MT010_MT015_IDR_final_peak_5971	140	.	2.25002	16.4061	14.0451	146	chrIV	3257910	3259910	ID=Gene:WBGene00020831;Name=WBGene00020831;interpolated_map_position=-5.05286;sequence_name=T26C12.1;biotype=protein_coding;Alias=T26C12.1	+	269	T26C12.1
1474	chrIV	3294673	3294906	GFP-STA1_MT010_MT015_IDR_final_peak_5973	78	.	1.86831	9.92963	7.86178	100	chrIV	3294135	3296135	ID=Gene:WBGene00021088;Name=WBGene00021088;interpolated_map_position=-4.76981;sequence_name=W08E12.7;biotype=protein_coding;Alias=W08E12.7	+	233	W08E12.7
1475	chrIV	3310797	3311605	GFP-STA1_MT010_MT015_IDR_final_peak_5976	796	.	4.43186	83.6796	79.6499	221	chrIV	3310276	3312276	ID=Gene:WBGene00021082;Name=WBGene00021082;locus=zip-11;sequence_name=W08E12.1;biotype=protein_coding;Alias=zip-11,W08E12.1	+	808	W08E12.1
1476	chrIV	3313384	3313660	GFP-STA1_MT010_MT015_IDR_final_peak_5977	365	.	3.15344	39.7282	36.5275	145	chrIV	3312934	3314934	ID=Gene:WBGene00021955;Name=WBGene00021955;interpolated_map_position=-4.75056;sequence_name=Y55H10B.2;biotype=transposon_protein_coding;Alias=Y55H10B.2	+	276	Y55H10B.2
1477	chrIV	3313384	3313660	GFP-STA1_MT010_MT015_IDR_final_peak_5977	365	.	3.15344	39.7282	36.5275	145	chrIV	3313468	3315468	ID=Gene:WBGene00021954;Name=WBGene00021954;interpolated_map_position=-4.74749;sequence_name=Y55H10B.1;biotype=transposon_protein_coding;Alias=Y55H10B.1	+	192	Y55H10B.1
1478	chrIV	3384629	3385047	GFP-STA1_MT010_MT015_IDR_final_peak_5986	106	.	2.02203	12.8388	10.6361	178	chrIV	3383147	3385147	ID=Gene:WBGene00015251;Name=WBGene00015251;interpolated_map_position=-4.55672;sequence_name=B0546.4;biotype=protein_coding;Alias=B0546.4	-	418	B0546.4
1479	chrIV	3384629	3385047	GFP-STA1_MT010_MT015_IDR_final_peak_5986	106	.	2.02203	12.8388	10.6361	178	chrIV	3384638	3386638	ID=Gene:WBGene00015248;Name=WBGene00015248;locus=mai-2;sequence_name=B0546.1;biotype=protein_coding;Alias=mai-2,B0546.1	+	409	B0546.1
[truncated: 1,518 more rows]
