# Supplementary material for: An Alternative STAT Signaling Pathway Acts in Viral Immunity in Caenorhabditis elegans
Source: mBio. 2017 Sep 5;8(5):e00924-17. doi: 10.1128/mBio.00924-17 (PMC5587905; doi:10.1128/mBio.00924-17)
Supplement: DATA SET S4 [file mbo004173465sd4.xlsx]

## Sheet: clone_locus names
RNAi clone	Code	Genetic locus	biological rep
F53G12.6	A1	spe-8	9
W03F11.2	A2	gcy-17	9
F23C8.7	A3	F23C8.7	9
T01A4.1	A4	gcy-28	9
F59A3.8	A5	F59A3.8	9
ZC581.7	A6	ZC581.7	9
T21G5.1	A7	T21G5.1	6
F22D6.1	A8	kin-14	6
K10D3.5	A9	K10D3.5	7
F26E4.5	A10	F26E4.5	6
F52F12.3	A11	mom-4	6
C35E7.10	A12	C35E7.10	6
W04G5.6	B2	kin-23	6
F33E2.2	B3	dlk-1	9
F49B2.5	B4	src-2	6
Y47G6A_245.h	B5	Y47G6A.5	9
F22E5.3	B6	gcy-21	9
ZC239.7	B7	gcy-15	9
M03A1.1	B8	vab-1	6
C34F11.5	B9	C34F11.5	3
F08B1.2	B11	GCY-12	6
B0252.1	B12	B0252.1	6
T07D4.3	C1	rha-1	5
C01G6.8	C2	cam-1	9
M176.6	C3	kin-15	9
R09D1.12	C4	R09D1.12	9
R134.1	C5	gcy-3	9
R134.2	C6	gcy-2	5
AH6.1	C7	gcy-1	6
ZK938.5	C8	old-2	9
C08H9.5	C9	old-1	5
R05H5.4	C10	R05H5.4	5
ZK970.5	C11	gcy-4	6
ZK970.6	C12	gcy-5	6
F40F8.7	D1	pqm-1	9
C29F9.7	D2	pat-4	3
T17A3.1	D3	ver-1	5
C24A1.3	D4	C24A1.3	6
R07E5.14	D5	rnp-4	6
W03A5.2	D6	W03A5.2	6
C28H8.3	D8	C28H8.3	6
ZK328.5	D7	npp-10	6
R13F6.6	D9	zak-1	6
F57B9.8	D10	F57B9.8	6
R151.4	D11	R151.4	6
B0523.1	D12	kin-31	6
Y55D5A_391.b	E1	daf-2	6
T07A9.3	E2	kgb-1	6
C18H7.4	E3	C18H7.4	6
C44C8.5	E4	C44C8.5	3
F52C12.2	E5	F52C12.2	6
T26C12.4	E6	gcy-23	6
R11E3.1	E7	R11E3.1	6
Y4C6A.a	E8	Y52D5A.2	6
T19E7.2	E9	skn-1	6
C55C3.4	E10	C55C3.4	8
C25A8.5	E12	C25A8.5	3
T06C10.3	F1	T06C10.3	6
T06C10.6	F2	kin-26	6
W08D2.8	F3	kin-21	6
K07F5.4	F4	kin-24	6
T13H10.1	F5	kin-5	5
T04B2.2	F6	frk-1	6
T04B2.3	F7	T04B2.3	6
W01B6.5	F8	W01B6.5	5
C04H5.3	F9	gcy-29	6
Y43C5B.2	F10	Y43C5B.2	6
T25B9.5	F11	T25B9.5	6
T25B9.4	F12	T25B9.4	6
Y69E1A.3	G1	Y69E1A.3	6
K09B11.5	G2	K09B11.5	6
Y105C5A.x	G3	Y105C5A.24	6
Y51H4A.o	G4	sta-1	6
Y116A8C.24	G5	Y116A8C.24	5
Y116A8C.38	G6	Y116A8C.38	6
C06A12.4	G7	gcy-27	6
F11E6.8	G8	F11E6.8	6
K11D12.10	G9	mlk-1	6
C24G6.2	G10	C24G6.2	6
T10H9.2	G12	scd-2	6
F09G2.1	H1	F09G2.1	6
C16D9.2	H2	rol-3	6
M01B2.1	H4	kin-30	6
F21H7.9	H5	gcy-20	5
Y38H6C.20	H6	Y38H6C.20	6
T03D8.5	H7	gcy-22	6
F11D5.3	H8	ddr-2	6
C16B8.1	H9	lin-18	6
C25F6.4	H10	ddr-1	6
C03B1.5	H11	C03B1.5	6
T14E8.1	H12	svh-2	6
K08A8.1	plate 2 A1	mek-1	6
R03G5.2	plate 2 A2	sek-1	9
F13B9.5	plate 2 A3	ksr-1	3
F08F1.1	plate 2 A4	kin-9	2
D1073.1	plate 2 A5	trk-1	3
M79.1	plate 2 A6	abl-1	9
F59F5.3	plate 2 A7	F59F5.3	6
F59F3.5	plate 2 A8	ver-4	6
F58A3.2	plate 2 A9	egl-15	6
F59F3.1	plate 2 A10	ver-3	6
F46C3.1	plate 2 A11	pek-1	6
F54F7.5	plate 2 A12	mes-1	5
F17E5.1	plate 2 B2	lin-2	5
F09A5.2	plate 2 B3	F09A5.2	3
F23H12.6	plate 2 B5	gcy-13	3
T01G5.1	plate 2 B6	T01G5.1	3
C01C7.1	plate 2 B7	ark-1	2
ZK455.2	plate 2 B8	gcy-9	6
C30G4.3	plate 2 B9	gcy-11	6
ZC412.2	plate 2 B10	gcy-14	6
M176.7	plate 2 B11	kin-16	6
B0302.1	plate 2 B12	sid-3	6
Y42H9B.2	plate 2 C2	rig-4	3
F59E12.2	plate 2 C3	zyg-1	2
R09D1.13	plate 2 C5	R09D1.13	3
W04G5.10	plate 2 C6	W04G5.10	6
F40A3.5	plate 2 C7	nipi-4	5
Y50D4B.6	plate 2 C8	Y50D4B.6	3
Y105C5B.2	plate 2 C9	gcy-25	5
T22B11.3	plate 2 C10	T22B11.3	6
Y48G1C.2	plate 2 C11	csk-1	6
ZK20.2	plate 2 C12	kin-6	6
C30F8.4	plate 2 D1	kin-32	3
B0218.3	plate 2 D2	pmk-1	5
F58D5.4	plate 2 D3	ksr-2	6
empty vector	eV	empty vector	161
GFP	GFP	drh-1/GFP	57
drh1	drh1	N2/drh-1	57

## Sheet: z scores
Screen replicate	Code	deltadeltaCt	z score
1	A1	1.7422	1.19693
	A1	1.64654	1.13121
	A1	-0.333449	-0.229087
2	A1	5.1656	3.54888
	A1	1.34778	0.925952
	A1	-0.193799	-0.133144
3	A1	4.5328	3.11413
	A1	0.630794	0.433369
	A1	-1.26955	-0.872211
1	A10	6.42415	4.41353
	A10	5.28932	3.63388
	A10	-2.34756	-1.61283
2	A10	2.33185	1.60203
	A10	2.28374	1.56898
	A10	0.410958	0.282337
1	A11	6.04758	4.15482
	A11	-3.62086	-2.4876
	A11	-6.08305	-4.17918
2	A11	3.92006	2.69316
	A11	-0.938459	-0.644741
	A11	-3.65925	-2.51398
1	A12	-1.50453	-1.03365
	A12	-1.73793	-1.194
	A12	-3.90672	-2.684
2	A12	1.13844	0.782132
	A12	1.08667	0.746567
	A12	-1.8447	-1.26735
1	A2	0.332665	0.228548
	A2	-2.03787	-1.40006
	A2	-2.49792	-1.71612
2	A2	4.52903	3.11154
	A2	4.16107	2.85875
	A2	0.117492	0.0807195
3	A2	2.40798	1.65434
	A2	-0.187438	-0.128774
	A2	-1.42495	-0.978972
1	A3	2.28309	1.56853
	A3	-1.46388	-1.00572
	A3	-3.1336	-2.15285
2	A3	2.50818	1.72317
	A3	-0.78423	-0.538783
	A3	-2.26124	-1.55352
3	A3	1.51184	1.03866
	A3	1.16536	0.80063
	A3	0.423758	0.291131
1	A4	7.71191	5.29825
	A4	3.16465	2.17418
	A4	-0.227826	-0.156522
2	A4	4.4285	3.04247
	A4	1.60294	1.10126
	A4	0.238729	0.164012
3	A4	-0.519055	-0.356602
	A4	-1.29436	-0.889255
	A4	-1.76184	-1.21042
1	A5	4.47206	3.0724
	A5	1.04622	0.718776
	A5	-0.568711	-0.390716
2	A5	-0.160026	-0.109941
	A5	-2.28936	-1.57284
	A5	-2.40474	-1.65211
3	A5	1.70466	1.17114
	A5	1.69042	1.16136
	A5	0.92544	0.635797
1	A6	-1.52886	-1.05036
	A6	-1.81323	-1.24573
	A6	-4.22318	-2.90142
2	A6	4.85821	3.33769
	A6	1.6672	1.1454
	A6	0.867112	0.595725
3	A6	0.589481	0.404986
	A6	-0.138166	-0.0949233
	A6	-0.836731	-0.574852
1	A7	0.842793	0.579017
	A7	-1.99733	-1.37221
	A7	-3.89565	-2.6764
2	A7	1.14922	0.789541
	A7	-0.563127	-0.38688
	A7	-1.05697	-0.726161
1	A8	-1.48089	-1.01741
	A8	-2.38569	-1.63902
	A8	-3.02345	-2.07717
2	A8	0.73935	0.507949
	A8	-0.240043	-0.164914
	A8	-1.14122	-0.784046
1	A9	-2.2592	-1.55212
	A9	-3.47284	-2.38591
	A9	-4.44557	-3.0542
2	A9	-2.43774	-1.67478
	A9	-2.58094	-1.77316
3	A9	-2.19486	-1.50792
	A9	-2.46198	-1.69143
1	B11	8.74024	6.00473
	B11	8.5546	5.87719
	B11	-0.853404	-0.586306
2	B11	-1.54038	-1.05828
	B11	-2.2959	-1.57733
	B11	-3.01409	-2.07074
1	B12	0.69098	0.474718
	B12	0.165549	0.113735
	B12	-2.04084	-1.4021
2	B12	-0.192145	-0.132007
	B12	-1.7545	-1.20538
	B12	-2.43563	-1.67333
1	B2	-2.89661	-1.99003
	B2	-2.91334	-2.00152
	B2	-3.07429	-2.1121
2	B2	4.18572	2.87568
	B2	-0.491033	-0.33735
	B2	-0.49843	-0.342432
1	B3	-1.10385	-0.758371
	B3	-2.50551	-1.72134
	B3	-3.5351	-2.42869
2	B3	1.80723	1.24161
	B3	1.04728	0.719507
	B3	-0.245566	-0.168709
3	B3	0.982209	0.674799
	B3	0.552934	0.379877
	B3	-0.12217	-0.0839337
1	B4	3.92848	2.69895
	B4	-2.10683	-1.44744
	B4	-2.38152	-1.63615
2	B4	1.00301	0.689092
	B4	-0.890654	-0.611898
	B4	-1.69473	-1.16432
1	B5	-3.70705	-2.54682
	B5	-5.31213	-3.64954
	B5	-5.97816	-4.10712
2	B5	1.14251	0.784926
	B5	-0.0912482	-0.0626894
	B5	-0.681521	-0.468219
3	B5	2.43038	1.66972
	B5	0.965785	0.663515
	B5	-2.70828	-1.86064
1	B6	0.534786	0.367409
	B6	-6.38786	-4.3886
	B6	-6.58953	-4.52714
2	B6	5.57898	3.83288
	B6	3.79341	2.60615
	B6	2.37897	1.63441
3	B6	5.69752	3.91431
	B6	-1.07052	-0.735467
	B6	-2.85847	-1.96383
1	B7	0.439293	0.301803
	B7	-2.23319	-1.53425
	B7	-2.30058	-1.58054
2	B7	3.36413	2.31123
	B7	1.70791	1.17337
	B7	-1.11728	-0.767594
3	B7	-1.01282	-0.695827
	B7	-1.17767	-0.809086
	B7	-1.52789	-1.04969
1	B8	0.143375	0.0985017
	B8	-2.9383	-2.01868
	B8	-4.15926	-2.8575
2	B8	1.14202	0.784593
	B8	-0.0371742	-0.0255395
	B8	-1.50538	-1.03423
1	B9	-2.86837	-1.97063
	B9	-3.6566	-2.51216
	B9	-4.31372	-2.96362
1	C1	-0.882803	-0.606504
	C1	-1.08417	-0.744849
	C1	-1.85354	-1.27342
2	C1	-2.76098	-1.89685
	C1	-3.61446	-2.48321
1	C10	2.42322	1.6648
	C10	1.45207	0.997603
	C10	-0.975972	-0.670513
2	C10	-2.00102	-1.37475
	C10	-3.13308	-2.15249
1	C11	-0.387594	-0.266285
	C11	-0.623806	-0.428568
	C11	-1.35775	-0.932805
2	C11	-0.211818	-0.145523
	C11	-0.956022	-0.656807
	C11	-3.16712	-2.17588
1	C12	-1.11077	-0.763123
	C12	-1.14505	-0.786676
	C12	-2.1999	-1.51138
2	C12	-1.67863	-1.15325
	C12	-1.72577	-1.18564
	C12	-2.83061	-1.94469
1	C2	1.93197	1.3273
	C2	-0.953377	-0.65499
	C2	-1.6394	-1.1263
2	C2	-0.0708078	-0.0486464
	C2	-0.843841	-0.579737
	C2	-1.09864	-0.754789
3	C2	0.455529	0.312958
	C2	0.416516	0.286155
	C2	-0.629867	-0.432732
1	C3	1.08795	0.747445
	C3	-0.0346638	-0.0238148
	C3	-1.66583	-1.14446
2	C3	3.1184	2.14241
	C3	1.11274	0.764475
	C3	0.812785	0.5584
3	C3	0.365129	0.250852
	C3	-0.0284042	-0.0195143
	C3	-0.678131	-0.46589
1	C4	6.24687	4.29173
	C4	1.85458	1.27414
	C4	1.02715	0.705675
2	C4	4.58635	3.15092
	C4	2.12199	1.45785
	C4	1.73775	1.19387
3	C4	6.01881	4.13505
	C4	-0.0592912	-0.0407343
	C4	-2.61742	-1.79822
1	C5	-0.290321	-0.199457
	C5	-0.691615	-0.475154
	C5	-0.835734	-0.574167
2	C5	8.11544	5.57548
	C5	-0.623102	-0.428084
	C5	-2.2843	-1.56937
3	C5	0.395685	0.271844
	C5	-1.7865	-1.22737
	C5	-1.87869	-1.2907
1	C6	1.80681	1.24131
	C6	-0.0220782	-0.0151682
	C6	-1.4584	-1.00195
2	C6	-0.415287	-0.285311
	C6	-1.66271	-1.14232
1	C7	-0.67747	-0.465436
	C7	-1.54973	-1.0647
	C7	-1.99384	-1.36981
2	C7	-2.31542	-1.59074
	C7	-2.57694	-1.77042
	C7	-3.11015	-2.13674
1	C8	-0.022288	-0.0153123
	C8	-0.186115	-0.127865
	C8	-1.00665	-0.691588
2	C8	4.27515	2.93712
	C8	1.20915	0.830711
	C8	-1.77213	-1.21749
3	C8	-0.169397	-0.11638
	C8	-0.25028	-0.171948
	C8	-0.863262	-0.593079
1	C9	NA	NA
	C9	2.077	1.42695
	C9	1.76095	1.20981
2	C9	0.77485	0.532339
	C9	0.407342	0.279853
	C9	-0.740086	-0.508455
1	D1	-1.11429	-0.765538
	D1	-1.63497	-1.12326
	D1	-1.65025	-1.13376
2	D1	4.95912	3.40702
	D1	0.654799	0.44986
	D1	-0.429527	-0.295094
3	D1	-0.621732	-0.427143
	D1	-0.831445	-0.57122
	D1	-2.30204	-1.58155
1	D10	2.65689	1.82534
	D10	2.62286	1.80196
	D10	-0.00696135	-0.00478259
2	D10	8.76532	6.02196
	D10	1.50419	1.03341
	D10	-0.267219	-0.183585
1	D11	3.4087	2.34185
	D11	1.36127	0.935221
	D11	0.842688	0.578945
2	D11	1.3171	0.904876
	D11	0.715443	0.491525
	D11	-1.90075	-1.30586
1	D12	7.95314	5.46397
	D12	3.41908	2.34898
	D12	0.745829	0.5124
2	D12	3.51777	2.41678
	D12	1.66455	1.14358
	D12	1.28538	0.883083
3	D2	8.29442	5.69844
	D2	3.53576	2.42914
	D2	1.98144	1.36129
1	D3	0.316114	0.217177
	D3	-1.18209	-0.812124
	D3	-2.22411	-1.52801
2	D3	1.8223	1.25196
	D3	-1.68339	-1.15653
1	D4	8.9491	6.14822
	D4	4.63621	3.18518
	D4	2.30929	1.58653
2	D4	9.62011	6.60922
	D4	3.80459	2.61383
	D4	3.62517	2.49057
1	D5	0.0938686	0.0644897
	D5	-0.640695	-0.440171
	D5	-0.909285	-0.624698
2	D5	0.871038	0.598422
	D5	-0.425318	-0.292202
	D5	-0.855776	-0.587936
1	D6	1.25871	0.864759
	D6	1.21188	0.832587
	D6	-0.55115	-0.378652
2	D6	1.26311	0.867784
	D6	-0.367629	-0.252569
	D6	-1.14535	-0.786881
1	D8	-0.314496	-0.216065
	D8	-1.24443	-0.854953
	D8	-1.37839	-0.946984
2	D8	0.511371	0.351323
	D8	-2.32341	-1.59623
	D8	-2.65133	-1.82152
1	D9	0.0432572	0.0297186
	D9	-0.211868	-0.145558
	D9	-0.7434	-0.510732
2	D9	-1.37191	-0.942532
	D9	-1.57809	-1.08418
	D9	-1.79949	-1.23629
1	drh1	-5.61644	-3.85861
	drh1	-6.08791	-4.18252
	drh1	-6.36263	-4.37126
2	drh1	-4.91415	-3.37613
	drh1	-4.91716	-3.37819
	drh1	-5.42572	-3.72758
3	drh1	-5.48367	-3.76739
	drh1	-5.64812	-3.88038
	drh1	-6.0374	-4.14782
4	drh1	-5.87732	-4.03784
	drh1	-5.98612	-4.11259
	drh1	-7.59833	-5.22021
5	drh1	-3.80096	-2.61134
	drh1	-7.01153	-4.81707
	drh1	-8.06153	-5.53844
6	drh1	-3.25017	-2.23294
	drh1	-8.50694	-5.84445
	drh1	-9.04847	-6.21649
7	drh1	-2.55307	-1.75401
	drh1	-3.35154	-2.30258
	drh1	-5.5932	-3.84265
8	drh1	-3.51022	-2.4116
	drh1	-4.21252	-2.89409
	drh1	-5.33152	-3.66287
9	drh1	-5.90894	-4.05956
	drh1	-6.62305	-4.55018
	drh1	-6.72399	-4.61953
10	drh1	-4.68766	-3.22052
	drh1	-4.96684	-3.41232
	drh1	-5.09405	-3.49972
11	drh1	-7.32717	-5.03392
	drh1	-7.50387	-5.15532
	drh1	-7.51418	-5.1624
12	drh1	-0.349387	-0.240037
	drh1	-5.20058	-3.57291
	drh1	-9.24601	-6.3522
13	drh1	-4.83345	-3.32069
	drh1	-5.0689	-3.48244
	drh1	-5.19272	-3.56751
14	drh1	-6.84418	-4.7021
	drh1	-7.09959	-4.87757
	drh1	-7.11423	-4.88763
15	drh1	-4.48057	-3.07824
	drh1	-4.9842	-3.42425
	drh1	-5.90515	-4.05696
16	drh1	-5.5848	-3.83688
	drh1	-5.72869	-3.93573
	drh1	-7.36424	-5.05939
17	drh1	-3.57168	-2.45382
	drh1	-4.57406	-3.14248
	drh1	-4.79022	-3.29099
18	drh1	1.72218	1.18317
	drh1	-3.04669	-2.09314
	drh1	-4.45355	-3.05968
19	drh1	-8.30974	-5.70897
	drh1	-8.78838	-6.0378
	drh1	-9.29908	-6.38866
1	E1	-0.289736	-0.199055
	E1	-1.20079	-0.824967
	E1	-1.58624	-1.08978
2	E1	1.41129	0.969585
	E1	0.138535	0.0951766
	E1	-0.260312	-0.17884
1	E10	NA	NA
	E10	-0.0613894	-0.0421759
	E10	-0.6735	-0.462708
2	E10	0.303665	0.208624
	E10	-0.688845	-0.473251
	E10	-0.772236	-0.530542
3	E10	7.43794	5.11003
	E10	1.18029	0.810883
	E10	0.113389	0.0779009
1	E12	2.90962	1.99897
	E12	-2.92516	-2.00965
	E12	-3.83667	-2.63587
1	E2	-0.0681515	-0.0468215
	E2	-3.19362	-2.19409
	E2	-4.78557	-3.28779
2	E2	-0.756934	-0.520029
	E2	-1.15709	-0.794944
	E2	-1.69354	-1.1635
1	E3	0.894991	0.614878
	E3	0.644066	0.442487
	E3	-1.35002	-0.927492
2	E3	-0.510322	-0.350602
	E3	-0.747249	-0.513376
	E3	-1.00244	-0.688695
1	E4	-0.880697	-0.605058
	E4	-3.48057	-2.39123
	E4	-4.34481	-2.98497
1	E5	7.05517	4.84705
	E5	1.28028	0.879579
	E5	1.24725	0.856884
2	E5	3.56163	2.44691
	E5	0.371911	0.255511
	E5	-2.48422	-1.70671
1	E6	0.589285	0.404851
	E6	0.143112	0.0983211
	E6	0.0847549	0.0582284
2	E6	5.53875	3.80524
	E6	2.97949	2.04697
	E6	2.50053	1.71792
1	E7	0.517546	0.355565
	E7	-0.833444	-0.572594
	E7	-1.64261	-1.12851
2	E7	0.785252	0.539485
	E7	0.44089	0.302901
	E7	0.0909964	0.0625165
1	E8	-0.930122	-0.639013
	E8	-1.02115	-0.70155
	E8	-1.59709	-1.09724
2	E8	3.21257	2.2071
	E8	2.49364	1.71319
	E8	0.258496	0.177592
1	E9	0.839279	0.576602
	E9	-0.523129	-0.359401
	E9	-2.25591	-1.54986
2	E9	0.961316	0.660445
	E9	-0.698126	-0.479627
	E9	-0.999536	-0.686702
1	eV	3.58473	2.46279	0	-3.35162e-17	1.45556
	eV	-0.760454	-0.522448
	eV	-2.82428	-1.94034
2	eV	2.75435	1.8923	0
	eV	-1.21383	-0.83393
	eV	-1.54052	-1.05837
3	eV	3.52727	2.42331	0
	eV	-0.458619	-0.315081
	eV	-3.06865	-2.10823
4	eV	0.541845	0.372259	0
	eV	0.00790819	0.00543309
	eV	-0.549753	-0.377692
5	eV	0.901403	0.619283	0
	eV	0.53452	0.367226
	eV	-1.43592	-0.986509
6	eV	0.898544	0.617319	0
	eV	-0.30498	-0.209528
	eV	-0.593564	-0.407791
7	eV	3.62031	2.48723	0
	eV	-0.650905	-0.447185
	eV	-2.9694	-2.04004
8	eV	1.2977	0.891546	0
	eV	1.00951	0.693557
	eV	-2.30721	-1.5851
9	eV	1.16546	0.800695	0
	eV	1.02518	0.704321
	eV	-2.19064	-1.50502
10	eV	1.93855	1.33183	0
	eV	0.28792	0.197807
	eV	-2.22647	-1.52964
11	eV	3.62535	2.49069	0
	eV	0.0853068	0.0586076
	eV	-3.71065	-2.5493
12	eV	3.37562	2.31912	0
	eV	0.207633	0.142649
	eV	-3.58325	-2.46177
13	eV	3.03463	2.08485	0
	eV	0.431987	0.296784
	eV	-3.46661	-2.38164
14	eV	2.67251	1.83607	0
	eV	-0.775239	-0.532605
	eV	-1.89727	-1.30347
15	eV	2.58635	1.77688	0
	eV	-0.416349	-0.28604
	eV	-2.17	-1.49084
16	eV	2.0645	1.41836	0
	eV	0.974592	0.669566
	eV	-3.03909	-2.08792
17	eV	2.00784	1.37943	0
	eV	0.321019	0.220547
	eV	-0.2447	-0.168114
	eV	-2.08416	-1.43186
18	eV	1.06668	0.732833	0
	eV	0.670645	0.460748
	eV	0.0197418	0.013563
	eV	-1.75707	-1.20714
19	eV	0.890902	0.612069	0
	eV	0.640183	0.439819
	eV	-0.051986	-0.0357155
	eV	-1.4791	-1.01617
20	eV	0.413422	0.284029	0
	eV	0.145502	0.099963
	eV	-0.558924	-0.383992
21	eV	0.36011	0.247403	0
	eV	0.213681	0.146803
	eV	-0.573791	-0.394206
22	eV	0.36011	0.247403	0
	eV	0.213681	0.146803
	eV	-0.573791	-0.394206
23	eV	1.31757	0.905196	0
	eV	0.858125	0.58955
	eV	-0.57841	-0.39738
	eV	-1.59728	-1.09737
24	eV	1.33353	0.916164	0
	eV	0.812088	0.557922
	eV	-0.5636	-0.387205
	eV	-1.58202	-1.08688
25	eV	1.26244	0.86732	0
	eV	0.824814	0.566665
	eV	-0.300741	-0.206616
	eV	-1.78651	-1.22737
26	eV	1.9686	1.35247	0
	eV	0.621103	0.426711
	eV	-0.276253	-0.189792
	eV	-2.31345	-1.58939
27	eV	2.03064	1.3951	0
	eV	0.348874	0.239684
	eV	-0.169921	-0.11674
	eV	-2.2096	-1.51804
28	eV	1.00131	0.687925	0
	eV	0.541392	0.371948
	eV	0.493058	0.338741
	eV	-2.03576	-1.39861
29	eV	0.626824	0.430641	0
	eV	-0.0848077	-0.0582647
	eV	-0.542016	-0.372377
30	eV	NA	NA	0
	eV	0.835577	0.574059
	eV	0.100832	0.0692737
	eV	-0.936409	-0.643333
31	eV	NA	NA	0
	eV	0.634049	0.435605
	eV	0.450068	0.309206
	eV	-1.08412	-0.744812
32	eV	1.54035	1.05826	0
	eV	-0.135365	-0.0929986
	eV	-0.607384	-0.417286
	eV	-0.797604	-0.547971
33	eV	1.73031	1.18876	0
	eV	0.144413	0.0992151
	eV	-0.906354	-0.622685
	eV	-0.968366	-0.665288
34	eV	1.3117	0.901168	0
	eV	0.0431061	0.0296148
	eV	-0.456728	-0.313782
	eV	-0.898081	-0.617001
35	eV	1.10506	0.759196	0
	eV	0.680476	0.467501
	eV	-0.86573	-0.594775
	eV	-0.919801	-0.631923
36	eV	1.08224	0.74352	0
	eV	0.708807	0.486965
	eV	-0.803276	-0.551868
	eV	-0.987768	-0.678618
37	eV	1.02693	0.705521	0
	eV	0.850635	0.584404
	eV	-0.626906	-0.430698
	eV	-1.25066	-0.859227
38	eV	1.17133	0.804726	0
	eV	-0.108124	-0.0742838
	eV	-1.0632	-0.730443
39	eV	1.14566	0.78709	0
	eV	-0.157283	-0.108057
	eV	-0.988372	-0.679033
40	eV	1.30303	0.895208	0
	eV	-0.356997	-0.245265
	eV	-0.94603	-0.649943
41	eV	0.485864	0.333799	0
	eV	0.315456	0.216725
	eV	-0.382239	-0.262606
	eV	-0.419081	-0.287918
42	eV	0.495883	0.340682	0
	eV	0.289429	0.198844
	eV	-0.347101	-0.238466
	eV	-0.438211	-0.30106
43	eV	0.596519	0.409821	0
	eV	0.370522	0.254557
	eV	-0.457927	-0.314605
	eV	-0.509114	-0.349772
44	eV	0.639932	0.439647	0
	eV	0.590665	0.4058
	eV	-1.2306	-0.845447
45	eV	1.1224	0.771115	0
	eV	-0.205188	-0.140968
	eV	-0.917216	-0.630147
46	eV	1.65039	1.13385	0
	eV	0.842689	0.578945
	eV	-2.49308	-1.7128
47	eV	1.62611	1.11717	0
	eV	0.995021	0.683601
	eV	-2.62113	-1.80077
1	F1	2.21957	1.52489
	F1	1.27367	0.87504
	F1	-2.45962	-1.68981
2	F1	-1.32158	-0.907953
	F1	-1.99422	-1.37007
	F1	-4.36489	-2.99877
1	F10	5.46063	3.75157
	F10	0.30773	0.211417
	F10	-2.07106	-1.42286
2	F10	0.409817	0.281553
	F10	-1.03783	-0.713011
	F10	-1.69712	-1.16596
1	F11	2.19191	1.50589
	F11	1.69264	1.16288
	F11	-0.095775	-0.0657994
2	F11	-1.91852	-1.31806
	F11	-2.53418	-1.74104
	F11	-3.48826	-2.39651
1	F12	2.68677	1.84587
	F12	0.0242182	0.0166384
	F12	-0.8626	-0.592624
2	F12	2.60418	1.78913
	F12	0.288728	0.198362
	F12	0.275752	0.189447
1	F2	1.98821	1.36594
	F2	-1.77773	-1.22134
	F2	-4.65667	-3.19923
2	F2	2.81979	1.93726
	F2	-0.682444	-0.468853
	F2	-1.75804	-1.20781
1	F3	0.23664	0.162576
	F3	-1.06441	-0.731274
	F3	-4.65597	-3.19875
2	F3	0.0221882	0.0152438
	F3	-0.505713	-0.347435
	F3	-1.06057	-0.728634
1	F4	2.662	1.82885
	F4	1.36407	0.937142
	F4	-2.85331	-1.96029
2	F4	-1.5644	-1.07477
	F4	-1.63139	-1.1208
	F4	-2.9759	-2.04451
1	F5	4.78804	3.28948
	F5	-1.0183	-0.699593
	F5	-3.49114	-2.39848
2	F5	-0.732358	-0.503146
	F5	-0.873489	-0.600105
1	F6	8.31006	5.70919
	F6	-1.78322	-1.22511
	F6	-2.78823	-1.91557
2	F6	0.150651	0.1035
	F6	0.0307376	0.0211174
	F6	-1.09584	-0.752868
1	F7	8.30476	5.70555
	F7	4.3289	2.97405
	F7	0.423604	0.291025
2	F7	3.83925	2.63764
	F7	-2.3997	-1.64865
	F7	-4.81664	-3.30913
1	F8	5.31352	3.6505
	F8	1.82608	1.25456
	F8	-2.94173	-2.02103
2	F8	-0.849125	-0.583367
	F8	-2.96736	-2.03864
1	F9	3.98652	2.73882
	F9	3.87585	2.66279
	F9	-4.03578	-2.77267
2	F9	7.84785	5.39164
	F9	0.182061	0.12508
	F9	-0.436173	-0.29966
1	G1	3.0626	2.10407
	G1	-0.235497	-0.161791
	G1	-1.16313	-0.799095
2	G1	-0.0886319	-0.060892
	G1	-0.451087	-0.309906
	G1	-0.567897	-0.390157
1	G10	3.34635	2.29901
	G10	-3.73609	-2.56678
	G10	-5.33037	-3.66208
2	G10	1.25076	0.859299
	G10	0.662656	0.455259
	G10	-0.929317	-0.63846
1	G12	-0.843669	-0.579619
	G12	-2.97032	-2.04067
	G12	-7.16979	-4.9258
2	G12	0.231573	0.159096
	G12	0.133024	0.0913905
	G12	-0.959957	-0.659511
1	G2	-1.37828	-0.946908
	G2	-1.44896	-0.995467
	G2	-2.99841	-2.05997
2	G2	-0.406352	-0.279173
	G2	-1.63009	-1.11991
	G2	-2.27843	-1.56533
1	G3	6.2869	4.31923
	G3	1.8922	1.29998
	G3	-1.31772	-0.905301
2	G3	4.35424	2.99145
	G3	2.19981	1.51132
	G3	1.66888	1.14655
1	G4	2.33763	1.606
	G4	0.272375	0.187127
	G4	-4.71896	-3.24202
2	G4	3.28985	2.26019
	G4	1.13226	0.777883
	G4	-0.749497	-0.51492
1	G5	-0.04006	-0.0275221
	G5	-0.972235	-0.667946
	G5	-2.03869	-1.40062
2	G5	2.14364	1.47273
	G5	0.54521	0.374571
1	G6	-0.186693	-0.128262
	G6	-1.20771	-0.829721
	G6	-2.39635	-1.64634
2	G6	0.33472	0.22996
	G6	-0.95927	-0.659039
	G6	-2.5861	-1.77671
1	G7	6.08238	4.17872
	G7	5.27209	3.62204
	G7	5.23325	3.59535
2	G7	-4.25935	-2.92626
	G7	-4.38982	-3.0159
	G7	-4.73504	-3.25307
1	G8	0.94854	0.651667
	G8	-4.32913	-2.9742
	G8	-5.64405	-3.87758
2	G8	0.572712	0.393466
	G8	0.0995164	0.0683699
	G8	0.0183911	0.0126351
1	G9	0.331725	0.227902
	G9	-4.81173	-3.30576
	G9	-6.33861	-4.35476
2	G9	-0.867887	-0.596257
	G9	-1.47658	-1.01444
	G9	-2.26982	-1.55942
1	GFP	-6.27604	-4.31177
	GFP	-6.48502	-4.45534
	GFP	-6.62234	-4.54969
2	GFP	-4.35023	-2.9887
	GFP	-5.82644	-4.00289
	GFP	-6.02436	-4.13886
3	GFP	-4.77825	-3.28276
	GFP	-6.52852	-4.48523
	GFP	-6.55781	-4.50535
4	GFP	-7.43604	-5.10871
	GFP	-7.86905	-5.40621
	GFP	-8.00549	-5.49994
5	GFP	-5.09937	-3.50337
	GFP	-7.66986	-5.26936
	GFP	-8.53444	-5.86334
6	GFP	-4.42619	-3.04088
	GFP	-4.51912	-3.10473
	GFP	-4.83339	-3.32064
7	GFP	-3.02907	-2.08103
	GFP	-4.59116	-3.15422
	GFP	-6.75359	-4.63986
8	GFP	-4.21944	-2.89884
	GFP	-4.64033	-3.188
	GFP	-4.85741	-3.33715
9	GFP	-4.97073	-3.415
	GFP	-6.64399	-4.56456
	GFP	-7.29302	-5.01046
10	GFP	-3.01002	-2.06795
	GFP	-4.63996	-3.18775
	GFP	-4.85166	-3.3332
11	GFP	-7.59734	-5.21954
	GFP	-7.83347	-5.38176
	GFP	-8.35677	-5.74128
12	GFP	-0.16785	-0.115316
	GFP	-5.39819	-3.70867
	GFP	-8.31749	-5.71429
13	GFP	-3.994	-2.74396
	GFP	-4.08661	-2.80758
	GFP	-4.29917	-2.95362
14	GFP	-5.99417	-4.11813
	GFP	-6.18263	-4.24759
	GFP	-7.99772	-5.4946
15	GFP	-5.69135	-3.91008
	GFP	-6.45001	-4.43129
	GFP	-6.57275	-4.51562
16	GFP	-6.71802	-4.61542
	GFP	-6.88305	-4.7288
	GFP	-6.91871	-4.7533
17	GFP	-1.95013	-1.33978
	GFP	-2.16634	-1.48832
	GFP	-4.14431	-2.84723
18	GFP	-1.37364	-0.943721
	GFP	-1.76875	-1.21517
	GFP	-4.37408	-3.00509
19	GFP	-3.99865	-2.74716
	GFP	-9.39199	-6.4525
	GFP	-10.2566	-7.04651
1	H1	0.757905	0.520697
	H1	0.297131	0.204135
	H1	-2.8433	-1.95341
2	H1	-1.01471	-0.697131
	H1	-1.0211	-0.701516
	H1	-3.65297	-2.50967
1	H10	8.22643	5.65173
	H10	-2.04107	-1.40226
	H10	-2.55205	-1.75331
2	H10	0.293782	0.201834
	H10	-0.531097	-0.364875
	H10	-0.918847	-0.631268
1	H11	0.730056	0.501564
	H11	0.458658	0.315107
	H11	-0.645404	-0.443406
2	H11	2.20095	1.5121
	H11	1.39	0.954957
	H11	-2.65097	-1.82127
1	H12	2.85683	1.96271
	H12	-2.39961	-1.64858
	H12	-3.97081	-2.72803
2	H12	0.844865	0.58044
	H12	0.617148	0.423994
	H12	-0.968103	-0.665107
1	H2	5.39429	3.70599
	H2	-2.51886	-1.73051
	H2	-3.62361	-2.48949
2	H2	2.44676	1.68098
	H2	1.74847	1.20123
	H2	-0.683889	-0.469846
1	H4	-1.6506	-1.134
	H4	-1.86811	-1.28343
	H4	-2.33827	-1.60644
2	H4	2.47418	1.69981
	H4	2.46846	1.69588
	H4	-0.233966	-0.16074
1	H5	9.06582	6.22841
	H5	2.35822	1.62014
	H5	2.06678	1.41992
2	H5	1.51002	1.03742
	H5	-2.65367	-1.82313
1	H6	3.38638	2.32651
	H6	2.0353	1.3983
	H6	-0.475613	-0.326756
2	H6	7.16293	4.92108
	H6	4.54239	3.12072
	H6	1.33461	0.916903
1	H7	3.43286	2.35845
	H7	2.68576	1.84517
	H7	-2.2883	-1.57211
2	H7	-0.325301	-0.223488
	H7	-1.16787	-0.802353
	H7	-3.14041	-2.15753
1	H8	2.20766	1.51671
	H8	0.336133	0.230931
	H8	0.279352	0.19192
2	H8	9.25231	6.35653
	H8	6.00069	4.1226
	H8	4.11785	2.82905
1	H9	6.33096	4.3495
	H9	4.5793	3.14607
	H9	1.78103	1.2236
2	H9	9.37689	6.44212
	H9	0.244596	0.168043
	H9	-0.346254	-0.237884
1	plate 2 A1	5.26885	3.61981
	plate 2 A1	4.84576	3.32914
	plate 2 A1	-2.55534	-1.75557
2	plate 2 A1	-0.53156	-0.365193
	plate 2 A1	-2.957	-2.03152
	plate 2 A1	-5.84975	-4.0189
1	plate 2 A10	3.7712	2.5909
	plate 2 A10	0.433237	0.297643
	plate 2 A10	-1.37756	-0.946415
2	plate 2 A10	-0.563621	-0.38722
	plate 2 A10	-1.50624	-1.03482
	plate 2 A10	-2.30864	-1.58609
1	plate 2 A11	0.135794	0.0932931
	plate 2 A11	-0.162081	-0.111353
	plate 2 A11	-3.9455	-2.71064
2	plate 2 A11	1.08789	0.7474
	plate 2 A11	0.924481	0.635138
	plate 2 A11	-2.58741	-1.77761
1	plate 2 A12	7.26608	4.99195
	plate 2 A12	-1.13143	-0.777316
	plate 2 A12	-2.59456	-1.78252
2	plate 2 A12	6.78701	4.66282
	plate 2 A12	-2.47058	-1.69734
1	plate 2 A2	11.3032	7.76553
	plate 2 A2	8.06476	5.54066
	plate 2 A2	5.59533	3.84411
2	plate 2 A2	5.26201	3.61511
	plate 2 A2	2.67375	1.83693
	plate 2 A2	-1.06513	-0.73177
3	plate 2 A2	-3.60145	-2.47427
	plate 2 A2	-3.67514	-2.5249
	plate 2 A2	-4.48968	-3.0845
1	plate 2 A3	3.74626	2.57376
	plate 2 A3	0.292692	0.201086
	plate 2 A3	-0.147943	-0.10164
1	plate 2 A4	1.30519	0.896693
	plate 2 A4	-0.543908	-0.373677
1	plate 2 A5	1.63257	1.12161
	plate 2 A5	0.478065	0.328441
	plate 2 A5	0.0899782	0.0618169
1	plate 2 A6	6.70892	4.60917
	plate 2 A6	-1.79539	-1.23347
	plate 2 A6	-2.20227	-1.51301
2	plate 2 A6	-1.3593	-0.933868
	plate 2 A6	-1.57531	-1.08227
	plate 2 A6	-3.7992	-2.61013
3	plate 2 A6	0.883283	0.606834
	plate 2 A6	-0.950964	-0.653333
	plate 2 A6	-1.32028	-0.907063
1	plate 2 A7	0.0667977	0.0458915
	plate 2 A7	-1.4613	-1.00395
	plate 2 A7	-2.29234	-1.57488
2	plate 2 A7	-1.75744	-1.2074
	plate 2 A7	-2.78154	-1.91097
	plate 2 A7	-3.67313	-2.52352
1	plate 2 A8	1.62889	1.11908
	plate 2 A8	1.18789	0.816105
	plate 2 A8	-0.468111	-0.321602
2	plate 2 A8	-1.08925	-0.748341
	plate 2 A8	-2.36168	-1.62252
	plate 2 A8	-2.70658	-1.85948
1	plate 2 A9	-2.17224	-1.49237
	plate 2 A9	-2.25882	-1.55186
	plate 2 A9	-2.3265	-1.59835
2	plate 2 A9	-1.60679	-1.1039
	plate 2 A9	-2.06264	-1.41708
	plate 2 A9	-2.33074	-1.60127
1	plate 2 B10	1.31694	0.904767
	plate 2 B10	-1.87812	-1.29031
	plate 2 B10	-2.43731	-1.67448
2	plate 2 B10	5.14888	3.53739
	plate 2 B10	1.63382	1.12247
	plate 2 B10	-2.41833	-1.66145
1	plate 2 B11	0.181008	0.124357
	plate 2 B11	-0.233151	-0.16018
	plate 2 B11	-3.71689	-2.55358
2	plate 2 B11	2.44961	1.68293
	plate 2 B11	2.40231	1.65044
	plate 2 B11	-1.98917	-1.3666
1	plate 2 B12	9.47633	6.51044
	plate 2 B12	9.18163	6.30797
	plate 2 B12	7.79669	5.35649
2	plate 2 B12	8.2557	5.67184
	plate 2 B12	6.98214	4.79688
	plate 2 B12	4.69449	3.22521
1	plate 2 B2	-0.917732	-0.630502
	plate 2 B2	-1.83905	-1.26346
	plate 2 B2	-2.2544	-1.54882
2	plate 2 B2	NA	NA
	plate 2 B2	-2.31224	-1.58856
	plate 2 B2	-3.56687	-2.45052
1	plate 2 B3	2.44125	1.67719
	plate 2 B3	1.07106	0.735843
	plate 2 B3	0.205727	0.141339
1	plate 2 B5	2.6361	1.81106
	plate 2 B5	-0.126445	-0.0868704
	plate 2 B5	-0.891295	-0.612338
1	plate 2 B6	8.54984	5.87392
	plate 2 B6	1.59482	1.09567
	plate 2 B6	-2.85746	-1.96314
1	plate 2 B7	5.09778	3.50228
	plate 2 B7	0.218278	0.149961
1	plate 2 B8	2.44261	1.67812
	plate 2 B8	1.44692	0.994066
	plate 2 B8	-2.30313	-1.5823
2	plate 2 B8	7.17668	4.93053
	plate 2 B8	-0.621072	-0.42669
	plate 2 B8	-2.24163	-1.54005
1	plate 2 B9	4.57024	3.13986
	plate 2 B9	0.549899	0.377792
	plate 2 B9	-0.37778	-0.259543
2	plate 2 B9	5.61658	3.85871
	plate 2 B9	4.3545	2.99163
	plate 2 B9	-5.59815	-3.84605
1	plate 2 C10	-1.56191	-1.07307
	plate 2 C10	-1.73984	-1.19531
	plate 2 C10	-2.84374	-1.95371
2	plate 2 C10	0.207232	0.142373
	plate 2 C10	-0.811509	-0.557524
	plate 2 C10	-2.78255	-1.91167
1	plate 2 C11	0.448833	0.308358
	plate 2 C11	-1.88349	-1.294
	plate 2 C11	-2.37851	-1.63409
2	plate 2 C11	0.0679026	0.0466505
	plate 2 C11	-1.4305	-0.982786
	plate 2 C11	-3.22313	-2.21436
1	plate 2 C12	0.269344	0.185045
	plate 2 C12	-0.167056	-0.114771
	plate 2 C12	-1.09589	-0.752901
2	plate 2 C12	-1.74179	-1.19665
	plate 2 C12	-2.88929	-1.98501
	plate 2 C12	-4.60135	-3.16122
1	plate 2 C2	0.363475	0.249715
	plate 2 C2	0.0578829	0.0397668
	plate 2 C2	-4.15968	-2.85779
1	plate 2 C3	-1.00809	-0.692582
	plate 2 C3	-2.50359	-1.72002
1	plate 2 C4	NA	NA
	plate 2 C4	NA	NA
1	plate 2 C5	-0.913359	-0.627497
	plate 2 C5	-1.40331	-0.964105
	plate 2 C5	-2.14121	-1.47106
1	plate 2 C6	7.01762	4.82125
	plate 2 C6	0.91252	0.626921
	plate 2 C6	-1.24914	-0.858184
2	plate 2 C6	2.05479	1.41168
	plate 2 C6	-0.854917	-0.587346
	plate 2 C6	-1.69329	-1.16332
1	plate 2 C7	NA	NA
	plate 2 C7	10.7815	7.40712
	plate 2 C7	-3.70721	-2.54693
2	plate 2 C7	2.34185	1.6089
	plate 2 C7	-1.20828	-0.830111
	plate 2 C7	-1.65003	-1.13361
1	plate 2 C8	1.04219	0.716006
	plate 2 C8	0.565871	0.388765
	plate 2 C8	-1.86799	-1.28335
1	plate 2 C9	-1.37163	-0.942339
	plate 2 C9	-3.6241	-2.48983
	plate 2 C9	-2.54033	-1.74526
2	plate 2 C9	-2.54129	-1.74592
	plate 2 C9	-3.03977	-2.08839
1	plate 2 D1	-1.82841	-1.25616
	plate 2 D1	-1.85656	-1.2755
	plate 2 D1	-5.05514	-3.47299
1	plate 2 D2	6.23699	4.28494
	plate 2 D2	2.89693	1.99025
	plate 2 D2	-0.351898	-0.241762
2	plate 2 D2	-6.98655	-4.79991
	plate 2 D2	-7.31195	-5.02346
1	plate 2 D3	-0.0314948	-0.0216376
	plate 2 D3	-1.47768	-1.0152
	plate 2 D3	-2.45755	-1.68839
2	plate 2 D3	-3.86067	-2.65236
	plate 2 D3	-5.17064	-3.55234
	plate 2 D3	-5.3894	-3.70263

## Sheet: library original
	Gene	Description	Original RNAi library::clone name	sequence info
1	F53G12.6	Protein SPE-8 [Source:RefSeq peptide;Acc:NP_490680]	F53G12.6	hit
2	W03F11.2	Protein GCY-17 [Source:RefSeq peptide;Acc:NP_490943]	W03F11.2	hit
3	F23C8.7	Protein F23C8.7 [Source:RefSeq peptide;Acc:NP_490975]	F23C8.7	hit
4	T01A4.1	Protein GCY-28, isoform c [Source:RefSeq peptide;Acc:NP_001021600]	T01A4.1	hit
5	F59A3.8	Protein F59A3.8 [Source:RefSeq peptide;Acc:NP_491620]	F59A3.8	hit
6	ZC581.7	Protein ZC581.7 [Source:RefSeq peptide;Acc:NP_491913]	ZC581.7	hit
7	T21G5.1	Protein T21G5.1 [Source:RefSeq peptide;Acc:NP_491966]	T21G5.1	hit
8	F22D6.1	Protein KIN-14 [Source:RefSeq peptide;Acc:NP_492004]	F22D6.1	hit
9	H37N21.1	Protein HPO-11 [Source:RefSeq peptide;Acc:NP_492022]	K10D3.5	hit
10	F26E4.5	Protein F26E4.5 [Source:RefSeq peptide;Acc:NP_492594]	F26E4.5	hit
11	F52F12.3	Mitogen-activated protein kinase kinase kinase mom-4 [Source:UniProtKB/Swiss-Prot;Acc:Q9XTC6]	F52F12.3	hit
12	C35E7.10	Protein C35E7.10, isoform a [Source:RefSeq peptide;Acc:NP_492826]	C35E7.10	hit_and_miss
13	W04G5.6	Protein KIN-23 [Source:RefSeq peptide;Acc:NP_492970]	W04G5.6	hit
14	F33E2.2	Mitogen-activated protein kinase kinase kinase dlk-1 [Source:UniProtKB/Swiss-Prot;Acc:O01700]	F33E2.2	hit
15	F49B2.5	Protein SRC-2 [Source:RefSeq peptide;Acc:NP_493502]	F49B2.5	hit
16	Y47G6A.5	Protein Y47G6A.5, isoform a [Source:RefSeq peptide;Acc:NP_491175]	Y47G6A_245.h	hit
17	F22E5.3	Protein GCY-21 [Source:RefSeq peptide;Acc:NP_494324]	F22E5.3	hit
18	ZC239.7	Protein GCY-15 [Source:RefSeq peptide;Acc:NP_494468]	ZC239.7	hit_and_miss
19	M03A1.1	Ephrin receptor 1 [Source:UniProtKB/Swiss-Prot;Acc:O61460]	M03A1.1	hit
20	C34F11.5	Protein C34F11.5 [Source:RefSeq peptide;Acc:NP_494971]	C34F11.5	hit
21	ZK622.1	Protein ZK622.1 [Source:RefSeq peptide;Acc:NP_494994]	ZK622.1	hit
22	F08B1.2	Protein GCY-12 [Source:RefSeq peptide;Acc:NP_494995]	F08B1.2	hit
23	B0252.1	Protein B0252.1 [Source:RefSeq peptide;Acc:NP_495419]	B0252.1	no_seq_data
24	C01G6.8	Protein CAM-1, isoform a [Source:RefSeq peptide;Acc:NP_001021907]	C01G6.8	hit
25	M176.6	Receptor-like tyrosine-protein kinase kin-15 [Source:UniProtKB/Swiss-Prot;Acc:P34891]	M176.6	hit
26	R09D1.12	Protein R09D1.12 [Source:RefSeq peptide;Acc:NP_496025]	R09D1.12	hit
27	R134.1	Protein GCY-3 [Source:RefSeq peptide;Acc:NP_496037]	R134.1	hit
28	R134.2	Protein GCY-2 [Source:RefSeq peptide;Acc:NP_496038]	R134.2	hit_and_miss
29	AH6.1	Guanylate cyclase receptor-type gcy-1 [Source:UniProtKB/Swiss-Prot;Acc:Q09435]	AH6.1	hit
30	ZK938.5	Protein OLD-2 [Source:RefSeq peptide;Acc:NP_496123]	ZK938.5	hit
31	C08H9.5	Protein OLD-1 [Source:RefSeq peptide;Acc:NP_496130]	C08H9.5	hit
32	R05H5.4	Protein R05H5.4 [Source:RefSeq peptide;Acc:NP_496201]	R05H5.4	no_seq_data
33	ZK970.5	Protein GCY-4 [Source:RefSeq peptide;Acc:NP_496218]	ZK970.5	hit
34	ZK970.6	Protein GCY-5 [Source:RefSeq peptide;Acc:NP_496219]	ZK970.6	hit
35	C29F9.7	Protein PAT-4 [Source:RefSeq peptide;Acc:NP_497139]	C29F9.7	hit
36	T17A3.1	Protein VER-1 [Source:RefSeq peptide;Acc:NP_497162]	T17A3.1	hit
37	C24A1.3	Protein C24A1.3, isoform a [Source:RefSeq peptide;Acc:NP_001021182]	C24A1.3	hit
38	T17A3.8	Protein VER-2 [Source:RefSeq peptide;Acc:NP_497158]	R07E5.14	hit
39	W03A5.1	Protein W03A5.1 [Source:RefSeq peptide;Acc:NP_498153]	W03A5.2	hit
40	R13F6.6	Protein ZAK-1, isoform a [Source:RefSeq peptide;Acc:NP_498490]	R13F6.6	hit
41	F57B9.8	Protein F57B9.8 [Source:RefSeq peptide;Acc:NP_498511]	F57B9.8	hit
42	R151.4	Protein R151.4, isoform a [Source:RefSeq peptide;Acc:NP_001022729]	R151.4	hit
43	B0523.1	Probable tyrosine-protein kinase kin-31 [Source:UniProtKB/Swiss-Prot;Acc:P34265]	B0523.1	hit
44	Y55D5A.5	Insulin-like receptor Insulin-like receptor subunit alpha Insulin-like receptor subunit beta [Source:UniProtKB/Swiss-Prot;Acc:Q968Y9]	Y55D5A_391.b	no_seq_data
45	C18H7.4	Protein C18H7.4 [Source:RefSeq peptide;Acc:NP_499953]	C18H7.4	hit
46	F52C12.6	Protein F52C12.6 [Source:RefSeq peptide;Acc:NP_001255237]	F52C12.2	no_seq_data
47	T26C12.4	Protein GCY-23 [Source:RefSeq peptide;Acc:NP_500309]	T26C12.4	hit
48	R11E3.1	Protein R11E3.1 [Source:RefSeq peptide;Acc:NP_500644]	R11E3.1	hit
49	Y52D5A.2	Protein Y52D5A.2 [Source:RefSeq peptide;Acc:NP_500813]	Y4C6A.a	hit
50	C55C3.4	Protein C55C3.4 [Source:RefSeq peptide;Acc:NP_500846]	C55C3.4	hit_and_miss
51	C25A8.5	Protein C25A8.5 [Source:RefSeq peptide;Acc:NP_501081]	C25A8.5	hit
52	T06C10.6	Protein KIN-26 [Source:RefSeq peptide;Acc:NP_501309]	T06C10.6	hit
53	T06C10.3	Protein T06C10.3 [Source:RefSeq peptide;Acc:NP_501307]	T06C10.3	hit_and_miss
54	W08D2.8	Protein KIN-21 [Source:RefSeq peptide;Acc:NP_501758]	W08D2.8	hit
55	K07F5.4	Protein KIN-24 [Source:RefSeq peptide;Acc:NP_501761]	K07F5.4	hit
56	T13H10.1	Protein KIN-5 [Source:RefSeq peptide;Acc:NP_501793]	T13H10.1	hit
57	T04B2.2	Protein FRK-1, isoform b [Source:RefSeq peptide;Acc:NP_001255458]	T04B2.2	no_seq_data
58	W01B6.5	Protein W01B6.5 [Source:RefSeq peptide;Acc:NP_501826]	W01B6.5	hit
59	C04H5.3	Protein GCY-29 [Source:RefSeq peptide;Acc:NP_497026]	C04H5.3	hit
60	Y43C5B.2	Protein Y43C5B.2 [Source:RefSeq peptide;Acc:NP_501907]	Y43C5B.2	no_seq_data
61	T25B9.5	Protein T25B9.5 [Source:RefSeq peptide;Acc:NP_501993]	T25B9.5	hit_and_miss
62	T25B9.4	Protein T25B9.4 [Source:RefSeq peptide;Acc:NP_501994]	T25B9.4	hit_and_miss
63	Y69E1A.3	Protein Y69E1A.3 [Source:RefSeq peptide;Acc:NP_502040]	Y69E1A.3	hit_and_miss
64	K09B11.5	Protein K09B11.5, isoform a [Source:RefSeq peptide;Acc:NP_001040971]	K09B11.5	hit_and_miss
65	Y105C5A.24	Protein Y105C5A.24 [Source:RefSeq peptide;Acc:NP_502888]	Y105C5A.x	hit
66	Y116A8C.24	Protein Y116A8C.24, isoform b [Source:RefSeq peptide;Acc:NP_001255917]	Y116A8C.24	hit_and_miss
67	Y116A8C.38	Protein Y116A8C.38, isoform b [Source:RefSeq peptide;Acc:NP_001255930]	Y116A8C.38	hit_and_miss
68	C06A12.4	Protein GCY-27, isoform b [Source:RefSeq peptide;Acc:NP_001255956]	C06A12.4	hit
69	F11E6.8	Protein F11E6.8, isoform a [Source:RefSeq peptide;Acc:NP_001255960]	F11E6.8	hit
70	K11D12.10	Protein MLK-1, isoform b [Source:RefSeq peptide;Acc:NP_741536]	K11D12.10	hit
71	C24G6.2	Protein C24G6.2, isoform a [Source:RefSeq peptide;Acc:NP_504458]	C24G6.2	hit
72	T10H9.2	Protein SCD-2 [Source:RefSeq peptide;Acc:NP_504685]	T10H9.2	hit
73	F09G2.1	Protein F09G2.1 [Source:RefSeq peptide;Acc:NP_504827]	F09G2.1	hit
74	C16D9.2	Protein roller-3 [Source:UniProtKB/Swiss-Prot;Acc:Q8I7I5]	C16D9.2	hit
75	M01B2.1	Protein KIN-30 [Source:RefSeq peptide;Acc:NP_506771]	M01B2.1	hit
76	F21H7.9	Protein GCY-20 [Source:RefSeq peptide;Acc:NP_507101]	F21H7.9	hit
77	Y38H6C.20	Protein Y38H6C.20 [Source:RefSeq peptide;Acc:NP_507962]	Y38H6C.20	hit
78	T03D8.5	Protein GCY-22 [Source:RefSeq peptide;Acc:NP_508018]	T03D8.5	hit
79	F11D5.3	Protein DDR-2, isoform a [Source:RefSeq peptide;Acc:NP_508572]	F11D5.3	hit
80	C16B8.1	Protein LIN-18 [Source:RefSeq peptide;Acc:NP_508684]	C16B8.1	hit
81	C25F6.4	Protein DDR-1 [Source:RefSeq peptide;Acc:NP_508926]	C25F6.4	hit
82	C03B1.5	Putative tyrosine-protein kinase C03B1.5 [Source:UniProtKB/Swiss-Prot;Acc:Q11112]	C03B1.5	hit
83	T14E8.1	Protein SVH-2, isoform a [Source:RefSeq peptide;Acc:NP_509104]	T14E8.1	hit
84	F13B9.5	Protein KSR-1 [Source:RefSeq peptide;Acc:NP_509396]	F13B9.5	hit
85	F08F1.1	Protein KIN-9, isoform b [Source:RefSeq peptide;Acc:NP_741858]	F08F1.1	hit
86	D1073.1	Protein TRK-1, isoform a [Source:RefSeq peptide;Acc:NP_001076758]	D1073.1	hit
87	M79.1	Tyrosine-protein kinase abl-1 [Source:UniProtKB/Swiss-Prot;Acc:P03949]	M79.1	hit
88	F59F5.3	Protein F59F5.3 [Source:RefSeq peptide;Acc:NP_509765]	F59F5.3	hit
89	F59F3.5	Protein VER-4 [Source:RefSeq peptide;Acc:NP_509835]	F59F3.5	hit
90	F58A3.2	Myoblast growth factor receptor egl-15 [Source:UniProtKB/Swiss-Prot;Acc:Q10656]	F58A3.2	hit
91	F59F3.1	Protein VER-3 [Source:RefSeq peptide;Acc:NP_509836]	F59F3.1	hit
92	F54F7.5	Protein MES-1 [Source:RefSeq peptide;Acc:NP_741906]	F54F7.5	hit
93	B0198.3	Protein B0198.3, isoform a [Source:RefSeq peptide;Acc:NP_001257184]	B0198.3	no_seq_data
94	F17E5.1	Protein lin-2 [Source:UniProtKB/Swiss-Prot;Acc:P54936]	F17E5.1	hit
95	F09A5.2	Putative tyrosine-protein kinase F09A5.2 [Source:UniProtKB/Swiss-Prot;Acc:Q19238]	F09A5.2	hit
96	F23H12.6	Protein GCY-13 [Source:RefSeq peptide;Acc:NP_506097]	sjj2_F23H12.6
97	T01G5.1	Protein T01G5.1 [Source:RefSeq peptide;Acc:NP_506728]	sjj2_T01G5.1
98	C01C7.1	Protein ARK-1, isoform b [Source:RefSeq peptide;Acc:NP_001255653]	sjj2_C01C7.1
99	ZK455.2	Protein GCY-9 [Source:RefSeq peptide;Acc:NP_509897]	sjj2_ZK455.2
100	C30G4.3	Protein GCY-11 [Source:RefSeq peptide;Acc:NP_510755]	sjj2_C30G4.3
101	ZC412.2	Protein GCY-14 [Source:RefSeq peptide;Acc:NP_506660]	sjj2_ZC412.2
102	M176.7	Receptor-like tyrosine-protein kinase kin-16 [Source:UniProtKB/Swiss-Prot;Acc:P34892]	sjj2_M176.7
103	B0302.1	Probable tyrosine-protein kinase kin-25 [Source:UniProtKB/Swiss-Prot;Acc:Q10925]	sjj2_B0302.1a
104	ZK1067.1	Receptor tyrosine-protein kinase let-23 [Source:UniProtKB/Swiss-Prot;Acc:P24348]	sjj2_ZK1067.1
105	F59E12.2	Probable serine/threonine-protein kinase zyg-1 [Source:UniProtKB/Swiss-Prot;Acc:Q9GT24]	sjj2_F59E12.2.1
106	F22B3.8	Protein F22B3.8 [Source:RefSeq peptide;Acc:NP_502160]	sjj2_F22B3.8
107	R09D1.13	Protein R09D1.13 [Source:RefSeq peptide;Acc:NP_496022]	sjj2_R09D1.13
108	W04G5.10	Protein W04G5.10 [Source:RefSeq peptide;Acc:NP_492969]	sjj2_W04G5.10
109	F40A3.5	Protein NIPI-4 [Source:RefSeq peptide;Acc:NP_505028]	sjj2_F40A3.5
110	Y50D4B.6	Protein Y50D4B.6 [Source:RefSeq peptide;Acc:NP_503375]	sjj2_Y50D4B.6
111	Y105C5B.2	Protein GCY-25 [Source:RefSeq peptide;Acc:NP_502891]	sjj2_Y105C5B.2
112	T22B11.3	Protein T22B11.3 [Source:RefSeq peptide;Acc:NP_500614]	sjj2_T22B11.3
113	Y48G1C.2	Protein CSK-1 [Source:RefSeq peptide;Acc:NP_001021778]	sjj2_Y48G1C.2.1
114	ZK20.2	Protein KIN-6 [Source:RefSeq peptide;Acc:NP_871923]	sjj2_ZK20.2
115	C30F8.4	Protein KIN-32, isoform a [Source:RefSeq peptide;Acc:NP_740841]	sjj2_C30F8.4a
116	F58D5.4	Protein KSR-2, isoform b [Source:RefSeq peptide;Acc:NP_001021519]	sjj2_F58D5.4a
